# Supplementary material for: Fine-mapping and cell-specific enrichment at corneal resistance factor loci prioritize candidate causal regulatory variants
Source: Commun Biol. 2020 Dec 11;3:762. doi: 10.1038/s42003-020-01497-w (PMC7732848; doi:10.1038/s42003-020-01497-w)
Supplement: Supplementary file 3 — Supplementary Data [file 42003_2020_1497_MOESM3_ESM.xlsx]

## Sheet: TOC
Supplementary Data	Title
Supplementary Data 1	Cornea resistance factor GWAS loci following analysis of UK Biobank participants of white British ancestry.
Supplementary Data 2	Association summary statistics from CRF GWAS analysis using UK Biobank participants of European ancestry other than white British (EU) for lead SNPs in the white British ancestry (WB) CRF GWAS listed Supplementary Data1
Supplementary Data 3	Colocalisation probabilities for cornea resistance factor and central cornea thickness GWAS signals.
Supplementary Data 4	Candidate target genes associated with CRF
Supplementary Data 5	Regions used for conditional and fine-mapping analyses
Supplementary Data 6	Conditional and joint multiple SNPs analysis results
Supplementary Data 7	Number of independent signals at CRF loci folllowing different selection methods
Supplementary Data 8	95% credible sets determined by the Bayesian method implemented in the FINEMAP package
Supplementary Data 9	Functional annotations for the subset of variants with strong statistical support of causing CRF associations.
Supplementary Data 10	Function of proteins implicated by likely causal missense coding variants.
Supplementary Data 11	Tally of transcription factor binding sites predicted to be discrupted at 30 CRF GWAS non-coding singly prioritized causal variant candidates
Supplementary Data 12	Complete information on transcription factors binding motifs disruption in silico predictions for each of the 30 prioritized CRF GWAS non-coding causal variant candidates
Supplementary Data 13	ATACseq datasets from the Gene Expression Omnibus(GEO) database considered for the enrichment analysis for corneal resistance factor GWAS variants.
Supplementary Data 14	Annotation information for ATAC-seq sets displaying significant CRF GWAS variants enrichments.
Supplementary Data 15	Annotation to an open-chromatin region in skin or keratocyte fibroblastic cells for eight of the prioritised causal variants underlying enrichment signals.

## Sheet: Supplementary Data1
Supplementary Data 1. Cornea resistance factor GWAS loci following analysis of UK Biobank participants of white British ancestry. Previously reported CRF loci are denoted in bold. Boundaries are determined following the FUMA linkage disequilibrium and distance-based algorithm using the default setting, with independent lead variants within the defined locus defined heuristically based on low link…
Genomic Loci	start	end	SNP	rsID	Chromosome	Position	EA	NEA	EAF	BETA	SE	P	NG	NGD	Annotation	CCT GWAS Loci	Cornea condition association	Reported IOPg -UKBB	Reported IOPcc -UKBB
1	11130070	11652656	1:11157243:A:G	rs534975221	1	11157243	G	A	0.992689	0.366665	0.0512505	1.9e-13	EXOSC10	0	intronic			yes	yes
2	86457375	86549498	1:86457375:A:G	rs9988431	1	86457375	G	A	0.843349	0.072074	0.0126337	1e-08	COL24A1	0	intronic			yes&	yes&
3	89029331	89444965	1:89142464:A:G	rs10922476	1	89142464	A	G	0.444273	0.0745454	0.00915315	4e-17	RP11-76N22.2	0	ncRNA_intronic			yes
4	162680154	162766476	1:162764749:G:T	rs1892125	1	162764749	G	T	0.848936	0.0686649	0.0127433	3.7e-08	HSD17B7	0	intronic
5	169014975	169078859	1:169057969:A:G	rs1200108	1	169057969	G	A	0.350794	-0.0977333	0.00950349	1.1e-24	LINC00970	1725	intergenic		Fuchs's corneal dystrophy, PMID 28358029		yes
6	170104287	170886343	1:170170094:A:T	rs4656744	1	170170094	T	A	0.67031	-0.0935488	0.00974312	1.9e-23	RP11-297H3.3	0	ncRNA_intronic	GERA+IGGC	Keratoconus,PMID 32528159	yes
6	170104287	170886343	1:170336235:A:G	rs4537621	1	170336235	G	A	0.600642	-0.0557719	0.00929473	1.7e-10	HAUS4P1	2128	intergenic	GERA+IGGC	Keratoconus,PMID 32528159	yes
6	170104287	170886343	1:170729568:C:CT	rs749629949	1	170729568	CT	C	0.814003	-0.0739303	0.0117565	1.2e-10	PRRX1	21007	intergenic	GERA+IGGC	Keratoconus,PMID 32528159	yes
7	207910915	208135755	1:208021041:T:TA	1:208021041_TA_T	1	208021041	TA	T	0.666491	-0.0707897	0.00976143	4.8e-13	C1orf132	0	ncRNA_intronic
7	207910915	208135755	1:208046307:C:G	rs11799642	1	208046307	G	C	0.972621	-0.158501	0.0280207	1.4e-08	RP11-328D5.1	832	downstream
8	218519367	218526228	1:218523730:C:T	rs1417488	1	218523730	C	T	0.744181	0.057915	0.0104701	1.4e-08	TGFB2	0	intronic	IGGC		yes
9	219099712	220008363	1:219207326:C:CAA	1:219207326_CAA_C	1	219207326	CAA	C	0.932186	0.147616	0.0182694	2.9e-17	RP11-135J2.4	52617	intergenic			yes	yes
9	219099712	220008363	1:219612715:A:G	rs7524924	1	219612715	A	G	0.543066	-0.0659034	0.00912333	1.4e-14	RP11-95P13.1	0	ncRNA_intronic			yes	yes
9	219099712	220008363	1:219792307:G:T	rs12136985	1	219792307	T	G	0.860543	0.0747097	0.0132224	2.6e-09	ZC3H11B	5844	intergenic			yes	yes
9	219099712	220008363	1:219929919:T:TC	1:219929919_TC_T	1	219929919	TC	T	0.257325	-0.0857306	0.010435	1.9e-17	SLC30A10	0	intergenic			yes	yes
9	219099712	220008363	1:219930095:C:T	rs17006547	1	219930095	C	T	0.852284	-0.0722814	0.0128023	9.2e-10	SLC30A10	0	intergenic			yes	yes
10	243282562	243501763	1:243446718:C:T	rs12067370	1	243446718	T	C	0.669252	0.058136	0.00972894	3.6e-10	SDCCAG8	0	intronic
11	33318435	33550769	2:33350586:A:G	rs75550549	2	33350586	A	G	0.92774	-0.123834	0.0176565	2.1e-12	LTBP1	0	intronic	IGGC		yes	yes
11	33318435	33550769	2:33550769:A:G	rs11903480	2	33550769	A	G	0.755477	0.0659864	0.0106287	4.6e-10	LTBP1	0	intronic	IGGC		yes	yes
12	56016361	56112440	2:56049242:G:T	rs6749785	2	56049242	T	G	0.589687	-0.0531823	0.00919593	3.2e-09	EFEMP1	43859	intergenic			yes	yes
13	64865804	64881997	2:64870889:A:G	rs2422276	2	64870889	A	G	0.543684	0.051279	0.00912863	2.6e-09	SERTAD2	0	intronic
14	100242778	100871361	2:100271418:C:T	rs112444624	2	100271418	T	C	0.9718	-0.150907	0.027479	6.2e-09	AFF3	0	intronic			yes
14	100242778	100871361	2:100341568:A:G	rs7579187	2	100341568	G	A	0.460783	0.0573568	0.00917426	1.2e-11	AFF3	0	intronic			yes
14	100242778	100871361	2:100709352:C:T	rs2699616	2	100709352	T	C	0.499475	0.054392	0.00908483	6.9e-10	AFF3	0	intronic			yes
15	112423628	112929485	2:112424375:A:G	rs68012394	2	112424375	A	G	0.562391	-0.0699508	0.00918058	5.9e-16	AC093166.1	8227	intergenic				yes
15	112423628	112929485	2:112433223:C:T	rs72823422	2	112433223	T	C	0.922207	0.0910363	0.0170094	1.3e-08	AC093166.1	302	downstream				yes
15	112423628	112929485	2:112451603:C:T	rs115845266	2	112451603	T	C	0.977837	-0.188784	0.0308222	1e-09	AC093166.1	18682	intergenic				yes
15	112423628	112929485	2:112495314:T:TGAG	2:112495314_TGAG_T	2	112495314	TGAG	T	0.768306	-0.231602	0.0108164	2.8e-108	AC093166.3	4848	intergenic				yes
15	112423628	112929485	2:112533680:A:T	rs55913672	2	112533680	A	T	0.88318	0.0998213	0.0142379	2.8e-12	ANAPC1	0	intronic				yes
15	112423628	112929485	2:112769721:A:G	rs28377357	2	112769721	G	A	0.711941	0.054825	0.0100592	8.8e-09	MERTK	0	intronic				yes
16	144523686	144583376	2:144579794:C:G	rs34372952	2	144579794	C	G	0.842229	0.0782693	0.0124875	1.1e-11	AC079584.2	2625	intergenic
17	145634153	145881714	2:145759721:A:G	rs2950790	2	145759721	G	A	0.254846	-0.0834439	0.0104525	1.4e-16	TEX41	0	ncRNA_intronic
18	169498492	169506383	2:169498623:C:CT	rs35565867	2	169498623	C	CT	0.814689	0.0605889	0.0118055	4.9e-08	CERS6	0	intronic
19	172369538	172429198	2:172407373:A:AAT	2:172407373_AAT_A	2	172407373	AAT	A	0.748051	0.0669827	0.0105863	4.1e-12	CYBRD1	0	intronic
20	219291486	219849633	2:219754822:A:G	rs77583146	2	219754822	G	A	0.987183	0.263356	0.0405	6.6e-11	WNT10A	0	exonic	IGGC	Keratoconus,PMID 26049155 32528159	yes
20	219291486	219849633	2:219755011:A:T	rs121908120	2	219755011	T	A	0.972918	0.344492	0.028313	9.9e-35	WNT10A	0	exonic	IGGC	Keratoconus,PMID 26049155 32528159	yes
21	228118949	228236097	2:228162280:G:T	rs62279162	2	228162280	T	G	0.667486	0.0757924	0.00965798	5.5e-16	COL4A3:AC097662.2	00:00:00	ncRNA_intronic	IGGC		yes
22	238125367	238501376	2:238154636:A:G	rs66560819	2	238154636	G	A	0.93733	0.12182	0.018763	5.5e-11	AC112715.2	11097	intergenic	GERA+IGGC		yes
22	238125367	238501376	2:238243375:C:T	rs61729843	2	238243375	C	T	0.957557	-0.130633	0.0228207	1e-09	COL6A3	0	exonic	GERA+IGGC		yes
22	238125367	238501376	2:238265052:A:C	rs6709577	2	238265052	A	C	0.813143	0.0744096	0.0117518	8.7e-12	COL6A3	0	intronic	GERA+IGGC		yes
22	238125367	238501376	2:238273544:A:G	rs55641746	2	238273544	G	A	0.777201	-0.108579	0.0109859	1.7e-24	COL6A3	0	intronic	GERA+IGGC		yes
22	238125367	238501376	2:238380034:C:G	rs10929234	2	238380034	C	G	0.777255	0.120501	0.0109564	2.7e-31	MLPH	14036	intergenic	GERA+IGGC		yes
22	238125367	238501376	2:238477391:C:T	rs75985632	2	238477391	C	T	0.966375	0.146721	0.025236	1.7e-09	PRLH	1572	intergenic	GERA+IGGC		yes
22	238125367	238501376	2:238492155:A:C	rs72990123	2	238492155	A	C	0.668309	0.0551943	0.0097808	8.7e-10	RAB17	0	intronic	GERA+IGGC		yes
23	13551420	13577499	3:13554886:G:T	rs2630445	3	13554886	T	G	0.102033	-0.0937113	0.015088	4e-11	HDAC11	6969	intergenic
24	29373424	29407058	3:29393644:A:G	rs11129361	3	29393644	A	G	0.657353	-0.0730027	0.00961988	3.4e-15	RBMS3	0	intronic	GERA+IGGC	Keratoconus,PMID 32528159
25	38417345	38574491	3:38439601:A:G	rs79834959	3	38439601	A	G	0.428169	-0.0602105	0.00926105	6e-12	XYLB	0	intronic
26	70897294	71611630	3:70965044:G:T	rs13065564	3	70965044	T	G	0.694557	-0.0771326	0.0098908	1.3e-15	AC096971.1	37100	intergenic			yes
26	70897294	71611630	3:71498561:C:T	rs55716899	3	71498561	T	C	0.572881	0.0563148	0.00925374	6.8e-09	FOXP1	0	intronic			yes
27	105034644	105082472	3:105073472:A:C	rs6437582	3	105073472	A	C	0.396267	-0.0647667	0.00932838	1.3e-12	ALCAM	12280	intergenic			yes
28	132119691	132446322	3:132434862:G:T	rs572076167	3	132434862	T	G	0.863277	-0.117645	0.0133534	7.6e-20	NPHP3	0	intronic			yes
29	135619585	136656593	3:136170011:T:TA	3:136170011_TA_T	3	136170011	TA	T	0.753366	0.0759778	0.0107424	9.3e-13	STAG1	0	intronic	IGGC		yes
30	141072289	141154542	3:141125705:C:G	rs1344672	3	141125705	C	G	0.550034	-0.0616423	0.00913401	7.2e-12	ZBTB38	0	intronic
31	171565463	172045486	3:171580373:G:T	rs12493242	3	171580373	G	T	0.770164	-0.145036	0.0108487	8.6e-46	TMEM212	0	intronic	IGGC	Keratoconus, PMID 23291589 32528159	yes	yes
31	171565463	172045486	3:171620325:A:G	rs62281905	3	171620325	A	G	0.87909	-0.0828032	0.0141105	7.6e-10	TMEM212	0	intronic	IGGC	Keratoconus, PMID 23291589 32528159	yes	yes
31	171565463	172045486	3:171623412:A:G	rs9870071	3	171623412	G	A	0.74877	0.120573	0.0105325	5.5e-33	TMEM212	0	intronic	IGGC	Keratoconus, PMID 23291589 32528159	yes	yes
31	171565463	172045486	3:171777053:T:TA	3:171777053_TA_T	3	171777053	TA	T	0.949219	-0.128167	0.0212953	9.2e-10	FNDC3B	0	intronic	IGGC	Keratoconus, PMID 23291589 32528159	yes	yes
31	171565463	172045486	3:171897975:C:G	rs4894525	3	171897975	C	G	0.873054	0.122952	0.0137014	1.6e-19	FNDC3B	0	intronic	IGGC	Keratoconus, PMID 23291589 32528159	yes	yes
31	171565463	172045486	3:171965790:A:G	rs11719016	3	171965790	G	A	0.750798	-0.0936925	0.0105282	2.4e-20	FNDC3B	0	intronic	IGGC	Keratoconus, PMID 23291589 32528159	yes	yes
31	171565463	172045486	3:171984111:C:T	rs114013538	3	171984111	C	T	0.983117	0.21216	0.0363421	4.9e-09	FNDC3B	0	intronic	IGGC	Keratoconus, PMID 23291589 32528159	yes	yes
31	171565463	172045486	3:171984405:A:T	rs9290448	3	171984405	T	A	0.84373	0.0988526	0.0125411	9.8e-18	FNDC3B	0	intronic	IGGC	Keratoconus, PMID 23291589 32528159	yes	yes
31	171565463	172045486	3:171989276:G:T	rs7635832	3	171989276	T	G	0.810582	0.226006	0.0116398	2.8e-89	FNDC3B	0	intronic	IGGC	Keratoconus, PMID 23291589 32528159	yes	yes
31	171565463	172045486	3:172022842:A:G	rs17521583	3	172022842	A	G	0.781484	0.0754946	0.010999	5.4e-12	FNDC3B	0	intronic	IGGC	Keratoconus, PMID 23291589 32528159	yes	yes
32	54472512	54541193	4:54490487:A:G	rs2616418	4	54490487	G	A	0.635557	-0.0524229	0.00947366	7.1e-09	FIP1L1:LNX1	00:00:00	intronic
33	87222763	88288741	4:87717134:A:C	rs10009119	4	87717134	C	A	0.885313	-0.121275	0.0144286	2e-17	PTPN13	0	intronic			yes
33	87222763	88288741	4:87800577:C:T	rs2121871	4	87800577	C	T	0.540073	-0.0608366	0.0091595	2.3e-11	C4orf36	0	intronic			yes
33	87222763	88288741	4:88185407:C:G	rs13108668	4	88185407	G	C	0.320073	-0.0795654	0.009762	5.9e-17	RP11-529H2.1	0	ncRNA_intronic			yes
34	119723660	119777557	4:119723660:G:T	rs4834704	4	119723660	T	G	0.583453	-0.0513721	0.00931892	2.4e-08	SEC24D	0	intronic
35	148066499	148357743	4:148141586:T:TCTA	4:148141586_TCTA_T	4	148141586	TCTA	T	0.953883	-0.117216	0.0218689	1.5e-08	MIR548G	124194	intergenic
36	149052875	149133157	4:149084447:G:T	rs6816503	4	149084447	G	T	0.927309	0.125596	0.0175657	1.7e-14	NR3C2:RP11-76G10.1	00:00:00	ncRNA_intronic	IGGC
37	418093	491659	5:465164:A:G	rs76667725	5	465164	A	G	0.792182	-0.0644921	0.0113324	1.7e-08	EXOC3	0	UTR3
38	36436537	36456056	5:36452825:C:G	rs2468511	5	36452825	C	G	0.194971	-0.0753127	0.0115188	3e-11	RNA5SP181	32619	intergenic			yes
39	52235225	52662483	5:52328876:C:T	rs3776790	5	52328876	T	C	0.771595	0.0712395	0.0108251	8e-12	ITGA2	0	intronic	GERA+IGGC	Keratoconus,PMID 32528159	yes
39	52235225	52662483	5:52373810:C:T	rs3212603	5	52373810	C	T	0.76055	-0.0634603	0.010654	7.9e-10	ITGA2	0	intronic	GERA+IGGC	Keratoconus,PMID 32528159	yes
39	52235225	52662483	5:52552239:A:G	rs27323	5	52552239	G	A	0.390572	0.137672	0.0093065	5.2e-53	RP11-94D20.1	49232	intergenic	GERA+IGGC	Keratoconus,PMID 32528159	yes
39	52235225	52662483	5:52642987:C:T	rs37791	5	52642987	C	T	0.151538	0.0948922	0.0127635	1.2e-15	RP11-289K10.1	66346	intergenic	GERA+IGGC	Keratoconus,PMID 32528159	yes
40	64239523	65017152	5:64310293:C:G	rs2032884	5	64310293	C	G	0.761554	-0.0599865	0.0106914	5.7e-10	CWC27	0	intronic	IGGC		yes	yes
40	64239523	65017152	5:64316616:C:G	rs114984365	5	64316616	G	C	0.935794	0.103877	0.0189318	7.6e-09	RP11-307L14.2	0	ncRNA_exonic	IGGC		yes	yes
40	64239523	65017152	5:64671126:A:T	rs185206692	5	64671126	A	T	0.865061	0.0942454	0.0133374	2.8e-13	ADAMTS6	0	intronic	IGGC		yes	yes
40	64239523	65017152	5:64671570:C:T	rs113391921	5	64671570	C	T	0.675815	-0.0769968	0.00977383	1.4e-16	ADAMTS6	0	intronic	IGGC		yes	yes
40	64239523	65017152	5:64874635:A:G	rs10940044	5	64874635	G	A	0.644652	-0.0606014	0.00952274	9.2e-10	PPWD1	0	intronic	IGGC		yes	yes
41	74963277	75038901	5:75034387:C:T	rs7715806	5	75034387	C	T	0.634566	-0.0547661	0.00949602	3.3e-08	SLC25A5P9	14007	intergenic
42	79251343	79392941	5:79384057:A:T	rs199766240	5	79384057	A	T	0.829853	0.0918469	0.012274	1.6e-14	CTD-2201I18.1	4579	intergenic	GERA+IGGC		yes
43	81719570	81916224	5:81881895:C:T	rs6888117	5	81881895	C	T	0.743463	0.0789781	0.0104893	2e-14	CTD-2015A6.2	699	downstream
44	82844579	82937729	5:82844579:A:G	rs149879035	5	82844579	G	A	0.988001	-0.249953	0.0425675	6.8e-10	VCAN:VCAN-AS1	00:00:00	ncRNA_intronic
45	115148658	115252894	5:115152694:C:G	rs34869	5	115152694	G	C	0.577997	-0.05947	0.00931113	6.8e-12	CDO1	42	upstream	GERA+IGGC		yes
46	127685135	127685135	5:127685135:C:T	rs154001	5	127685135	C	T	0.32164	0.057012	0.00972931	4.2e-08	FBN2	0	exonic	GERA+IGGC		yes
47	128696580	129095518	5:128703122:T:TAA	rs546150834	5	128703122	T	TAA	0.956187	0.133876	0.0223055	8e-11	MIR4460	29632	intergenic			yes
47	128696580	129095518	5:129093608:A:G	rs13183333	5	129093608	G	A	0.378105	-0.0651124	0.0094283	9.6e-11	CTC-575N7.1:KIAA1024L	00:00:00	ncRNA_intronic			yes
48	131426279	131612876	5:131492778:C:G	rs113177333	5	131492778	G	C	0.964547	0.144788	0.025354	2.6e-08	AC063976.2	6517	intergenic			yes
49	132130955	132137824	5:132130955:A:ATC	rs150384815	5	132130955	A	ATC	0.915368	0.111526	0.0167293	2.6e-12	SEPT8	0	intronic
50	141913503	141949832	5:141921094:G:T	rs249768	5	141921094	G	T	0.792145	0.0647586	0.0112649	3.6e-09	AC005592.2	0	ncRNA_intronic	IGGC
51	16518355	16541176	6:16521329:C:T	rs236940	6	16521329	T	C	0.383977	0.0558724	0.00934977	5.8e-09	ATXN1	0	intronic	GERA+IGGC
52	52275054	52433894	6:52366884:A:G	rs9474230	6	52366884	G	A	0.82502	-0.0703666	0.0120109	9.9e-09	EFHC1:TRAM2	00:00:00	UTR3			yes
52	52275054	52433894	6:52433894:A:G	rs55959984	6	52433894	A	G	0.709454	0.0833621	0.0101125	8e-18	TRAM2	0	intronic			yes
53	82592568	82852544	6:82609515:C:CT	6:82609515_CT_C	6	82609515	CT	C	0.451733	0.0619083	0.00927562	4.4e-12	RP11-379B8.1	0	ncRNA_intronic	IGGC		yes
53	82592568	82852544	6:82781389:C:T	rs6910919	6	82781389	C	T	0.255244	-0.0967731	0.0105362	1.2e-21	IBTK	98310	intergenic	IGGC		yes
54	111959118	112003748	6:111968788:A:G	rs1794818	6	111968788	A	G	0.416579	-0.0625636	0.00928183	3.4e-13	snoU13	1157	intergenic			yes
55	113286947	113521826	6:113369492:A:C	rs975658	6	113369492	C	A	0.764208	-0.0705963	0.0107113	3.6e-12	FCF1P10	36874	intergenic	GERA+IGGC
56	126845380	127260497	6:127014862:C:T	rs9375452	6	127014862	C	T	0.773961	0.0621306	0.0108761	3.4e-09	RPS4XP9	9869	intergenic			yes
57	169302356	169323695	6:169309754:A:G	rs9364323	6	169309754	G	A	0.836654	-0.0718574	0.0123299	8.8e-10	RP3-495K2.3	52950	intergenic
58	33560287	33679634	7:33606348:T:TA	7:33606348_TA_T	7	33606348	TA	T	0.890747	-0.0850994	0.0146979	4.1e-09	BBS9	0	intronic				yes&
59	100939488	101086752	7:101007777:C:T	rs4729693	7	101007777	C	T	0.502486	0.0497921	0.00914976	1.4e-09	COL26A1	0	intronic			yes
60	23367883	23391493	8:23389319:C:T	rs2002508	8	23389319	C	T	0.796225	-0.0735449	0.0114466	2.1e-10	SLC25A37	0	intronic
61	41017566	41143382	8:41123477:C:G	rs10092343	8	41123477	G	C	0.59797	0.0746176	0.00931581	3.2e-17	SFRP1	0	intronic
62	95677132	96112796	8:95961794:C:T	rs10108430	8	95961794	C	T	0.508434	-0.0857939	0.00914018	3.8e-23	NDUFAF6	0	intronic	IGGC	Keratoconus,PMID 32528159	yes
63	3745491	4240743	9:3745594:C:T	rs4008765	9	3745594	T	C	0.455852	-0.0510599	0.00920435	2.8e-09	RP11-509J21.3	53779	intergenic	IGGC		yes	yes
63	3745491	4240743	9:3757011:C:G	rs10814543	9	3757011	C	G	0.692896	-0.0884348	0.00989203	2e-20	RP11-509J21.3	65196	intergenic	IGGC		yes	yes
63	3745491	4240743	9:4053388:A:T	rs2025810	9	4053388	T	A	0.611466	0.0648545	0.00943149	2.6e-12	GLIS3	0	intronic	IGGC		yes	yes
63	3745491	4240743	9:4114585:A:G	rs806057	9	4114585	A	G	0.261371	0.095523	0.010373	9.7e-22	GLIS3	0	intronic	IGGC		yes	yes
63	3745491	4240743	9:4122842:G:T	rs111647105	9	4122842	G	T	0.97117	-0.159409	0.0286577	6e-09	GLIS3	0	intronic	IGGC		yes	yes
63	3745491	4240743	9:4173913:A:AAC	9:4173913_AAC_A	9	4173913	AAC	A	0.570477	0.0549394	0.00929138	3.5e-09	GLIS3	0	intronic	IGGC		yes	yes
63	3745491	4240743	9:4207004:A:G	rs7863424	9	4207004	G	A	0.616261	-0.108656	0.00940524	7e-33	GLIS3	0	intronic	IGGC		yes	yes
63	3745491	4240743	9:4208052:A:T	rs10758571	9	4208052	A	T	0.402065	-0.0717588	0.00930132	4e-14	GLIS3	0	intronic	IGGC		yes	yes
63	3745491	4240743	9:4233390:C:T	rs10974400	9	4233390	T	C	0.869434	0.0728065	0.0135419	4.6e-08	GLIS3	0	intronic	IGGC		yes	yes
64	13463143	13792724	9:13477968:C:T	rs10961078	9	13477968	T	C	0.280853	-0.0525474	0.0102142	4.9e-08	RP11-536O18.1	0	ncRNA_intronic	IGGC	Keratoconus, PMID 23291589/29760442/32528159	yes
64	13463143	13792724	9:13558455:A:G	rs12686184	9	13558455	A	G	0.821348	0.180219	0.0119521	4.2e-53	RP11-536O18.1	70944	intergenic	IGGC	Keratoconus, PMID 23291589/29760442/32528159	yes
64	13463143	13792724	9:13670617:C:T	rs656315	9	13670617	T	C	0.80223	0.0599067	0.0114283	3.2e-08	RP11-536O18.1	183106	intergenic	IGGC	Keratoconus, PMID 23291589/29760442/32528159	yes
64	13463143	13792724	9:13731215:A:G	rs74865852	9	13731215	G	A	0.985025	0.220742	0.037377	5.5e-09	LINC00583	196754	intergenic	IGGC	Keratoconus, PMID 23291589/29760442/32528159	yes
64	13463143	13792724	9:13765589:A:G	rs72711965	9	13765589	G	A	0.710901	0.0695738	0.0100833	3e-12	LINC00583	162380	intergenic	IGGC	Keratoconus, PMID 23291589/29760442/32528159	yes
65	72514177	72976836	9:72568187:A:T	rs7025044	9	72568187	T	A	0.112569	-0.113353	0.0143939	2.7e-16	C9orf135	47038	intergenic			yes
65	72514177	72976836	9:72714896:A:AAGAGAGAGAG	rs71505377	9	72714896	AAGAGAGAGAG	A	0.727111	0.0816334	0.0102837	1e-16	MAMDC2:MAMDC2-AS1	00:00:00	ncRNA_intronic			yes
65	72514177	72976836	9:72752666:C:T	rs75529319	9	72752666	C	T	0.986525	-0.247192	0.039392	2.7e-10	MAMDC2:MAMDC2-AS1	00:00:00	ncRNA_intronic			yes
65	72514177	72976836	9:72920724:A:G	rs66524845	9	72920724	A	G	0.928908	-0.113504	0.0177458	1e-10	SMC5	0	intronic			yes
65	72514177	72976836	9:72941512:C:CT	9:72941512_CT_C	9	72941512	CT	C	0.946921	-0.117486	0.0212988	7.8e-09	SMC5	0	intronic			yes
66	111585137	111608627	9:111603344:C:G	rs13297186	9	111603344	G	C	0.318584	0.0624626	0.00981041	1e-09	RP11-3J11.1	4466	intergenic
67	115921442	116132334	9:116009083:A:G	rs10817467	9	116009083	A	G	0.725196	-0.0793697	0.0101827	2.1e-15	SLC31A1	0	intronic
68	136860784	137532572	9:136889987:C:G	rs109536	9	136889987	G	C	0.726834	-0.105964	0.0102607	2.2e-27	LINC00094	573	upstream	IGGC	Keratoconus, PMID 23291589/29760442/32528159	yes
68	136860784	137532572	9:137436214:C:G	rs3132307	9	137436214	G	C	0.678077	0.080804	0.00976226	2.2e-16	RP11-473E2.4	0	ncRNA_intronic	IGGC	Keratoconus, PMID 23291589/29760442/32528159	yes
68	136860784	137532572	9:137445942:A:G	rs3132302	9	137445942	A	G	0.259802	0.105767	0.0103992	4.2e-25	RP11-473E2.3	198	downstream	IGGC	Keratoconus, PMID 23291589/29760442/32528159	yes
68	136860784	137532572	9:137520377:C:G	rs10124941	9	137520377	C	G	0.925263	0.11746	0.0174006	6.9e-13	COL5A1	13242	intergenic	IGGC	Keratoconus, PMID 23291589/29760442/32528159	yes
69	139830733	139934107	9:139855868:A:ACAGGGCTGCGAGGGGACTGCCTG	9:139855868_ACAGGGCTGCGAGGGGACTGCCTG_A	9	139855868	ACAGGGCTGCGAGGGGACTGCCTG	A	0.477314	0.103109	0.00919061	8.6e-30	LCN12	5918	intergenic	IGGC	Keratoconus,PMID 32528159	yes
70	10814159	10876943	10:10814159:A:T	rs11256825	10	10814159	T	A	0.796179	-0.0777829	0.0114478	3.4e-12	RP1-186E20.1	4026	intergenic
71	25742104	25912702	10:25819990:C:T	rs10764556	10	25819990	T	C	0.523228	0.0751077	0.00909615	6.1e-18	GPR158	0	intronic	GERA+IGGC		yes
72	63803472	63904924	10:63837255:A:G	rs2393728	10	63837255	G	A	0.576785	0.0984095	0.00924824	1.9e-27	ARID5B	0	intronic	IGGC		yes
73	94874110	95127729	10:94881288:C:T	rs12778515	10	94881288	T	C	0.573116	0.0566508	0.00924099	1.1e-09	NIP7P1	14147	intergenic			yes	yes
73	94874110	95127729	10:95049879:A:AT	10:95049879_AT_A	10	95049879	AT	A	0.542353	0.106114	0.00917347	1.1e-33	RP11-624L12.1	5563	intergenic			yes	yes
74	102824349	102824349	10:102824349:C:G	rs807037	10	102824349	G	C	0.334241	0.0486884	0.00967469	2.1e-08	KAZALD1	0	exonic			yes
75	105263716	105438112	10:105305001:G:T	rs72848971	10	105305001	G	T	0.755196	0.0596057	0.0106204	7.8e-09	NEURL1	0	intronic			yes
76	114910079	115308456	10:114912983:A:G	rs11594610	10	114912983	G	A	0.795832	-0.0843359	0.0113622	6.7e-16	TCF7L2	0	intronic	IGGC		yes
76	114910079	115308456	10:115291015:A:T	rs7903474	10	115291015	T	A	0.757658	0.0593877	0.0106379	2.1e-08	HABP2	19580	intergenic	IGGC		yes
77	124127990	124198585	10:124192430:C:T	rs10510110	10	124192430	T	C	0.528264	0.0515371	0.00915128	1.8e-08	PLEKHA1	562	downstream	GERA+IGGC
78	723429	842682	11:791462:A:G	rs4963153	11	791462	G	A	0.525164	0.0929338	0.00917367	1.6e-24	SLC25A22	0	UTR3		Fuchs's corneal dystrophy, pubmed/28358029	yes	yes
78	723429	842682	11:829539:A:G	rs28558789	11	829539	A	G	0.289021	0.0582197	0.010065	3.7e-08	AP006621.8:EFCAB4A	00:00:00	exonic		Fuchs's corneal dystrophy, pubmed/28358029	yes	yes
79	45404318	45704056	11:45444853:A:AG	rs750852209	11	45444853	AG	A	0.511806	-0.0715995	0.00916333	5.5e-15	RP11-430H10.4	0	ncRNA_intronic
79	45404318	45704056	11:45673014:A:C	rs4148900	11	45673014	A	C	0.655026	-0.050126	0.00960161	3.9e-08	CHST1	0	intronic
80	47229316	48411023	11:47468569:A:G	rs3824867	11	47468569	A	G	0.290681	0.0843008	0.0100447	2.4e-18	RAPSN	0	intronic	GERA+IGGC		yes	yes
81	55679983	56622717	11:55701661:C:T	rs7936124	11	55701661	C	T	0.659006	0.0547576	0.00962177	1.8e-09	OR5I1	1270	intergenic			yes
82	110853848	110922885	11:110913240:A:G	rs4938174	11	110913240	G	A	0.711702	-0.0542715	0.0100937	6.9e-09	RNA5SP350	2307	intergenic	IGGC
83	128356485	128558278	11:128356485:A:G	rs112108520	11	128356485	G	A	0.990479	-0.251652	0.0466571	2e-08	ETS1	0	intronic			yes	yes
84	130260006	130328703	11:130282078:C:T	rs2875238	11	130282078	T	C	0.364962	-0.0846425	0.00954982	5.4e-20	ADAMTS8	0	intronic	IGGC		yes
84	130260006	130328703	11:130289612:C:T	rs56009602	11	130289612	C	T	0.949407	-0.261371	0.0210924	2.7e-36	ADAMTS8	0	intronic	IGGC		yes
84	130260006	130328703	11:130299304:T:TGAA	rs3834447	11	130299304	T	TGAA	0.955504	-0.135044	0.0225788	2.6e-09	ADAMTS8	415	upstream	IGGC		yes
84	130260006	130328703	11:130302382:A:G	rs56057355	11	130302382	G	A	0.86198	-0.0876602	0.0131589	2.1e-11	ADAMTS8	3493	intergenic	IGGC		yes
85	14483194	14658341	12:14594740:C:T	rs7296122	12	14594740	C	T	0.499184	0.0494387	0.00911344	3.6e-09	ATF7IP	0	intronic
86	43628557	43980529	12:43837403:G:GT	12:43837403_GT_G	12	43837403	GT	G	0.841987	0.0683618	0.0126331	1.5e-08	ADAMTS20	0	intronic
86	43628557	43980529	12:43918879:T:TC	rs769560893	12	43918879	TC	T	0.669897	-0.0583655	0.0097871	1.3e-09	ADAMTS20	0	intronic
87	47642732	47660738	12:47645048:C:CT	rs36008356	12	47645048	C	CT	0.670574	-0.0578048	0.00974033	2.7e-09	RP11-493L12.3:RP11-493L12.4	00:00:00	ncRNA_intronic
88	51747697	51766519	12:51756269:C:T	rs3782473	12	51756269	T	C	0.765455	-0.0701696	0.0107804	4.8e-11	GALNT6	0	intronic
89	66327632	66376202	12:66358347:C:T	rs1042725	12	66358347	C	T	0.505629	-0.0530992	0.00913919	7e-09	HMGA2	0	UTR3
90	85347044	85377870	12:85377870:A:G	rs12309229	12	85377870	G	A	0.67352	0.0529078	0.00982112	1.2e-09	TSPAN19	30223	intergenic
91	91280365	91657045	12:91541850:C:CTTT	12:91541850_CTTT_C	12	91541850	CTTT	C	0.934101	0.125773	0.0187226	5e-12	DCN	0	intronic	IGGC		yes
92	102710684	102710684	12:102710684:C:T	rs1113483	12	102710684	T	C	0.478024	-0.0513447	0.00915645	8.6e-09	IGF1	78960	intergenic			yes
93	104310437	104445742	12:104409025:C:T	rs66613683	12	104409025	T	C	0.831094	-0.0874935	0.0122022	1.5e-14	GLT8D2	0	intronic	IGGC		yes
94	105882312	106003786	12:105897008:A:G	rs12299724	12	105897008	A	G	0.883433	-0.0764562	0.0142261	2.2e-08	C12orf75	107132	intergenic
95	23224008	23247228	13:23227414:A:T	rs9510275	13	23227414	T	A	0.303755	0.0692334	0.00994454	7e-13	FTH1P7	42747	intergenic	IGGC
96	41032432	41987845	13:41119466:A:G	rs11616662	13	41119466	G	A	0.901122	0.240534	0.0153321	4.6e-60	AL133318.1	8142	intergenic	IGGC	Keratoconus, PMID 23291589/29760442/32528159	yes
96	41032432	41987845	13:41160579:C:G	rs9532564	13	41160579	C	G	0.79462	-0.0615037	0.0113482	5.2e-09	FOXO1	0	intronic	IGGC	Keratoconus, PMID 23291589/29760442/32528159	yes
96	41032432	41987845	13:41384156:A:G	rs9549293	13	41384156	A	G	0.593951	0.054847	0.00927423	9.5e-11	SLC25A15	0	UTR3	IGGC	Keratoconus, PMID 23291589/29760442/32528159	yes
96	41032432	41987845	13:41865325:C:T	rs9566740	13	41865325	T	C	0.908581	0.0940663	0.0158795	2.1e-09	RAC1P3	2868	intergenic	IGGC	Keratoconus, PMID 23291589/29760442/32528159	yes
97	80926498	81656086	13:81193433:C:G	rs1772570	13	81193433	G	C	0.66974	0.0684018	0.00970746	5.7e-14	HNRNPA1P31	0	ncRNA_exonic	GERA+IGGC
97	80926498	81656086	13:81205228:A:G	rs9574705	13	81205228	G	A	0.797173	-0.0617842	0.0114177	3.9e-08	HNRNPA1P31	11025	intergenic	GERA+IGGC
98	37568235	38074239	14:38055445:C:T	rs4901012	14	38055445	C	T	0.316682	-0.0784899	0.00981514	4.7e-15	FOXA1	3743	intergenic			yes
99	54315229	54431575	14:54351897:A:G	rs731901	14	54351897	A	G	0.141918	0.0779924	0.0131491	2.2e-08	AL138479.3	32090	intergenic
99	54315229	54431575	14:54420309:C:T	rs2761882	14	54420309	C	T	0.502971	0.0490969	0.00918816	1.5e-08	BMP4	0	intronic
100	61292743	61573059	14:61536933:C:T	rs12893450	14	61536933	C	T	0.850648	0.0703353	0.0128571	4.5e-08	SLC38A6	0	intronic
101	73120249	73467943	14:73137255:A:AT	rs759509948	14	73137255	AT	A	0.639923	-0.0741115	0.00960159	1.2e-14	DPF3	0	UTR3	GERA+IGGC		yes
101	73120249	73467943	14:73434531:C:T	rs2535896	14	73434531	T	C	0.279774	0.0518177	0.0101787	4.4e-08	ZFYVE1	1627	intergenic	GERA+IGGC		yes
102	101706094	101713998	14:101707649:G:T	rs58933977	14	101707649	T	G	0.849841	0.08671	0.0127847	2.2e-11	CTD-2561F5.1	16019	intergenic
103	30165049	30199536	15:30171879:A:G	rs62014489	15	30171879	G	A	0.883514	-0.0959294	0.0145109	1.7e-12	TJP1	0	intronic	IGGC
104	48691074	48941737	15:48842670:C:T	rs1871485	15	48842670	C	T	0.849259	-0.0665205	0.0127227	3.8e-08	FBN1	0	intronic	IGGC
105	56089888	56272286	15:56094217:C:T	rs17819228	15	56094217	C	T	0.901135	-0.102922	0.0153465	2.7e-11	NEDD4	24902	intergenic			yes
106	67441256	68143468	15:67467507:C:T	rs12913547	15	67467507	T	C	0.790561	-0.120174	0.011313	6.9e-26	SMAD3	0	intronic	IGGC	Keratoconus, PMID 32528159	yes
106	67441256	68143468	15:67661850:A:G	rs35819343	15	67661850	A	G	0.480778	0.0834825	0.00920463	1.2e-20	IQCH	0	intronic	IGGC	Keratoconus, PMID 32528159	yes
107	85689111	86329428	15:85820855:C:T	rs7403354	15	85820855	C	T	0.808428	0.0987345	0.0117105	1.6e-17	ADAMTS7P4	0	ncRNA_intronic	IGGC		yes
107	85689111	86329428	15:86142544:C:T	rs745727	15	86142544	T	C	0.675689	-0.0711024	0.00975194	5.2e-14	AKAP13	0	intronic	IGGC		yes
108	90328305	90340666	15:90328305:C:T	rs1042499	15	90328305	T	C	0.943715	-0.155893	0.0198289	1.7e-14	ANPEP	0	UTR3			yes
109	100640513	101140715	15:100678839:C:T	rs8034746	15	100678839	C	T	0.949361	-0.104286	0.0207971	1.5e-08	ADAMTS17	0	intronic	DECODE		yes
109	100640513	101140715	15:100692953:A:G	rs72755233	15	100692953	G	A	0.88943	-0.217251	0.0145382	8.3e-54	ADAMTS17	0	exonic	DECODE		yes
109	100640513	101140715	15:100975027:A:G	rs58671886	15	100975027	G	A	0.904005	0.105609	0.0156605	5.7e-11	RP11-168G16.2:CERS3	00:00:00	ncRNA_intronic	DECODE		yes
110	30820866	31149142	16:31115259:A:T	rs375452507	16	31115259	T	A	0.377016	-0.0688233	0.00943502	1.3e-13	BCKDK	2168	intergenic
111	77287936	77739631	16:77421194:A:T	rs12598504	16	77421194	A	T	0.833013	-0.0980248	0.0122519	5.2e-17	ADAMTS18	0	intronic			yes	yes
111	77287936	77739631	16:77469249:A:G	rs749754	16	77469249	G	A	0.35608	-0.0513397	0.00958413	4.3e-08	RP11-449J10.1	0	ncRNA_intronic			yes	yes
111	77287936	77739631	16:77611387:C:T	rs76953588	16	77611387	T	C	0.916203	-0.149685	0.0164819	9.2e-20	RP11-571O6.1	13315	intergenic			yes	yes
111	77287936	77739631	16:77704398:G:T	rs72788877	16	77704398	G	T	0.770575	-0.0641819	0.0109813	8.6e-09	AC092724.1	39799	intergenic			yes	yes
112	88240134	88475074	16:88246424:A:C	rs112178605	16	88246424	A	C	0.948727	0.120779	0.0212895	1.3e-08	LA16c-444G7.2	17600	intergenic	IGGC	Keratoconus, PMID /23291589/32528159	yes
112	88240134	88475074	16:88255713:C:T	rs9928981	16	88255713	T	C	0.0987917	0.0802982	0.0155737	2.5e-08	LA16c-444G7.1	12677	intergenic	IGGC	Keratoconus, PMID /23291589/32528159	yes
112	88240134	88475074	16:88287844:C:T	rs11646432	16	88287844	T	C	0.723239	0.0798362	0.0102458	9e-16	LA16c-444G7.1	0	ncRNA_intronic	IGGC	Keratoconus, PMID /23291589/32528159	yes
112	88240134	88475074	16:88306424:A:G	rs373972610	16	88306424	A	G	0.951459	0.121793	0.021845	3.6e-09	LA16c-444G7.1	0	ncRNA_intronic	IGGC	Keratoconus, PMID /23291589/32528159	yes
112	88240134	88475074	16:88323599:A:G	rs28425635	16	88323599	A	G	0.659312	0.162733	0.00961932	1.1e-69	LA16c-444G7.1	0	ncRNA_intronic	IGGC	Keratoconus, PMID /23291589/32528159	yes
112	88240134	88475074	16:88348934:C:T	rs7198017	16	88348934	C	T	0.534596	0.0503803	0.00921455	1.1e-08	LA16c-444G7.1	12816	intergenic	IGGC	Keratoconus, PMID /23291589/32528159	yes
112	88240134	88475074	16:88475074:A:G	rs72805351	16	88475074	G	A	0.88219	0.0736629	0.0141236	7.9e-09	ZNF469	18804	intergenic	IGGC	Keratoconus, PMID /23291589/32528159	yes
113	4725211	5178518	17:4898533:A:G	rs471064	17	4898533	G	A	0.189775	0.113834	0.0116052	6.3e-25	INCA1	0	intronic			yes
114	9837070	10032167	17:9838605:A:G	rs8072109	17	9838605	A	G	0.593576	-0.0573195	0.00928204	4.7e-10	GAS7	0	intronic			yes	yes
114	9837070	10032167	17:10031183:A:G	rs9913911	17	10031183	A	G	0.624704	0.0779728	0.00943994	7.8e-18	GAS7	0	intronic			yes	yes
115	19603847	19653310	17:19650041:C:T	rs12939864	17	19650041	C	T	0.794369	-0.067203	0.0113031	1.8e-10	ALDH3A1	0	intronic			yes
116	38244153	38253228	17:38251385:A:AT	rs141144358	17	38251385	A	AT	0.655164	-0.0538463	0.00959326	2.8e-08	NR1D1	0	intronic
117	44989888	45174285	17:45171048:C:T	rs2317376	17	45171048	C	T	0.680038	-0.0535145	0.00977641	2.4e-08	RP11-156P1.3	0	ncRNA_intronic
118	48244531	48273155	17:48244531:C:G	rs12939159	17	48244531	C	G	0.883861	0.0959826	0.0142593	1.3e-12	SGCA	0	intronic
119	59472057	59490235	17:59475807:T:TGGATGTG	rs112849193	17	59475807	T	TGGATGTG	0.217128	-0.0831618	0.0112366	1.9e-13	RP11-332H18.5:RP11-332H18.4	00:00:00	ncRNA_intronic			yes&	yes&
120	66753185	67668868	17:66774096:C:T	rs11867173	17	66774096	T	C	0.907656	0.110984	0.015806	1.4e-12	AC011591.1	11395	intergenic			yes
120	66753185	67668868	17:67041608:C:T	rs9789083	17	67041608	T	C	0.743704	0.06025	0.0105137	3.2e-09	ABCA9	0	intronic			yes
120	66753185	67668868	17:67081278:A:G	rs77542162	17	67081278	A	G	0.977686	-0.461929	0.0309296	7.1e-53	ABCA6	0	exonic			yes
120	66753185	67668868	17:67202531:C:T	rs1011789	17	67202531	T	C	0.335674	0.0614396	0.00967417	2.9e-11	ABCA10	0	intronic			yes
121	72880845	72929380	17:72929380:C:G	rs2035835	17	72929380	G	C	0.321886	-0.0663169	0.00981441	6.4e-12	OTOP2	0	intronic			yes
122	74660473	74716759	17:74691636:A:G	rs11077857	17	74691636	G	A	0.168416	0.091176	0.012166	2.8e-15	MXRA7	0	intronic
123	75492041	75533676	17:75495065:C:T	rs448203	17	75495065	T	C	0.606331	0.0944099	0.00940397	2.7e-26	SEPT9	0	UTR3	GERA+IGGC	Keratoconus, PMID 32528159	yes
124	79526821	79686552	17:79614932:T:TTAAC	17:79614932_TTAAC_T	17	79614932	TTAAC	T	0.362241	0.0544593	0.00949145	1.1e-09	NPLOC4:TSPAN10	00:00:00	exonic	GERA+IGGC	Cornea astigmatism,PMID 30306274	yes
125	3457606	3457606	18:3457606:C:T	rs4468717	18	3457606	C	T	0.921806	-0.0962716	0.0169754	2.3e-08	TGIF1	0	exonic
126	51591670	54211042	18:52446074:C:CCTT	18:52446074:C:CCTT	18	52446074	CCTT	C	0.994389	0.444759	0.0603405	8.5e-16	RAB27B		intronic		Fuchs's corneal dystrophy,pubmed/20825314/28358029	yes
126	51591670	54211042	18:52543279:A:G	rs145032168	18	52543279	G	A	0.98966	0.353702	0.0467058	1.6e-13	RAB27B	0	intronic		Fuchs's corneal dystrophy,pubmed/20825314/28358029	yes
126	51591670	54211042	18:53083865:C:T	rs2958162	18	53083865	T	C	0.68807	0.0516855	0.00991641	2.8e-08	TCF4	0	intronic		Fuchs's corneal dystrophy,pubmed/20825314/28358029	yes
126	51591670	54211042	18:53311001:A:G	rs76888488	18	53311001	A	G	0.973749	0.278425	0.0286016	2.2e-24	TCF4	0	intronic		Fuchs's corneal dystrophy,pubmed/20825314/28358029	yes
126	51591670	54211042	18:53335512:A:T	rs11659764	18	53335512	T	A	0.946182	0.337318	0.0203501	2.3e-65	TCF4	3493	intergenic		Fuchs's corneal dystrophy,pubmed/20825314/28358029	yes
126	51591670	54211042	18:53359473:A:C	rs12457071	18	53359473	C	A	0.48419	-0.0757469	0.00913785	3.5e-18	TCF4	27454	intergenic		Fuchs's corneal dystrophy,pubmed/20825314/28358029	yes
126	51591670	54211042	18:53426442:A:G	rs12456049	18	53426442	A	G	0.559514	-0.0482419	0.00920135	3.3e-08	RP11-397A16.1	0	ncRNA_intronic		Fuchs's corneal dystrophy,pubmed/20825314/28358029	yes
126	51591670	54211042	18:53538902:A:G	rs17089989	18	53538902	G	A	0.808132	0.0703961	0.0115631	3.6e-11	RP11-214L13.1	10016	intergenic		Fuchs's corneal dystrophy,pubmed/20825314/28358029	yes
126	51591670	54211042	18:53637283:A:G	rs2862258	18	53637283	G	A	0.871891	0.0797162	0.0138182	7.8e-09	CTD-2008L17.1	0	ncRNA_intronic		Fuchs's corneal dystrophy,pubmed/20825314/28358029	yes
126	51591670	54211042	18:53645712:C:CCCA	rs201294068	18	53645712	C	CCCA	0.873898	0.0915395	0.0138502	4.5e-11	CTD-2008L17.1	0	ncRNA_intronic		Fuchs's corneal dystrophy,pubmed/20825314/28358029	yes
126	51591670	54211042	18:53697967:C:T	rs12957933	18	53697967	C	T	0.798186	0.0885865	0.0113805	4.3e-16	CTD-2008L17.2	0	ncRNA_intronic		Fuchs's corneal dystrophy,pubmed/20825314/28358029	yes
126	51591670	54211042	18:53744545:C:T	rs1945737	18	53744545	T	C	0.47406	0.0513574	0.00924255	8.8e-09	CTD-2008L17.2:RP11-456O19.2	00:00:00	ncRNA_intronic		Fuchs's corneal dystrophy,pubmed/20825314/28358029	yes
126	51591670	54211042	18:53747212:A:C	rs7235583	18	53747212	A	C	0.914888	0.147642	0.0166117	2.3e-18	CTD-2008L17.2:RP11-456O19.2	00:00:00	ncRNA_intronic		Fuchs's corneal dystrophy,pubmed/20825314/28358029	yes
126	51591670	54211042	18:53765771:C:T	rs72940171	18	53765771	T	C	0.92443	0.101527	0.0172143	3.4e-09	CTD-2008L17.2:RP11-456O19.4	00:00:00	ncRNA_intronic		Fuchs's corneal dystrophy,pubmed/20825314/28358029	yes
126	51591670	54211042	18:53822656:C:T	rs12888138	18	53822656	C	T	0.795737	0.0685714	0.0114741	3e-10	CTD-2008L17.2	0	ncRNA_intronic		Fuchs's corneal dystrophy,pubmed/20825314/28358029	yes
126	51591670	54211042	18:53876820:A:C	rs185245198	18	53876820	A	C	0.993235	0.382682	0.0486711	8.9e-16	CTD-2008L17.2	18326	intergenic		Fuchs's corneal dystrophy,pubmed/20825314/28358029	yes
127	60881155	60912060	18:60882132:C:G	rs144596877	18	60882132	G	C	0.990792	0.249395	0.0471985	5.3e-09	BCL2	0	intronic
127	60881155	60912060	18:60895982:A:G	rs6567331	18	60895982	G	A	0.274341	-0.0667125	0.0102625	2.1e-11	BCL2	0	intronic
128	72883324	72904204	18:72885337:A:G	rs649524	18	72885337	A	G	0.287335	-0.0657496	0.0101138	1.4e-12	ZADH2	21725	intergenic
129	42769693	42894481	19:42787490:A:G	rs73552881	19	42787490	A	G	0.951311	-0.111905	0.0212507	3.2e-08	CIC	0	intronic
130	2098424	2144351	20:2138322:A:G	rs6113029	20	2138322	G	A	0.77488	0.0712458	0.0110185	2.3e-11	STK35	0	intronic
131	2776975	3211304	20:2800962:A:G	rs143302938	20	2800962	A	G	0.987226	-0.227994	0.0416654	3.9e-08	TMEM239	31	downstream	GERA+IGGC		yes
131	2776975	3211304	20:3211304:A:G	rs41281862	20	3211304	G	A	0.866763	-0.083869	0.0137253	4.9e-10	SLC4A11	0	intronic	GERA+IGGC		yes
132	39620847	40006059	20:39942516:A:G	rs142391093	20	39942516	A	G	0.755234	-0.0631492	0.0107572	7.9e-10	ZHX3	0	intronic
133	40124063	40223337	21:40190620:C:G	rs10854389	21	40190620	C	G	0.653503	0.0558603	0.00963939	9e-10	ETS2	0	intronic	GERA+IGGC		yes
134	46453661	46488055	21:46488055:C:T	rs187282135	21	46488055	T	C	0.9933	0.310427	0.0572489	3.5e-08	SSR4P1	3592	intergenic
135	47065969	47557894	21:47420667:C:G	rs182804464	21	47420667	C	G	0.985451	0.632593	0.0389827	1.9e-64	COL6A1	0	intronic	IGGC		yes
135	47065969	47557894	21:47427356:C:T	rs57357892	21	47427356	T	C	0.748918	-0.0547863	0.0105971	1e-08	COL6A1	2391	intergenic	IGGC		yes
135	47065969	47557894	21:47438139:C:T	rs11702647	21	47438139	C	T	0.761229	0.0609593	0.0106704	1e-08	COL6A1	13174	intergenic	IGGC		yes
135	47065969	47557894	21:47457372:A:C	rs68050354	21	47457372	C	A	0.838724	0.100938	0.0124215	1.1e-18	AP001476.2	0	ncRNA_exonic	IGGC		yes
135	47065969	47557894	21:47475825:C:T	rs71324488	21	47475825	C	T	0.942448	0.105158	0.0204292	1.7e-08	AP001476.3	604	upstream	IGGC		yes
135	47065969	47557894	21:47545768:A:G	rs1042917	21	47545768	G	A	0.502282	0.0872061	0.00915767	5e-23	COL6A2	0	exonic	IGGC		yes

## Sheet: Supplementary Data2
Supplementary Data2. Association summary statistics from CRF GWAS analysis using UK Biobank participants of European ancestry other than white British (EU) for lead SNPs in the white British ancestry (WB) CRF GWAS listed Supplementary Data1. Positions are in build 37 of the human genome assembly. EA:effect allele;NEA: other allele;EAF:effect allele frequency;BETA:effect estimate (mmHg);SE: standa…
Genomic Loci	rsID	Chromosome	Position	EA	NEA	EAF_EU	BETA_EU	SE_EU	P_EU	EAF_WB	BETA_WB	SE_WB	P_WB
1	rs534975221	1	11157243	G	A	0.995768	0.275168	0.205645	0.16	0.991769	0.366665	0.0512505	1.9e-13
2	rs9988431	1	86457375	G	A	0.839735	0.034155	0.0359063	0.35	0.843349	0.072074	0.0126337	1e-08
3	rs10922476	1	89142464	A	G	0.438445	0.0485273	0.0260186	0.069	0.444273	0.0745454	0.00915315	4e-17
4	rs1892125	1	162764749	G	T	0.85733	0.0834573	0.0374117	0.03	0.848936	0.0686649	0.0127433	3.7e-08
5	rs1200108	1	169057969	G	A	0.343731	-0.0646258	0.0271479	0.015	0.350794	-0.0977333	0.00950349	1.1e-24
6	rs4656744	1	170170094	T	A	0.66778	-0.126914	0.0279435	5.8e-06	0.67031	-0.0935488	0.00974312	1.9e-23
6	rs4537621	1	170336235	G	A	0.616055	-0.0628387	0.0266692	0.02	0.600642	-0.0557719	0.00929473	1.7e-10
6	rs749629949	1	170729568	CT	C	0.800066	-0.0534343	0.032719	0.11	0.814003	-0.0739303	0.0117565	1.2e-10
7	1:208021041_TA_T	1	208021041	TA	T	0.657062	-0.0345535	0.0279352	0.19	0.666491	-0.0707897	0.00976143	4.8e-13
7	rs11799642	1	208046307	G	C	0.972864	-0.0401548	0.081012	0.64	0.972621	-0.158501	0.0280207	1.4e-08
8	rs1417488	1	218523730	C	T	0.751328	0.00608293	0.0301912	0.73	0.744181	0.057915	0.0104701	1.4e-08
9	1:219207326_CAA_C	1	219207326	CAA	C	0.938003	0.202535	0.054004	4.6e-05	0.932186	0.147616	0.0182694	2.9e-17
9	rs7524924	1	219612715	A	G	0.536373	-0.0947321	0.025996	0.00036	0.543066	-0.0659034	0.00912333	1.4e-14
9	rs12136985	1	219792307	T	G	0.853588	0.0368822	0.0371982	0.35	0.860543	0.0747097	0.0132224	2.6e-09
9	1:219929919_TC_T	1	219929919	TC	T	0.255711	-0.0545042	0.0295976	0.062	0.257325	-0.0857306	0.010435	1.9e-17
9	rs17006547	1	219930095	C	T	0.847562	-0.0752722	0.035987	0.037	0.852284	-0.0722814	0.0128023	9.2e-10
10	rs12067370	1	243446718	T	C	0.67193	0.055259	0.0278025	0.048	0.669252	0.058136	0.00972894	3.6e-10
11	rs75550549	2	33350586	A	G	0.931361	-0.138275	0.0518931	0.0077	0.92774	-0.123834	0.0176565	2.1e-12
11	rs11903480	2	33550769	A	G	0.752696	0.0708075	0.0302418	0.0095	0.755477	0.0659864	0.0106287	4.6e-10
12	rs6749785	2	56049242	T	G	0.586327	-0.0297415	0.0262263	0.24	0.589687	-0.0531823	0.00919593	3.2e-09
13	rs2422276	2	64870889	A	G	0.547792	0.000654879	0.0262084	1	0.543684	0.051279	0.00912863	2.6e-09
14	rs112444624	2	100271418	T	C	0.972754	-0.039363	0.0796838	0.66	0.9718	-0.150907	0.027479	6.2e-09
14	rs7579187	2	100341568	G	A	0.474348	0.0389909	0.0261274	0.13	0.460783	0.0573568	0.00917426	1.2e-11
14	rs2699616	2	100709352	T	C	0.48848	0.000895527	0.026	0.98	0.499475	0.054392	0.00908483	6.9e-10
15	rs68012394	2	112424375	A	G	0.576357	-0.0361745	0.0264402	0.17	0.562391	-0.0699508	0.00918058	5.9e-16
15	rs72823422	2	112433223	T	C	0.917177	0.0734368	0.0467496	0.17	0.922207	0.0910363	0.0170094	1.3e-08
15	rs115845266	2	112451603	T	C	0.979121	-0.247385	0.0910664	0.0046	0.977837	-0.188784	0.0308222	1e-09
15	2:112495314_TGAG_T	2	112495314	TGAG	T	0.771606	-0.197019	0.0314254	4.6e-10	0.768306	-0.231602	0.0108164	2.8e-108
15	rs55913672	2	112533680	A	T	0.882619	0.0347878	0.0405552	0.41	0.88318	0.0998213	0.0142379	2.8e-12
15	rs28377357	2	112769721	G	A	0.702192	0.02537	0.0284595	0.41	0.711941	0.054825	0.0100592	8.8e-09
16	rs34372952	2	144579794	C	G	0.839373	0.105354	0.0352964	0.0042	0.842229	0.0782693	0.0124875	1.1e-11
17	rs2950790	2	145759721	G	A	0.248029	-0.0672729	0.0299895	0.02	0.254846	-0.0834439	0.0104525	1.4e-16
18	rs35565867	2	169498623	C	CT	0.818636	0.00863924	0.0333489	0.96	0.814689	0.0605889	0.0118055	4.9e-08
19	2:172407373_AAT_A	2	172407373	AAT	A	0.74768	0.0451212	0.030463	0.15	0.748051	0.0669827	0.0105863	4.1e-12
20	rs77583146	2	219754822	G	A	0.986871	0.165123	0.114348	0.24	0.987183	0.263356	0.0405	6.6e-11
20	rs121908120	2	219755011	T	A	0.973939	0.191542	0.0815984	0.013	0.972918	0.344492	0.028313	9.9e-35
21	rs62279162	2	228162280	T	G	0.659778	0.0751481	0.0274483	0.0073	0.667486	0.0757924	0.00965798	5.5e-16
22	rs66560819	2	238154636	G	A	0.940227	0.0723698	0.0545092	0.14	0.93733	0.12182	0.018763	5.5e-11
22	rs61729843	2	238243375	C	T	0.958548	-0.0123698	0.0657542	0.78	0.957557	-0.130633	0.0228207	1e-09
22	rs6709577	2	238265052	A	C	0.806182	0.0454898	0.0333742	0.12	0.813143	0.0744096	0.0117518	8.7e-12
22	rs55641746	2	238273544	G	A	0.781664	-0.0438455	0.0318152	0.19	0.777201	-0.108579	0.0109859	1.7e-24
22	rs10929234	2	238380034	C	G	0.782806	0.111033	0.0316163	0.00043	0.777255	0.120501	0.0109564	2.7e-31
22	rs75985632	2	238477391	C	T	0.971964	0.165117	0.0786836	0.029	0.966375	0.146721	0.025236	1.7e-09
22	rs72990123	2	238492155	A	C	0.683503	-0.004306	0.0281671	0.95	0.668309	0.0551943	0.0097808	8.7e-10
23	rs2630445	3	13554886	T	G	0.0990473	-0.0761094	0.043703	0.08	0.102033	-0.0937113	0.015088	4e-11
24	rs11129361	3	29393644	A	G	0.652979	-0.122239	0.0271844	6.7e-06	0.657353	-0.0730027	0.00961988	3.4e-15
25	rs79834959	3	38439601	A	G	0.431952	-0.040397	0.0262889	0.1	0.428169	-0.0602105	0.00926105	6e-12
26	rs13065564	3	70965044	T	G	0.691554	-0.0952264	0.0280539	0.00098	0.694557	-0.0771326	0.0098908	1.3e-15
26	rs55716899	3	71498561	T	C	0.565527	0.0100358	0.0261491	0.83	0.572881	0.0563148	0.00925374	6.8e-09
27	rs6437582	3	105073472	A	C	0.393016	-0.0681204	0.0265754	0.0069	0.396267	-0.0647667	0.00932838	1.3e-12
28	rs572076167	3	132434862	T	G	0.861003	-0.0575409	0.0374388	0.1	0.863277	-0.117645	0.0133534	7.6e-20
29	3:136170011_TA_T	3	136170011	TA	T	0.753352	0.0798289	0.0302909	0.013	0.753366	0.0759778	0.0107424	9.3e-13
30	rs1344672	3	141125705	C	G	0.567029	-0.048979	0.0259152	0.07	0.550034	-0.0616423	0.00913401	7.2e-12
31	rs12493242	3	171580373	G	T	0.772316	-0.196839	0.0308413	4.3e-10	0.770164	-0.145036	0.0108487	8.6e-46
31	rs62281905	3	171620325	A	G	0.880803	-0.0734278	0.0403726	0.077	0.87909	-0.0828032	0.0141105	7.6e-10
31	rs9870071	3	171623412	G	A	0.741835	0.135437	0.0297561	2.5e-06	0.74877	0.120573	0.0105325	5.5e-33
31	3:171777053_TA_T	3	171777053	TA	T	0.952655	-0.0763268	0.0630575	0.16	0.949219	-0.128167	0.0212953	9.2e-10
31	rs4894525	3	171897975	C	G	0.866161	0.103046	0.0383642	0.01	0.873054	0.122952	0.0137014	1.6e-19
31	rs11719016	3	171965790	G	A	0.754278	-0.0644828	0.0297933	0.037	0.750798	-0.0936925	0.0105282	2.4e-20
31	rs114013538	3	171984111	C	T	0.983918	0.396715	0.106441	0.00017	0.983117	0.21216	0.0363421	4.9e-09
31	rs9290448	3	171984405	T	A	0.839703	0.0449415	0.0355388	0.18	0.84373	0.0988526	0.0125411	9.8e-18
31	rs7635832	3	171989276	T	G	0.818693	0.242747	0.0337172	3.5e-12	0.810582	0.226006	0.0116398	2.8e-89
31	rs17521583	3	172022842	A	G	0.780147	0.0660631	0.0313154	0.055	0.781484	0.0754946	0.010999	5.4e-12
32	rs2616418	4	54490487	G	A	0.625571	-0.0486493	0.026881	0.087	0.635557	-0.0524229	0.00947366	7.1e-09
33	rs10009119	4	87717134	C	A	0.891957	-0.103013	0.0418541	0.012	0.885313	-0.121275	0.0144286	2e-17
33	rs2121871	4	87800577	C	T	0.547025	-0.0888915	0.0259816	0.00047	0.540073	-0.0608366	0.0091595	2.3e-11
33	rs13108668	4	88185407	G	C	0.331172	-0.0748784	0.0275017	0.0062	0.320073	-0.0795654	0.009762	5.9e-17
34	rs4834704	4	119723660	T	G	0.581377	-0.014879	0.0261701	0.53	0.583453	-0.0513721	0.00931892	2.4e-08
35	4:148141586_TCTA_T	4	148141586	TCTA	T	0.956927	0.0352163	0.0639441	0.67	0.953883	-0.117216	0.0218689	1.5e-08
36	rs6816503	4	149084447	G	T	0.924131	0.101542	0.0486603	0.033	0.927309	0.125596	0.0175657	1.7e-14
37	rs76667725	5	465164	A	G	0.791003	-0.0939526	0.03212	0.0035	0.792182	-0.0644921	0.0113324	1.7e-08
38	rs2468511	5	36452825	C	G	0.195775	-0.0726878	0.0322913	0.026	0.194971	-0.0753127	0.0115188	3e-11
39	rs3776790	5	52328876	T	C	0.77583	0.0762643	0.0310201	0.011	0.771595	0.0712395	0.0108251	8e-12
39	rs3212603	5	52373810	C	T	0.762098	-0.064798	0.0306315	0.032	0.76055	-0.0634603	0.010654	7.9e-10
39	rs27323	5	52552239	G	A	0.411164	0.0989453	0.0263207	7.7e-05	0.390572	0.137672	0.0093065	5.2e-53
39	rs37791	5	52642987	C	T	0.155343	0.027031	0.036069	0.42	0.151538	0.0948922	0.0127635	1.2e-15
40	rs2032884	5	64310293	C	G	0.753989	-0.0391494	0.0299318	0.14	0.761554	-0.0599865	0.0106914	5.7e-10
40	rs114984365	5	64316616	G	C	0.936585	0.0508631	0.0543915	0.35	0.935794	0.103877	0.0189318	7.6e-09
40	rs185206692	5	64671126	A	T	0.870907	0.0682232	0.038917	0.09	0.865061	0.0942454	0.0133374	2.8e-13
40	rs113391921	5	64671570	C	T	0.676836	-0.0605397	0.0275252	0.018	0.675815	-0.0769968	0.00977383	1.4e-16
40	rs10940044	5	64874635	G	A	0.643212	-0.0307357	0.0269824	0.23	0.644652	-0.0606014	0.00952274	9.2e-10
41	rs7715806	5	75034387	C	T	0.630439	-0.00821929	0.0268926	0.58	0.634566	-0.0547661	0.00949602	3.3e-08
42	rs199766240	5	79384057	A	T	0.827362	0.0585267	0.0347245	0.065	0.829853	0.0918469	0.012274	1.6e-14
43	rs6888117	5	81881895	C	T	0.764062	0.0613161	0.0307672	0.041	0.743463	0.0789781	0.0104893	2e-14
44	rs149879035	5	82844579	G	A	0.987554	-0.0755651	0.117602	0.48	0.988001	-0.249953	0.0425675	6.8e-10
45	rs34869	5	115152694	G	C	0.567184	-0.0612271	0.026724	0.02	0.577997	-0.05947	0.00931113	6.8e-12
46	rs154001	5	127685135	C	T	0.325913	0.0200237	0.0276844	0.42	0.32164	0.057012	0.00972931	4.2e-08
47	rs546150834	5	128703122	T	TAA	0.95826	0.18306	0.0655179	0.0052	0.956187	0.133876	0.0223055	8e-11
47	rs13183333	5	129093608	G	A	0.383764	-0.0585701	0.0265212	0.021	0.378105	-0.0651124	0.0094283	9.6e-11
48	rs113177333	5	131492778	G	C	0.961925	0.089954	0.0694288	0.2	0.964547	0.144788	0.025354	2.6e-08
49	rs150384815	5	132130955	A	ATC	0.906679	0.104259	0.0456085	0.012	0.915368	0.111526	0.0167293	2.6e-12
50	rs249768	5	141921094	G	T	0.796566	0.0596464	0.0323977	0.098	0.792145	0.0647586	0.0112649	3.6e-09
51	rs236940	6	16521329	T	C	0.370663	0.0370596	0.0267692	0.15	0.383977	0.0558724	0.00934977	5.8e-09
52	rs9474230	6	52366884	G	A	0.833675	0.0228058	0.034901	0.48	0.82502	-0.0703666	0.0120109	9.9e-09
52	rs55959984	6	52433894	A	G	0.71547	0.0417397	0.0291369	0.14	0.709454	0.0833621	0.0101125	8e-18
53	6:82609515_CT_C	6	82609515	CT	C	0.454662	0.0855028	0.0264605	0.002	0.451733	0.0619083	0.00927562	4.4e-12
53	rs6910919	6	82781389	C	T	0.248195	-0.105831	0.03023	0.00031	0.255244	-0.0967731	0.0105362	1.2e-21
54	rs1794818	6	111968788	A	G	0.415844	-0.00999246	0.0262851	0.7	0.416579	-0.0625636	0.00928183	3.4e-13
55	rs975658	6	113369492	C	A	0.76426	-0.0657777	0.0306515	0.016	0.764208	-0.0705963	0.0107113	3.6e-12
56	rs9375452	6	127014862	C	T	0.771175	0.0435967	0.0306743	0.14	0.773961	0.0621306	0.0108761	3.4e-09
57	rs9364323	6	169309754	G	A	0.838191	-0.0979618	0.0353151	0.0084	0.836654	-0.0718574	0.0123299	8.8e-10
58	7:33606348_TA_T	7	33606348	TA	T	0.89021	-0.0641802	0.0419217	0.13	0.890747	-0.0850994	0.0146979	4.1e-09
59	rs4729693	7	101007777	C	T	0.504195	0.0406936	0.0258292	0.17	0.502486	0.0497921	0.00914976	1.4e-09
60	rs2002508	8	23389319	C	T	0.804128	-0.0637761	0.0326678	0.04	0.796225	-0.0735449	0.0114466	2.1e-10
61	rs10092343	8	41123477	G	C	0.586234	0.0924968	0.0263923	0.0003	0.59797	0.0746176	0.00931581	3.2e-17
62	rs10108430	8	95961794	C	T	0.504971	-0.107432	0.0261562	6.8e-05	0.508434	-0.0857939	0.00914018	3.8e-23
63	rs4008765	9	3745594	T	C	0.463413	-0.0601154	0.0263119	0.021	0.455852	-0.0510599	0.00920435	2.8e-09
63	rs10814543	9	3757011	C	G	0.701521	-0.0563302	0.0282948	0.071	0.692896	-0.0884348	0.00989203	2e-20
63	rs2025810	9	4053388	T	A	0.611706	0.0569928	0.0270195	0.038	0.611466	0.0648545	0.00943149	2.6e-12
63	rs806057	9	4114585	A	G	0.254716	0.0791722	0.0298033	0.0098	0.261371	0.095523	0.010373	9.7e-22
63	rs111647105	9	4122842	G	T	0.973165	-0.146227	0.0838868	0.091	0.97117	-0.159409	0.0286577	6e-09
63	9:4173913_AAC_A	9	4173913	AAC	A	0.575216	0.0266978	0.0265545	0.25	0.570477	0.0549394	0.00929138	3.5e-09
63	rs7863424	9	4207004	G	A	0.625254	-0.095068	0.0267043	0.00049	0.616261	-0.108656	0.00940524	7e-33
63	rs10758571	9	4208052	A	T	0.410654	-0.0667429	0.0264257	0.0084	0.402065	-0.0717588	0.00930132	4e-14
63	rs10974400	9	4233390	T	C	0.864768	0.0944867	0.0380873	0.013	0.869434	0.0728065	0.0135419	4.6e-08
64	rs10961078	9	13477968	T	C	0.284085	-0.020163	0.0290582	0.41	0.280853	-0.0525474	0.0102142	4.9e-08
64	rs12686184	9	13558455	A	G	0.798456	0.191365	0.0325585	4.3e-09	0.821348	0.180219	0.0119521	4.2e-53
64	rs656315	9	13670617	T	C	0.794847	0.045334	0.0321854	0.17	0.80223	0.0599067	0.0114283	3.2e-08
64	rs74865852	9	13731215	G	A	0.983218	-0.00469592	0.100427	0.89	0.985025	0.220742	0.037377	5.5e-09
64	rs72711965	9	13765589	G	A	0.706476	0.0560659	0.0285739	0.096	0.710901	0.0695738	0.0100833	3e-12
65	rs7025044	9	72568187	T	A	0.116645	-0.0845353	0.0406662	0.023	0.112569	-0.113353	0.0143939	2.7e-16
65	rs71505377	9	72714896	AAGAGAGAGAG	A	0.723584	0.0451812	0.0291685	0.14	0.727111	0.0816334	0.0102837	1e-16
65	rs75529319	9	72752666	C	T	0.986377	-0.205237	0.110463	0.078	0.986525	-0.247192	0.039392	2.7e-10
65	rs66524845	9	72920724	A	G	0.930189	-0.138186	0.0506012	0.0065	0.928908	-0.113504	0.0177458	1e-10
65	9:72941512_CT_C	9	72941512	CT	C	0.944148	-0.0994312	0.0592319	0.099	0.946921	-0.117486	0.0212988	7.8e-09
66	rs13297186	9	111603344	G	C	0.328022	0.0368849	0.0275883	0.13	0.318584	0.0624626	0.00981041	1e-09
67	rs10817467	9	116009083	A	G	0.730459	-0.120984	0.0295085	5.3e-05	0.725196	-0.0793697	0.0101827	2.1e-15
68	rs109536	9	136889987	G	C	0.725709	-0.0910213	0.0292772	0.0023	0.726834	-0.105964	0.0102607	2.2e-27
68	rs3132307	9	137436214	G	C	0.676778	0.0943444	0.0276793	0.0012	0.678077	0.080804	0.00976226	2.2e-16
68	rs3132302	9	137445942	A	G	0.262192	0.0801518	0.0294858	0.0053	0.259802	0.105767	0.0103992	4.2e-25
68	rs10124941	9	137520377	C	G	0.921258	0.0560591	0.0483636	0.32	0.925263	0.11746	0.0174006	6.9e-13
69	9:139855868_ACAGGGCTGCGAGGGGACTGCCTG_A	9	139855868	ACAGGGCTGCGAGGGGACTGCCTG	A	0.479848	0.097444	0.02598	0.00026	0.477314	0.103109	0.00919061	8.6e-30
70	rs11256825	10	10814159	T	A	0.798803	-0.035602	0.0326255	0.34	0.796179	-0.0777829	0.0114478	3.4e-12
71	rs10764556	10	25819990	T	C	0.534232	0.0229478	0.0259084	0.35	0.523228	0.0751077	0.00909615	6.1e-18
72	rs2393728	10	63837255	G	A	0.580565	0.0727302	0.0263117	0.0077	0.576785	0.0984095	0.00924824	1.9e-27
73	rs12778515	10	94881288	T	C	0.56252	0.0240013	0.0261645	0.34	0.573116	0.0566508	0.00924099	1.1e-09
73	10:95049879_AT_A	10	95049879	AT	A	0.553532	0.0804996	0.0261842	0.0023	0.542353	0.106114	0.00917347	1.1e-33
74	rs807037	10	102824349	G	C	0.333366	0.037558	0.0275729	0.14	0.334241	0.0486884	0.00967469	2.1e-08
75	rs72848971	10	105305001	G	T	0.776318	0.0454156	0.0309535	0.16	0.755196	0.0596057	0.0106204	7.8e-09
76	rs11594610	10	114912983	G	A	0.808407	-0.108989	0.0332066	0.00074	0.795832	-0.0843359	0.0113622	6.7e-16
76	rs7903474	10	115291015	T	A	0.758977	0.0622469	0.0302902	0.041	0.757658	0.0593877	0.0106379	2.1e-08
77	rs10510110	10	124192430	T	C	0.51542	0.0504031	0.0258176	0.063	0.528264	0.0515371	0.00915128	1.8e-08
78	rs4963153	11	791462	G	A	0.534611	0.0905362	0.0259751	0.00093	0.525164	0.0929338	0.00917367	1.6e-24
78	rs28558789	11	829539	A	G	0.307009	0.0280633	0.0284382	0.31	0.289021	0.0582197	0.010065	3.7e-08
79	rs750852209	11	45444853	AG	A	0.512634	-0.0669029	0.0258608	0.007	0.511806	-0.0715995	0.00916333	5.5e-15
79	rs4148900	11	45673014	A	C	0.651458	-0.0559264	0.0271163	0.041	0.655026	-0.050126	0.00960161	3.9e-08
80	rs3824867	11	47468569	A	G	0.277647	0.102707	0.0288506	0.00061	0.290681	0.0843008	0.0100447	2.4e-18
81	rs7936124	11	55701661	C	T	0.647903	0.0784728	0.0270108	0.0056	0.659006	0.0547576	0.00962177	1.8e-09
82	rs4938174	11	110913240	G	A	0.696029	-0.0507623	0.0280902	0.071	0.711702	-0.0542715	0.0100937	6.9e-09
83	rs112108520	11	128356485	G	A	0.991544	0.27514	0.143258	0.066	0.990163	-0.251652	0.0466571	2e-08
84	rs2875238	11	130282078	T	C	0.34604	-0.0894503	0.0273983	0.0015	0.364962	-0.0846425	0.00954982	5.4e-20
84	rs56009602	11	130289612	C	T	0.945962	-0.206997	0.0580192	0.00043	0.949407	-0.261371	0.0210924	2.7e-36
84	rs3834447	11	130299304	T	TGAA	0.956002	0.0514271	0.0654666	0.4	0.955504	-0.135044	0.0225788	2.6e-09
84	rs56057355	11	130302382	G	A	0.854788	-0.0569434	0.0365418	0.12	0.86198	-0.0876602	0.0131589	2.1e-11
85	rs7296122	12	14594740	C	T	0.510378	-0.0115057	0.0260857	0.8	0.499184	0.0494387	0.00911344	3.6e-09
86	12:43837403_GT_G	12	43837403	GT	G	0.851179	0.0303522	0.0370851	0.43	0.841987	0.0683618	0.0126331	1.5e-08
86	rs769560893	12	43918879	TC	T	0.685964	-0.015652	0.0283033	0.61	0.669897	-0.0583655	0.0097871	1.3e-09
87	rs36008356	12	47645048	C	CT	0.676445	-0.0147901	0.02761	0.69	0.670574	-0.0578048	0.00974033	2.7e-09
88	rs3782473	12	51756269	T	C	0.74872	-0.0946961	0.0299292	0.0016	0.765455	-0.0701696	0.0107804	4.8e-11
89	rs1042725	12	66358347	C	T	0.503356	-0.0035013	0.0258906	0.84	0.505629	-0.0530992	0.00913919	7e-09
90	rs12309229	12	85377870	G	A	0.667245	0.0235448	0.0277763	0.35	0.67352	0.0529078	0.00982112	1.2e-09
91	12:91541850_CTTT_C	12	91541850	CTTT	C	0.931807	0.0770938	0.0515927	0.15	0.934101	0.125773	0.0187226	5e-12
92	rs1113483	12	102710684	T	C	0.476496	-0.0718395	0.0259745	0.0069	0.478024	-0.0513447	0.00915645	8.6e-09
93	rs66613683	12	104409025	T	C	0.827444	-0.0686014	0.0344864	0.035	0.831094	-0.0874935	0.0122022	1.5e-14
94	rs12299724	12	105897008	A	G	0.876555	-0.051133	0.0394402	0.2	0.883433	-0.0764562	0.0142261	2.2e-08
95	rs9510275	13	23227414	T	A	0.310105	0.0960107	0.0280009	0.00018	0.303755	0.0692334	0.00994454	7e-13
96	rs11616662	13	41119466	G	A	0.900866	0.216493	0.0435583	8.6e-07	0.901122	0.240534	0.0153321	4.6e-60
96	rs9532564	13	41160579	C	G	0.80053	8.37748e-05	0.0325085	0.98	0.79462	-0.0615037	0.0113482	5.2e-09
96	rs9549293	13	41384156	A	G	0.588679	0.0279963	0.0263734	0.37	0.593951	0.054847	0.00927423	9.5e-11
96	rs9566740	13	41865325	T	C	0.910812	0.0423294	0.0454334	0.44	0.908581	0.0940663	0.0158795	2.1e-09
97	rs1772570	13	81193433	G	C	0.675337	0.0333081	0.0277637	0.19	0.66974	0.0684018	0.00970746	5.7e-14
97	rs9574705	13	81205228	G	A	0.79835	-0.0475397	0.0324411	0.19	0.797173	-0.0617842	0.0114177	3.9e-08
98	rs4901012	14	38055445	C	T	0.318411	-0.0512247	0.0278639	0.066	0.316682	-0.0784899	0.00981514	4.7e-15
99	rs731901	14	54351897	A	G	0.161659	0.0116292	0.0352023	0.6	0.141918	0.0779924	0.0131491	2.2e-08
99	rs2761882	14	54420309	C	T	0.491792	0.0127933	0.0261446	0.71	0.502971	0.0490969	0.00918816	1.5e-08
100	rs12893450	14	61536933	C	T	0.850156	0.133027	0.0366707	0.00018	0.850648	0.0703353	0.0128571	4.5e-08
101	rs759509948	14	73137255	AT	A	0.614258	-0.0486034	0.0271116	0.058	0.639923	-0.0741115	0.00960159	1.2e-14
101	rs2535896	14	73434531	T	C	0.293601	0.0275234	0.0283242	0.29	0.279774	0.0518177	0.0101787	4.4e-08
102	rs58933977	14	101707649	T	G	0.83772	0.0405225	0.0352886	0.32	0.849841	0.08671	0.0127847	2.2e-11
103	rs62014489	15	30171879	G	A	0.888912	-0.18183	0.0417977	1.6e-05	0.883514	-0.0959294	0.0145109	1.7e-12
104	rs1871485	15	48842670	C	T	0.861628	-0.105114	0.0374629	0.0039	0.849259	-0.0665205	0.0127227	3.8e-08
105	rs17819228	15	56094217	C	T	0.902731	-0.060326	0.0441268	0.14	0.901135	-0.102922	0.0153465	2.7e-11
106	rs12913547	15	67467507	T	C	0.777926	-0.095504	0.0313723	0.002	0.790561	-0.120174	0.011313	6.9e-26
106	rs35819343	15	67661850	A	G	0.48466	0.0505618	0.0260311	0.058	0.480778	0.0834825	0.00920463	1.2e-20
107	rs7403354	15	85820855	C	T	0.792954	0.0648774	0.0320457	0.054	0.808428	0.0987345	0.0117105	1.6e-17
107	rs745727	15	86142544	T	C	0.695245	-0.0835625	0.0281863	0.0027	0.675689	-0.0711024	0.00975194	5.2e-14
108	rs1042499	15	90328305	T	C	0.938204	-0.176455	0.0541968	0.0011	0.943715	-0.155893	0.0198289	1.7e-14
109	rs8034746	15	100678839	C	T	0.951813	-0.109323	0.061403	0.096	0.949361	-0.104286	0.0207971	1.5e-08
109	rs72755233	15	100692953	G	A	0.893435	-0.24496	0.0420346	2e-09	0.88943	-0.217251	0.0145382	8.3e-54
109	rs58671886	15	100975027	G	A	0.901441	0.121419	0.0444324	0.0051	0.904005	0.105609	0.0156605	5.7e-11
110	rs375452507	16	31115259	T	A	0.385906	-0.0520824	0.0268359	0.057	0.377016	-0.0688233	0.00943502	1.3e-13
111	rs12598504	16	77421194	A	T	0.834674	-0.0583552	0.0352124	0.079	0.833013	-0.0980248	0.0122519	5.2e-17
111	rs749754	16	77469249	G	A	0.376259	-0.0456681	0.0270083	0.086	0.35608	-0.0513397	0.00958413	4.3e-08
111	rs76953588	16	77611387	T	C	0.913031	-0.177947	0.0461377	9.1e-05	0.916203	-0.149685	0.0164819	9.2e-20
111	rs72788877	16	77704398	G	T	0.763751	-0.0845794	0.0309985	0.0079	0.770575	-0.0641819	0.0109813	8.6e-09
112	rs112178605	16	88246424	A	C	0.94925	0.173071	0.0608589	0.0041	0.948727	0.120779	0.0212895	1.3e-08
112	rs9928981	16	88255713	T	C	0.112008	0.120662	0.0420134	0.0084	0.0987917	0.0802982	0.0155737	2.5e-08
112	rs11646432	16	88287844	T	C	0.732256	0.0711637	0.0292803	0.017	0.723239	0.0798362	0.0102458	9e-16
112	rs373972610	16	88306424	A	G	0.953895	0.102425	0.0638939	0.11	0.951459	0.121793	0.021845	3.6e-09
112	rs28425635	16	88323599	A	G	0.657099	0.156226	0.0275502	8.5e-09	0.659312	0.162733	0.00961932	1.1e-69
112	rs7198017	16	88348934	C	T	0.52883	0.0538871	0.0263581	0.051	0.534596	0.0503803	0.00921455	1.1e-08
112	rs72805351	16	88475074	G	A	0.888845	0.0368425	0.0409534	0.41	0.88219	0.0736629	0.0141236	7.9e-09
113	rs471064	17	4898533	G	A	0.199269	0.16204	0.0321214	6.1e-07	0.189775	0.113834	0.0116052	6.3e-25
114	rs8072109	17	9838605	A	G	0.588648	-0.00317523	0.0262451	0.86	0.593576	-0.0573195	0.00928204	4.7e-10
114	rs9913911	17	10031183	A	G	0.634106	0.108897	0.0269224	0.00012	0.624704	0.0779728	0.00943994	7.8e-18
115	rs12939864	17	19650041	C	T	0.785771	-0.0478658	0.0319492	0.1	0.794369	-0.067203	0.0113031	1.8e-10
116	rs141144358	17	38251385	A	AT	0.656515	-0.0204307	0.0271569	0.39	0.655164	-0.0538463	0.00959326	2.8e-08
117	rs2317376	17	45171048	C	T	0.697272	-0.0602537	0.0282969	0.047	0.680038	-0.0535145	0.00977641	2.4e-08
118	rs12939159	17	48244531	C	G	0.887242	0.109694	0.0411166	0.0056	0.883861	0.0959826	0.0142593	1.3e-12
119	rs112849193	17	59475807	T	TGGATGTG	0.217256	-0.0790085	0.0320693	0.0045	0.217128	-0.0831618	0.0112366	1.9e-13
120	rs11867173	17	66774096	T	C	0.912215	0.0606621	0.0457943	0.21	0.907656	0.110984	0.015806	1.4e-12
120	rs9789083	17	67041608	T	C	0.745824	0.0417346	0.030064	0.16	0.743704	0.06025	0.0105137	3.2e-09
120	rs77542162	17	67081278	A	G	0.980997	-0.569956	0.09449	4e-09	0.977686	-0.461929	0.0309296	7.1e-53
120	rs1011789	17	67202531	T	C	0.336006	0.0902808	0.0274365	0.0017	0.335674	0.0614396	0.00967417	2.9e-11
121	rs2035835	17	72929380	G	C	0.32646	-0.0529576	0.0274323	0.048	0.321886	-0.0663169	0.00981441	6.4e-12
122	rs11077857	17	74691636	G	A	0.172902	0.133416	0.0344009	0.00016	0.168416	0.091176	0.012166	2.8e-15
123	rs448203	17	75495065	T	C	0.604396	0.147668	0.0267833	7.1e-08	0.606331	0.0944099	0.00940397	2.7e-26
124	17:79614932_TTAAC_T	17	79614932	TTAAC	T	0.356588	0.0649903	0.026817	0.015	0.362241	0.0544593	0.00949145	1.1e-09
125	rs4468717	18	3457606	C	T	0.923248	-0.0165381	0.0486388	0.68	0.921806	-0.0962716	0.0169754	2.3e-08
126	18:52446074_CCTT_C	18	52446074	CCTT	C	0.9943	0.196917	0.174251	0.31	0.993992	0.444759	0.0603405	8.5e-16
126	rs145032168	18	52543279	G	A	0.991941	0.301872	0.154338	0.031	0.98966	0.353702	0.0467058	1.6e-13
126	rs2958162	18	53083865	T	C	0.681187	0.0194744	0.0280914	0.39	0.68807	0.0516855	0.00991641	2.8e-08
126	rs76888488	18	53311001	A	G	0.972474	0.261241	0.0794521	0.0015	0.973749	0.278425	0.0286016	2.2e-24
126	rs11659764	18	53335512	T	A	0.953238	0.107123	0.0613965	0.11	0.946182	0.337318	0.0203501	2.3e-65
126	rs12457071	18	53359473	C	A	0.479566	-0.0402355	0.0258112	0.11	0.48419	-0.0757469	0.00913785	3.5e-18
126	rs12456049	18	53426442	A	G	0.569725	-0.0198388	0.0260092	0.32	0.559514	-0.0482419	0.00920135	3.3e-08
126	rs17089989	18	53538902	G	A	0.802813	-0.00559423	0.0324257	0.82	0.808132	0.0703961	0.0115631	3.6e-11
126	rs2862258	18	53637283	G	A	0.877499	0.0182365	0.0398482	0.68	0.871891	0.0797162	0.0138182	7.8e-09
126	rs201294068	18	53645712	C	CCCA	0.885599	0.0701128	0.0410719	0.12	0.873898	0.0915395	0.0138502	4.5e-11
126	rs12957933	18	53697967	C	T	0.803546	0.0357782	0.0327224	0.34	0.798186	0.0885865	0.0113805	4.3e-16
126	rs1945737	18	53744545	T	C	0.497085	0.023317	0.0261801	0.31	0.47406	0.0513574	0.00924255	8.8e-09
126	rs7235583	18	53747212	A	C	0.92367	0.058032	0.0496982	0.16	0.914888	0.147642	0.0166117	2.3e-18
126	rs72940171	18	53765771	T	C	0.925469	0.0473781	0.0489728	0.39	0.92443	0.101527	0.0172143	3.4e-09
126	rs12888138	18	53822656	C	T	0.800278	0.00360096	0.033168	0.99	0.795737	0.0685714	0.0114741	3e-10
126	rs185245198	18	53876820	A	C	0.994131	0.326456	0.177509	0.049	0.990237	0.382682	0.0486711	8.9e-16
127	rs144596877	18	60882132	G	C	0.98972	0.099485	0.130238	0.53	0.990223	0.249395	0.0471985	5.3e-09
127	rs6567331	18	60895982	G	A	0.273624	-0.0959363	0.029301	0.00068	0.274341	-0.0667125	0.0102625	2.1e-11
128	rs649524	18	72885337	A	G	0.267525	-0.0452297	0.029304	0.21	0.287335	-0.0657496	0.0101138	1.4e-12
129	rs73552881	19	42787490	A	G	0.942914	-0.122705	0.0553963	0.019	0.951311	-0.111905	0.0212507	3.2e-08
130	rs6113029	20	2138322	G	A	0.786871	0.0517178	0.0318282	0.091	0.77488	0.0712458	0.0110185	2.3e-11
131	rs143302938	20	2800962	A	G	0.98541	-0.0557935	0.110154	0.59	0.987226	-0.227994	0.0416654	3.9e-08
131	rs41281862	20	3211304	G	A	0.866809	-0.0232916	0.0389904	0.52	0.866763	-0.083869	0.0137253	4.9e-10
132	rs142391093	20	39942516	A	G	0.768041	0.000147231	0.0310988	0.94	0.755234	-0.0631492	0.0107572	7.9e-10
133	rs10854389	21	40190620	C	G	0.660361	0.0232845	0.0273085	0.33	0.653503	0.0558603	0.00963939	9e-10
134	rs187282135	21	46488055	T	C	0.994965	0.382646	0.183691	0.042	0.993595	0.310427	0.0572489	3.5e-08
135	rs182804464	21	47420667	C	G	0.98852	0.719527	0.125553	1.2e-08	0.985451	0.632593	0.0389827	1.9e-64
135	rs57357892	21	47427356	T	C	0.740181	-0.0427176	0.0297632	0.19	0.748918	-0.0547863	0.0105971	1e-08
135	rs11702647	21	47438139	C	T	0.759576	0.066347	0.0306063	0.041	0.761229	0.0609593	0.0106704	1e-08
135	rs68050354	21	47457372	C	A	0.84829	0.0825045	0.0357489	0.016	0.838724	0.100938	0.0124215	1.1e-18
135	rs71324488	21	47475825	C	T	0.942372	0.144271	0.0580822	0.021	0.942448	0.105158	0.0204292	1.7e-08
135	rs1042917	21	47545768	G	A	0.504146	0.117211	0.0257719	2e-06	0.502282	0.0872061	0.00915767	5e-23

## Sheet: Supplementary Data3
Supplementary Data 3. Colocalisation probabilities for cornea resistance factor and central cornea thickness GWAS signals. pp0: posterior probabilty of no association with either trait;pp1: posterior probabilty of association with CRF, not with CCT;pp2: posterior probabilty of association with CCT, not with CRF;pp3: posterior probabilty of association with CRF and CCT, independent causal variants…
Genomic Loci	pp0	pp1	pp2	pp3	pp4	ppmax
8	0.00182321	0.0620603	0.000259634	0.00790976	0.927947	pp4
11	9.14458e-09	0.00273822	1.8918e-08	0.00467217	0.99259	pp4
20	1.89814e-29	0.00710264	2.36065e-29	0.00784826	0.985049	pp4
21	8.76494e-15	1.67066e-06	4.5882e-11	0.00775317	0.992245	pp4
29	1.5007e-10	0.000168567	1.25542e-07	0.140155	0.859676	pp4
31	1.37602e-83	2.29306e-07	4.69913e-77	0.782864	0.217136	pp3
36	7.15492e-08	0.0819663	1.16238e-08	0.0124106	0.905623	pp4
40	2.45207e-15	2.86225e-07	6.96695e-10	0.0804043	0.919595	pp4
50	7.30789e-05	0.0115246	0.000304533	0.0470838	0.941014	pp4
53	2.21538e-16	0.000965105	1.64706e-14	0.0708242	0.928211	pp4
62	2.86332e-19	3.42953e-05	5.48863e-16	0.0648046	0.935161	pp4
63	7.51452e-27	0.0059947	5.89863e-26	0.0461084	0.947897	pp4
64	1.01618e-45	0.136608	1.48458e-45	0.198912	0.66448	pp4
68	3.86292e-39	1.97402e-21	1.95569e-18	0.99939	0.000609918	pp3
69	1.53179e-33	1.87535e-11	1.39954e-24	0.0161505	0.98385	pp4
72	2.72942e-24	5.91015e-05	1.24859e-21	0.0260624	0.973879	pp4
82	0.00100654	0.0174782	0.0013815	0.0230321	0.957102	pp4
84	1.28358e-33	5.77536e-06	2.60996e-31	0.000174513	0.99982	pp4
91	4.14511e-07	0.0205193	3.33299e-06	0.164176	0.815301	pp4
93	3.41289e-11	2.46545e-05	1.11821e-08	0.007085	0.99289	pp4
95	1.77448e-10	1.26507e-05	7.54873e-08	0.00438607	0.995601	pp4
96	1.00606e-60	1.23475e-12	5.14295e-51	0.00531732	0.994683	pp4
103	1.67215e-09	1.5928e-05	1.81585e-06	0.0163131	0.983669	pp4
104	0.00673089	0.206499	0.00427117	0.130385	0.652114	pp4
106	3.23175e-24	2.5389e-05	7.49689e-22	0.00489458	0.99508	pp4
107	2.31862e-18	3.44355e-08	7.5846e-13	0.0102747	0.989725	pp4
112	4.1733e-93	1.7054e-36	1.07258e-58	0.0428732	0.957127	pp4

## Sheet: Supplementary Data4
Supplementary Data 4. Candidate target genes associated with CRF. Candidate criteria are those from on-line tool FUMA and based on proximity (posMapSNPs), eQTL evidence (eqtlMapSNPs) or chromtain interaction evidence (ciMap); gene annotations used ANNOVAR and GRCh37 human genome assembly.
ensg	symbol	chr	start	end	strand	type	entrezID	HUGO	pLI	ncRVIS	posMapSNPs	posMapMaxCADD	eqtlMapSNPs	eqtlMapminP	eqtlMapminQ	eqtlMapts	eqtlDirection	ciMap	ciMapts	minGwasP	IndSigSNPs	GenomicLocus
ENSG00000178585	CTNNBIP1	1	9908334	9970394	-1	protein_coding	56998	CTNNBIP1	0.0229867	0.0952355	0	0	0	NA	NA	NA	NA	Yes	Fetal_Cortex	1e-10	rs115178919	1
ENSG00000116649	SRM	1	11114641	11120081	-1	protein_coding	6723	SRM	0.869848	NA	1	4.167	0	NA	NA	NA	NA	Yes	Fetal_Cortex:IMR90:Mesenchymal_Stem_Cell:Mesendoderm:Trophoblast-like_Cell:hESC	1.3e-12	rs534975221;rs115178919:rs534975221	1
ENSG00000171824	EXOSC10	1	11126675	11159938	-1	protein_coding	5394	EXOSC10	1.65795e-07	0.238885	2	4.167	0	NA	NA	NA	NA	Yes	Fetal_Cortex:IMR90:Mesenchymal_Stem_Cell:Mesendoderm:Trophoblast-like_Cell:hESC	1.9e-13	rs534975221;rs115178919:rs534975221	1
ENSG00000226849	RP4-635E18.7	1	11128528	11133154	1	antisense	NA	NA	NA	NA	1	4.167	0	NA	NA	NA	NA	Yes	IMR90:Mesenchymal_Stem_Cell:Mesendoderm:Trophoblast-like_Cell:hESC	1.3e-12	rs534975221	1
ENSG00000230337	RP4-635E18.6	1	11159732	11162157	1	antisense	105376736	LOC105376736	NA	NA	1	1.213	0	NA	NA	NA	NA	Yes	Fetal_Cortex:IMR90:Mesenchymal_Stem_Cell:Mesendoderm:Trophoblast-like_Cell:hESC	1.9e-13	rs534975221;rs115178919:rs534975221	1
ENSG00000198793	MTOR	1	11166592	11322564	-1	protein_coding	2475	MTOR	1	-0.132113	3	25.6	0	NA	NA	NA	NA	Yes	Adult_Cortex:Fetal_Cortex:Liver:GM12878:IMR90:Mesenchymal_Stem_Cell:Mesendoderm:Neural_Progenitor_Cell:Trophoblast-like_Cell:hESC	1.9e-13	rs534975221;rs534975221:rs115178919:rs115178919;rs150147416:rs150147416	1
ENSG00000225602	MTOR-AS1	1	11203955	11209594	1	antisense	100873935	MTOR-AS1	NA	NA	0	0	0	NA	NA	NA	NA	Yes	Fetal_Cortex:Left_Ventricle:Spleen:IMR90:Mesenchymal_Stem_Cell:Mesendoderm:Trophoblast-like_Cell:hESC	1.9e-13	rs534975221:rs115178919	1
ENSG00000253086	RNU6-537P	1	11212407	11212509	1	snRNA	106479804	RNU6-537P	NA	NA	0	0	0	NA	NA	NA	NA	Yes	Left_Ventricle:Spleen:IMR90:Mesenchymal_Stem_Cell:Mesendoderm:Trophoblast-like_Cell:hESC	1.9e-13	rs534975221	1
ENSG00000271794	snoU13	1	11229564	11229670	-1	snoRNA	NA	NA	NA	NA	0	0	0	NA	NA	NA	NA	Yes	Left_Ventricle:Spleen:IMR90:Mesenchymal_Stem_Cell:Mesendoderm:Trophoblast-like_Cell:hESC	1.9e-13	rs534975221	1
ENSG00000171819	ANGPTL7	1	11249398	11256038	1	protein_coding	10218	ANGPTL7	8.44493e-09	0.137701	2	25.6	0	NA	NA	NA	NA	Yes	IMR90:Mesenchymal_Stem_Cell:Mesendoderm:Trophoblast-like_Cell:hESC	1.9e-13	rs534975221	1
ENSG00000207451	RNU6-291P	1	11286311	11286417	1	snRNA	106479696	RNU6-291P	NA	NA	0	0	0	NA	NA	NA	NA	Yes	IMR90:Mesenchymal_Stem_Cell:Mesendoderm:Trophoblast-like_Cell:hESC	1.9e-13	rs534975221	1
ENSG00000238173	RPL39P6	1	11293020	11293169	1	pseudogene	100270891	RPL39P6	NA	NA	0	0	0	NA	NA	NA	NA	Yes	IMR90:Mesenchymal_Stem_Cell:Mesendoderm:Trophoblast-like_Cell:hESC	1.9e-13	rs534975221	1
ENSG00000120942	UBIAD1	1	11333263	11356106	1	protein_coding	29914	UBIAD1	0.568906	-0.332783	0	0	0	NA	NA	NA	NA	Yes	Liver:GM12878:IMR90:Mesenchymal_Stem_Cell:Mesendoderm:Neural_Progenitor_Cell:Trophoblast-like_Cell:hESC	1.9e-13	rs115178919:rs534975221:rs115178919;rs150147416:rs150147416	1
ENSG00000238199	UBE2V2P3	1	11338673	11339408	-1	pseudogene	100421341	UBE2V2P3	NA	NA	0	0	0	NA	NA	NA	NA	Yes	Liver:GM12878:IMR90:Mesenchymal_Stem_Cell:Mesendoderm:Neural_Progenitor_Cell:Trophoblast-like_Cell:hESC	1.9e-13	rs115178919:rs534975221:rs115178919;rs150147416:rs150147416	1
ENSG00000224338	RP11-149P14.1	1	11485314	11485878	-1	pseudogene	NA	NA	NA	NA	0	0	0	NA	NA	NA	NA	Yes	IMR90:Mesendoderm:hESC	1e-10	rs115178919:rs115178919;rs150147416:rs150147416	1
ENSG00000204624	PTCHD2	1	11539223	11597641	1	protein_coding	57540	PTCHD2	4.16505e-05	-0.046666	3	0.416	0	NA	NA	NA	NA	Yes	Fetal_Cortex:IMR90:Mesendoderm:hESC	1e-10	rs115178919;rs150147416	1
ENSG00000235643	RP1-69M21.2	1	11669588	11673412	1	lincRNA	101929181	LINC01647	NA	NA	0	0	0	NA	NA	NA	NA	Yes	Mesenchymal_Stem_Cell:Mesendoderm:hESC	1e-10	rs115178919	1
ENSG00000116661	FBXO2	1	11708424	11715842	-1	protein_coding	26232	FBXO2	0.273383	NA	0	0	5	8.5116e-09	5.79598e-05	eQTLGen_cis_eQTLs	+	Yes	Left_Ventricle:Spleen:GM12878:IMR90:Mesenchymal_Stem_Cell:Mesendoderm:Trophoblast-like_Cell:hESC	1.9e-13	rs150147416;rs115178919:rs534975221:rs115178919	1
ENSG00000132879	FBXO44	1	11714432	11723384	1	protein_coding	93611	FBXO44	3.59579e-05	-0.323049	0	0	7	2.4644e-09	2.59858e-05	eQTLGen_cis_eQTLs	+	Yes	Left_Ventricle:Spleen:GM12878:IMR90:Mesenchymal_Stem_Cell:Mesendoderm:Trophoblast-like_Cell:hESC	1.9e-13	rs115178919;rs150147416;rs115178919:rs534975221:rs115178919	1
ENSG00000116663	FBXO6	1	11724181	11734411	1	protein_coding	26270	FBXO6	0.000485731	0.0993776	0	0	0	NA	NA	NA	NA	Yes	Adult_Cortex:Fetal_Cortex:IMR90:Mesenchymal_Stem_Cell	1.9e-13	rs534975221:rs115178919	1
ENSG00000116670	MAD2L2	1	11734537	11751707	-1	protein_coding	10459	MAD2L2	0.202506	NA	0	0	0	NA	NA	NA	NA	Yes	IMR90:Mesenchymal_Stem_Cell	1.9e-13	rs534975221	1
ENSG00000162490	DRAXIN	1	11751786	11785914	1	protein_coding	374946	DRAXIN	6.64368e-10	1.63368	0	0	0	NA	NA	NA	NA	Yes	IMR90:Mesenchymal_Stem_Cell	1.9e-13	rs534975221	1
ENSG00000177674	AGTRAP	1	11796141	11814859	1	protein_coding	57085	AGTRAP	0.0416634	0.454511	0	0	0	NA	NA	NA	NA	Yes	Fetal_Cortex:Left_Ventricle:GM12878:IMR90:Mesenchymal_Stem_Cell:Mesendoderm:Trophoblast-like_Cell:hESC	1.9e-13	rs534975221:rs115178919:rs115178919;rs150147416	1
ENSG00000177000	MTHFR	1	11845780	11866977	-1	protein_coding	4524	MTHFR	2.45516e-07	-0.0724735	0	0	0	NA	NA	NA	NA	Yes	Mesenchymal_Stem_Cell:hESC	1.9e-13	rs534975221	1
ENSG00000011021	CLCN6	1	11866207	11903201	1	protein_coding	1185	CLCN6	0.163974	0.647288	0	0	0	NA	NA	NA	NA	Yes	Mesenchymal_Stem_Cell:hESC	1.9e-13	rs534975221	1
ENSG00000224904	RP5-934G17.6	1	11937827	11940463	1	pseudogene	NA	NA	NA	NA	0	0	0	NA	NA	NA	NA	Yes	Mesenchymal_Stem_Cell	1.9e-13	rs534975221	1
ENSG00000226166	RP11-474O21.2	1	12752925	12753036	1	pseudogene	NA	NA	NA	NA	0	0	0	NA	NA	NA	NA	Yes	Left_Ventricle	1.9e-13	rs534975221	1
ENSG00000162551	ALPL	1	21835858	21904905	1	protein_coding	249	ALPL	0.0011065	1.03284	0	0	4	5.2963e-14	0	eQTLGen_trans_eQTLs	-	No	NA	1.1e-11	rs1344672	30
ENSG00000057757	PITHD1	1	24104895	24114722	1	protein_coding	57095	PITHD1	0.102417	-0.424805	0	0	1	5.8816e-06	0.0377767	eQTLGen_trans_eQTLs	+	No	NA	1.3e-24	9:136932506_TCCCCAGGCGCGGG_T	68
ENSG00000084070	SMAP2	1	40810522	40888998	1	protein_coding	64744	SMAP2	0.0142856	-1.1554	0	0	1	3.0521e-07	0.00282185	eQTLGen_trans_eQTLs	+	No	NA	2.8e-06	rs9532564	96
ENSG00000162368	CMPK1	1	47799469	47844511	1	protein_coding	51727	CMPK1	0.319274	-0.0429604	0	0	1	1.7652e-06	0.0137432	eQTLGen_trans_eQTLs	+	No	NA	1.8e-24	rs109536	68
ENSG00000121310	ECHDC2	1	53361656	53392884	-1	protein_coding	55268	ECHDC2	1.18082e-07	0.192219	0	0	1	6.3556e-06	0.0401807	eQTLGen_trans_eQTLs	-	No	NA	2.8e-06	rs9532564	96
ENSG00000162434	JAK1	1	65298912	65432187	-1	protein_coding	3716	JAK1	0.99591	-0.642049	0	0	1	6.3078e-06	0.0399053	eQTLGen_trans_eQTLs	+	No	NA	1e-15	rs10922476;rs7534720	3
ENSG00000237076	RP5-836J3.1	1	84255963	84267148	1	lincRNA	NA	NA	NA	NA	0	0	0	NA	NA	NA	NA	Yes	Left_Ventricle	2.6e-08	rs9988431	2
ENSG00000223231	AL035706.1	1	84259560	84259653	1	miRNA	NA	NA	NA	NA	0	0	0	NA	NA	NA	NA	Yes	Left_Ventricle	2.6e-08	rs9988431	2
ENSG00000137941	TTLL7	1	84330711	84464833	-1	protein_coding	79739	TTLL7	0.268072	0.370632	0	0	0	NA	NA	NA	NA	Yes	IMR90	4e-08	rs9988431	2
ENSG00000233061	TTLL7-IT1	1	84444801	84449983	-1	sense_intronic	100874314	TTLL7-IT1	NA	NA	0	0	0	NA	NA	NA	NA	Yes	IMR90	4e-08	rs9988431	2
ENSG00000249237	RP11-376N17.4	1	84810361	84815622	1	pseudogene	NA	NA	NA	NA	0	0	0	NA	NA	NA	NA	Yes	IMR90	4e-08	rs9988431	2
ENSG00000240520	UOX	1	84831111	84863514	-1	pseudogene	391051	UOX	NA	NA	0	0	0	NA	NA	NA	NA	Yes	IMR90:Mesendoderm	1e-08	rs9988431	2
ENSG00000137976	DNASE2B	1	84864215	84880701	1	protein_coding	58511	DNASE2B	3.78799e-14	-0.267162	0	0	0	NA	NA	NA	NA	Yes	IMR90:Mesendoderm	1e-08	rs9988431	2
ENSG00000117151	CTBS	1	85015289	85040163	-1	protein_coding	1486	CTBS	2.00761e-07	-0.036711	0	0	0	NA	NA	NA	NA	Yes	Left_Ventricle	1e-08	rs9988431	2
ENSG00000180869	C1orf180	1	85093913	85100703	-1	protein_coding	439927	C1orf180	NA	NA	0	0	0	NA	NA	NA	NA	Yes	IMR90	4e-08	rs9988431	2
ENSG00000232622	RP11-484D4.3	1	85101841	85102789	-1	pseudogene	NA	NA	NA	NA	0	0	0	NA	NA	NA	NA	Yes	IMR90	4e-08	rs9988431	2
ENSG00000251899	AC104169.1	1	85258751	85258882	-1	miRNA	NA	NA	NA	NA	0	0	0	NA	NA	NA	NA	Yes	IMR90	4e-08	rs9988431	2
ENSG00000055732	MCOLN3	1	85483765	85514182	-1	protein_coding	55283	MCOLN3	3.77974e-07	0.339539	0	0	0	NA	NA	NA	NA	Yes	IMR90:Mesenchymal_Stem_Cell:Mesendoderm:hESC	1e-08	rs9988431	2
ENSG00000266110	MIR4423	1	85599477	85599556	1	miRNA	100616481	MIR4423	NA	NA	0	0	0	NA	NA	NA	NA	Yes	IMR90:Mesenchymal_Stem_Cell:Mesendoderm	1e-08	rs9988431	2
ENSG00000162642	C1orf52	1	85715639	85725355	-1	protein_coding	148423	C1orf52	0.359077	-0.459758	0	0	0	NA	NA	NA	NA	Yes	Mesenchymal_Stem_Cell	4e-08	rs9988431	2
ENSG00000223254	Y_RNA	1	85729979	85730085	1	misc_RNA	NA	NA	NA	NA	0	0	0	NA	NA	NA	NA	Yes	Mesenchymal_Stem_Cell	4e-08	rs9988431	2
ENSG00000142867	BCL10	1	85731931	85742773	-1	protein_coding	8915	BCL10	0.118213	0.932912	0	0	0	NA	NA	NA	NA	Yes	Mesenchymal_Stem_Cell	4e-08	rs9988431	2
ENSG00000223653	RP11-131L23.1	1	85742398	85913807	1	antisense	NA	NA	NA	NA	0	0	0	NA	NA	NA	NA	Yes	Mesenchymal_Stem_Cell	4e-08	rs9988431	2
ENSG00000264380	AL590113.1	1	85750293	85750356	1	miRNA	NA	NA	NA	NA	0	0	0	NA	NA	NA	NA	Yes	Mesenchymal_Stem_Cell	4e-08	rs9988431	2
ENSG00000153904	DDAH1	1	85784164	86043933	-1	protein_coding	23576	DDAH1	0.168277	0.407834	0	0	0	NA	NA	NA	NA	Yes	IMR90:Mesenchymal_Stem_Cell:Mesendoderm:hESC	1e-08	rs9988431	2
ENSG00000199459	Y_RNA	1	85900858	85900967	-1	misc_RNA	NA	NA	NA	NA	0	0	0	NA	NA	NA	NA	Yes	Left_Ventricle:IMR90:Mesenchymal_Stem_Cell:Mesendoderm:hESC	1e-08	rs9988431	2
ENSG00000273264	RP11-131L23.2	1	85932978	85933343	1	lincRNA	NA	NA	NA	NA	0	0	0	NA	NA	NA	NA	Yes	Mesenchymal_Stem_Cell:Mesendoderm:hESC	1e-08	rs9988431	2
ENSG00000272691	RP11-290M5.4	1	86044183	86044425	-1	lincRNA	NA	NA	NA	NA	0	0	0	NA	NA	NA	NA	Yes	IMR90:Mesenchymal_Stem_Cell:Mesendoderm:hESC	1e-08	rs9988431	2
ENSG00000142871	CYR61	1	86046444	86049645	1	protein_coding	3491	CYR61	0.882251	NA	0	0	0	NA	NA	NA	NA	Yes	IMR90:Mesenchymal_Stem_Cell:Mesendoderm:hESC	1e-08	rs9988431	2
ENSG00000199934	SNORD81	1	86057963	86058039	1	snoRNA	26769	SNORD81	NA	NA	0	0	0	NA	NA	NA	NA	Yes	IMR90:Mesenchymal_Stem_Cell:Mesendoderm:hESC	1e-08	rs9988431	2
ENSG00000230285	RP11-290M5.2	1	86064814	86066417	1	lincRNA	NA	NA	NA	NA	0	0	0	NA	NA	NA	NA	Yes	IMR90:Mesenchymal_Stem_Cell:Mesendoderm:hESC	1e-08	rs9988431	2
ENSG00000117174	ZNHIT6	1	86115106	86174116	-1	protein_coding	54680	ZNHIT6	0.000536151	0.508216	0	0	30	1.3042e-48	0	eQTLGen_cis_eQTLs:GTEx/v7/Lung:GTEx/v6/Lung	-	Yes	Aorta:Left_Ventricle:GM12878:IMR90:Mesenchymal_Stem_Cell:Mesendoderm:Neural_Progenitor_Cell:Trophoblast-like_Cell:hESC	4e-17	rs9988431;rs9988431:rs10922476;rs4284240:rs10922476;rs7534720:rs10922476:rs10922476;1:89255345_CATA_C;rs4284240;rs7534720:rs10922476;rs7534720:rs10922491:rs10922476	02:03:00
ENSG00000171502	COL24A1	1	86194916	86622626	-1	protein_coding	255631	COL24A1	1.06341e-25	-0.404148	32	10.26	31	5.21424e-16	2.04116e-72	GTEx/v7/Adipose_Subcutaneous:GTEx/v7/Artery_Aorta:GTEx/v7/Artery_Coronary:GTEx/v7/Artery_Tibial:GTEx/v7/Breast_Mammary_Tissue:GTEx/v7/Nerve_Tibial:GTEx/v7/Skin_Sun_Exposed_Lower_leg:GTEx/v6/Adipose_Subcutaneous:GTEx/v6/Artery_Tibial:GTEx/v6/Thyroid	-	Yes	IMR90:Mesendoderm:hESC	1e-08	rs9988431	2
ENSG00000201620	RNA5SP51	1	86349363	86349481	-1	rRNA	100873289	RNA5SP51	NA	NA	0	0	0	NA	NA	NA	NA	Yes	Left_Ventricle:GM12878:IMR90:Mesenchymal_Stem_Cell:Mesendoderm:hESC	4e-08	rs9988431	2
ENSG00000229505	RP4-682E18.1	1	86495537	86496272	1	pseudogene	NA	NA	NA	NA	10	8.531	0	NA	NA	NA	NA	Yes	Aorta:Left_Ventricle:Liver:GM12878:IMR90:Mesenchymal_Stem_Cell:Mesendoderm:Neural_Progenitor_Cell:Trophoblast-like_Cell:hESC	4e-17	rs9988431;rs9988431:rs10922476;rs4284240:rs10922476;rs7534720:rs10922476:rs10922476;1:89255345_CATA_C;rs4284240;rs7534720:rs10922476;rs7534720:rs10922491:rs10922476	02:03:00
ENSG00000122417	ODF2L	1	86814344	86862023	-1	protein_coding	57489	ODF2L	3.32071e-09	0.057084	0	0	0	NA	NA	NA	NA	Yes	IMR90:Mesenchymal_Stem_Cell:Mesendoderm:hESC	4e-17	rs9988431:rs10922476;rs4284240:rs10922476;rs7534720:rs10922476:rs10922476;1:89255345_CATA_C;rs4284240;rs7534720:rs10922476;rs7534720:rs10922491:rs10922476	02:03:00
ENSG00000231349	RP11-444C12.1	1	86869859	86870549	-1	pseudogene	NA	NA	NA	NA	0	0	0	NA	NA	NA	NA	Yes	IMR90:Mesenchymal_Stem_Cell:Mesendoderm:hESC	4e-17	rs9988431:rs10922476;rs4284240:rs10922476;rs7534720:rs10922476:rs10922476;1:89255345_CATA_C;rs4284240;rs7534720:rs10922476;rs7534720:rs10922491:rs10922476	02:03:00
ENSG00000137975	CLCA2	1	86889769	86922241	1	protein_coding	9635	CLCA2	1.90836e-20	0.0690821	0	0	0	NA	NA	NA	NA	Yes	Left_Ventricle:IMR90:Mesenchymal_Stem_Cell:Mesendoderm:Trophoblast-like_Cell:hESC	4e-17	rs10922476;rs4284240:rs10922476;rs7534720:rs10922476:rs10922476;1:89255345_CATA_C;rs4284240;rs7534720:rs10922476;rs7534720:rs10922491:rs10922476;rs4284240:rs9988431:rs7534720	02:03:00
ENSG00000016490	CLCA1	1	86934051	86965972	1	protein_coding	1179	CLCA1	6.08038e-06	-0.293228	0	0	0	NA	NA	NA	NA	Yes	Left_Ventricle:IMR90:Mesenchymal_Stem_Cell:Mesendoderm:hESC	4e-17	rs10922476;rs4284240:rs10922476;rs7534720:rs10922476:rs10922476;1:89255345_CATA_C;rs4284240;rs7534720:rs10922476;rs7534720:rs10922491:rs10922476;rs4284240:rs9988431	02:03:00
ENSG00000016602	CLCA4	1	87012761	87046437	1	protein_coding	22802	CLCA4	3.1944e-09	-0.1715	0	0	0	NA	NA	NA	NA	Yes	IMR90:Mesenchymal_Stem_Cell:Mesendoderm:hESC	4e-17	rs10922476;rs4284240:rs10922476;rs7534720:rs10922476:rs10922476;1:89255345_CATA_C;rs4284240;rs7534720:rs10922476;rs7534720:rs10922491:rs10922476;rs4284240:rs9988431:rs7534720	02:03:00
ENSG00000224466	RP4-651E10.3	1	87018308	87019025	-1	pseudogene	NA	NA	NA	NA	0	0	0	NA	NA	NA	NA	Yes	IMR90:Mesenchymal_Stem_Cell:Mesendoderm:hESC	4e-17	rs10922476;rs4284240:rs10922476;rs7534720:rs10922476:rs10922476;1:89255345_CATA_C;rs4284240;rs7534720:rs10922476;rs7534720:rs10922491:rs10922476;rs4284240:rs9988431:rs7534720	02:03:00
ENSG00000236915	RP4-651E10.4	1	87036864	87158886	-1	antisense	NA	NA	NA	NA	0	0	0	NA	NA	NA	NA	Yes	Left_Ventricle	3.6e-16	rs10922476;rs4284240:rs10922476;1:89255345_CATA_C;rs4284240;rs7534720:rs10922476	3
ENSG00000221702	AL356270.1	1	87071953	87072040	-1	miRNA	NA	NA	NA	NA	0	0	0	NA	NA	NA	NA	Yes	IMR90:Mesenchymal_Stem_Cell:hESC	4e-17	rs10922476;rs4284240:rs10922476;rs7534720:rs10922476:rs10922476;1:89255345_CATA_C;rs4284240;rs7534720:rs10922476;rs7534720:rs10922491:rs10922476;rs4284240:rs7534720:rs9988431	02:03:00
ENSG00000153923	CLCA3P	1	87099956	87121059	1	pseudogene	9629	CLCA3P	NA	NA	0	0	0	NA	NA	NA	NA	Yes	IMR90:Mesendoderm	4e-17	rs7534720:rs10922476;rs4284240:rs10922476;rs7534720:rs10922476:rs10922476;1:89255345_CATA_C;rs4284240;rs7534720:rs10922491:rs10922476;rs4284240:rs9988431	02:03:00
ENSG00000261737	RP4-612B15.3	1	87169185	87170145	-1	antisense	105378828	LOC105378828	NA	NA	0	0	0	NA	NA	NA	NA	Yes	Fetal_Cortex:Left_Ventricle:Right_Ventricle:IMR90:Mesenchymal_Stem_Cell:Mesendoderm:hESC	4e-17	rs10922476;1:89255345_CATA_C;rs4284240:rs10922476;rs4284240;rs7534720:1:89255345_CATA_C:rs10922476;1:89255345_CATA_C:rs10922491:rs10922476:rs10922476;rs7534720:rs10922476;rs7534720:rs9988431:rs4284240;rs34974281:rs6691473;1:89444497_AT_A:1:89444497_AT_A:rs4284240;rs34974281;1:89444497_AT_A:rs7534720:rs4284240	02:03:00
ENSG00000097033	SH3GLB1	1	87170259	87213867	1	protein_coding	51100	SH3GLB1	0.730421	NA	0	0	0	NA	NA	NA	NA	Yes	Left_Ventricle:Right_Ventricle:IMR90:Mesenchymal_Stem_Cell:Mesendoderm:hESC	4e-17	rs10922476;rs4284240:rs10922476;1:89255345_CATA_C;rs4284240;rs7534720:rs10922476;rs4284240:1:89255345_CATA_C:rs10922476;1:89255345_CATA_C:rs10922491:rs10922476:rs10922476;rs7534720:rs9988431:rs4284240;rs34974281:rs6691473;1:89444497_AT_A:1:89444497_AT_A:rs4284240;rs34974281;1:89444497_AT_A:rs7534720:rs4284240	02:03:00
ENSG00000230721	RP4-612B15.2	1	87250596	87251150	1	pseudogene	NA	NA	NA	NA	0	0	0	NA	NA	NA	NA	Yes	Left_Ventricle:Liver:Mesenchymal_Stem_Cell:hESC	4e-17	rs10922476;rs4284240:rs10922476;rs7534720:rs10922476:rs10922476;1:89255345_CATA_C;rs4284240;rs7534720:rs10922476;rs7534720:rs10922491:rs10922476	3
ENSG00000183291	2015-09-01	1	87328132	87380107	-1	protein_coding	9403	SELENOF	0.42815	NA	0	0	0	NA	NA	NA	NA	Yes	Fetal_Cortex:Aorta:Left_Ventricle:Liver:GM12878:IMR90:Mesenchymal_Stem_Cell:Mesendoderm:Trophoblast-like_Cell:hESC	4e-17	rs10922476;1:89255345_CATA_C;rs4284240:rs10922476;rs7534720:rs10922476:rs10922476;rs4284240;rs7534720:rs10922476;rs7534720:rs10922491:1:89255345_CATA_C:rs10922476;1:89255345_CATA_C:rs9988431:rs7534720	02:03:00
ENSG00000153936	HS2ST1	1	87380331	87602334	1	protein_coding	9653	HS2ST1	0.535867	-0.504252	0	0	0	NA	NA	NA	NA	Yes	Fetal_Cortex:Aorta:Left_Ventricle:Liver:GM12878:IMR90:Mesenchymal_Stem_Cell:Mesendoderm:Trophoblast-like_Cell:hESC	4e-17	rs10922476;1:89255345_CATA_C;rs4284240:rs10922476;rs7534720:rs10922476:rs10922476;rs4284240;rs7534720:rs10922476;rs7534720:rs10922491:1:89255345_CATA_C:rs10922476;1:89255345_CATA_C:rs9988431:rs7534720	02:03:00
ENSG00000267734	RP4-604K5.3	1	87397882	87400574	-1	lincRNA	NA	NA	NA	NA	0	0	0	NA	NA	NA	NA	Yes	Aorta:Mesenchymal_Stem_Cell:Mesendoderm	4e-17	rs10922476;rs4284240:rs10922476;rs7534720:rs10922476:rs10922476;1:89255345_CATA_C;rs4284240;rs7534720:rs10922476;rs7534720:rs10922491:rs10922476	3
ENSG00000224198	RP4-604K5.2	1	87409368	87410425	-1	antisense	NA	NA	NA	NA	0	0	0	NA	NA	NA	NA	Yes	Aorta:Mesenchymal_Stem_Cell:Mesendoderm	4e-17	rs10922476;rs4284240:rs10922476;rs7534720:rs10922476:rs10922476;1:89255345_CATA_C;rs4284240;rs7534720:rs10922476;rs7534720:rs10922491:rs10922476	3
ENSG00000267561	RP5-1052I5.2	1	87458692	87634884	1	protein_coding	NA	NA	NA	NA	0	0	0	NA	NA	NA	NA	Yes	Left_Ventricle:GM12878:IMR90:Mesenchymal_Stem_Cell:Mesendoderm:Trophoblast-like_Cell:hESC	4e-17	rs7534720:rs10922476;rs4284240:rs10922476;rs7534720:rs10922476:rs10922476;1:89255345_CATA_C;rs4284240;rs7534720:rs10922491:rs10922476;rs4284240:1:89255345_CATA_C:rs10922476	3
ENSG00000267272	LINC01140	1	87595448	87634881	1	lincRNA	339524	LINC01140	NA	NA	0	0	0	NA	NA	NA	NA	Yes	Fetal_Cortex:Aorta:Left_Ventricle:Liver:Pancreas:Right_Ventricle:GM12878:IMR90:Mesenchymal_Stem_Cell:Mesendoderm:Trophoblast-like_Cell:hESC	4e-17	rs10922476;rs4284240:rs10922476:rs10922476;1:89255345_CATA_C;rs4284240;rs7534720:rs10922476;rs4284240:rs7534720:rs10922476;rs7534720:rs10922491:rs12140288:1:89255345_CATA_C:rs10922476;1:89255345_CATA_C:rs4284240:rs4284240;rs34974281:rs6691473;1:89444497_AT_A:rs9988431	02:03:00
ENSG00000221222	AL139139.1	1	87616981	87617128	1	miRNA	NA	NA	NA	NA	0	0	0	NA	NA	NA	NA	Yes	Fetal_Cortex:Aorta:Left_Ventricle:Liver:GM12878:IMR90:Mesenchymal_Stem_Cell:Mesendoderm:Neural_Progenitor_Cell:Trophoblast-like_Cell:hESC	4e-17	rs10922476;1:89255345_CATA_C;rs4284240:rs10922476;rs4284240:rs7534720:rs10922476;rs7534720:rs10922476:rs10922476;rs4284240;rs7534720:rs10922476;rs7534720:rs10922491:rs9988431:1:89255345_CATA_C:rs10922476;1:89255345_CATA_C:rs12140288:rs4284240:rs4284240;rs34974281:rs6691473;1:89444497_AT_A:1:89444497_AT_A:rs4284240;rs34974281;1:89444497_AT_A:rs6691473:rs10922476;rs6691473;1:89444497_AT_A:rs4284240…	02:03:00
ENSG00000143013	LMO4	1	87794151	87814606	1	protein_coding	8543	LMO4	0.816027	0.888911	0	0	0	NA	NA	NA	NA	Yes	Adult_Cortex:Fetal_Cortex:Aorta:Left_Ventricle:Pancreas:GM12878:IMR90:Mesenchymal_Stem_Cell:Mesendoderm:Neural_Progenitor_Cell:Trophoblast-like_Cell:hESC	4e-17	rs10922476;1:89255345_CATA_C;rs4284240:rs10922476;rs7534720:rs10922476:rs10922476;rs4284240;rs7534720:rs10922476;rs7534720:rs10922491:1:89255345_CATA_C:rs10922476;1:89255345_CATA_C:rs7534720:rs12140288:rs4284240:rs4284240;rs34974281:rs6691473;1:89444497_AT_A:1:89444497_AT_A:rs4284240;rs34974281;1:89444497_AT_A:rs6691473:rs10922476;rs6691473;1:89444497_AT_A:rs4284240;1:89444497_AT_A:rs34974281	3
ENSG00000227290	RP4-544H6.2	1	87819207	87837338	-1	lincRNA	100505768	LINC01364	NA	NA	0	0	0	NA	NA	NA	NA	Yes	Left_Ventricle:GM12878:IMR90:Mesenchymal_Stem_Cell:Mesendoderm:Trophoblast-like_Cell:hESC	4e-17	rs10922476;rs4284240:rs10922476;rs7534720:rs10922476:rs10922476;1:89255345_CATA_C;rs4284240;rs7534720:rs10922476;rs7534720:rs10922491:rs10922476;rs4284240:rs7534720:1:89255345_CATA_C:rs10922476;1:89255345_CATA_C:rs4284240	3
ENSG00000199318	RNA5SP52	1	87918923	87919056	-1	rRNA	100873290	RNA5SP52	NA	NA	0	0	0	NA	NA	NA	NA	Yes	Mesenchymal_Stem_Cell:Mesendoderm:Trophoblast-like_Cell:hESC	4e-17	rs7534720:rs10922476;rs4284240:rs10922476;rs7534720:rs10922476:rs10922476;1:89255345_CATA_C;rs4284240;rs7534720:rs10922491:rs10922476;rs4284240:1:89255345_CATA_C:rs10922476	3
ENSG00000224235	RP5-1027O11.1	1	88365592	88371397	-1	lincRNA	NA	NA	NA	NA	0	0	0	NA	NA	NA	NA	Yes	Aorta:Left_Ventricle:IMR90:Mesenchymal_Stem_Cell:Mesendoderm:Trophoblast-like_Cell:hESC	4e-17	rs10922476;rs4284240:rs10922476;rs7534720:rs10922476:rs10922476;1:89255345_CATA_C;rs4284240;rs7534720:rs10922476;rs7534720:rs10922491:rs10922476;rs4284240:rs9988431:rs7534720:1:89255345_CATA_C:rs10922476	02:03:00
ENSG00000270507	CTA-21C21.1	1	88778836	88778985	1	pseudogene	NA	NA	NA	NA	0	0	0	NA	NA	NA	NA	Yes	Left_Ventricle:Mesenchymal_Stem_Cell:Mesendoderm:hESC	4e-17	rs9988431:rs7534720:rs10922476;rs4284240:rs10922476;rs7534720:rs10922476:rs10922476;1:89255345_CATA_C;rs4284240;rs7534720:rs10922476;rs7534720:rs10922491:rs10922476	02:03:00
ENSG00000239504	RN7SL583P	1	88943514	88943797	-1	misc_RNA	106481082	RN7SL583P	NA	NA	0	0	0	NA	NA	NA	NA	Yes	Mesenchymal_Stem_Cell:Mesendoderm:hESC	4e-17	rs10922476;rs4284240:rs10922476;rs7534720:rs10922476:rs10922476;1:89255345_CATA_C;rs4284240;rs7534720:rs10922476;rs7534720:rs10922491:rs10922476;rs4284240:rs7534720	3
ENSG00000230053	RP11-76N22.1	1	88963992	88964359	-1	pseudogene	NA	NA	NA	NA	0	0	0	NA	NA	NA	NA	Yes	Left_Ventricle:Mesenchymal_Stem_Cell:Mesendoderm:Trophoblast-like_Cell:hESC	4e-17	rs7534720:rs9988431:rs10922476;rs4284240:rs10922476;rs7534720:rs10922476:rs10922476;1:89255345_CATA_C;rs4284240;rs7534720:rs10922476;rs7534720:rs10922491:rs10922476	02:03:00
ENSG00000237505	RP11-76N22.2	1	89003196	89150887	-1	antisense	101927891	PKN2-AS1	NA	NA	156	16.63	177	1.58305e-09	1.86298e-12	GTEx/v7/Testis:GTEx/v6/Testis	+	Yes	Aorta:Left_Ventricle:Liver:GM12878:IMR90:Mesenchymal_Stem_Cell:Mesendoderm:Neural_Progenitor_Cell:Trophoblast-like_Cell:hESC	4e-17	rs7534720;rs12140288;rs10922476;rs4284240;1:89255345_CATA_C;rs10922491;rs6691473;1:89444497_AT_A;rs34974281;rs4284240:rs10922476;rs7534720:rs10922476;rs4284240:1:89255345_CATA_C:rs10922476;1:89255345_CATA_C:rs10922491:rs10922476:rs4284240:rs4284240;rs34974281:rs6691473;1:89444497_AT_A:1:89444497_AT_A:rs4284240;1:89444497_AT_A:rs9988431:rs7534720:rs6691473:rs10922476;1:89444497_AT_A:rs4284240;1:89…	02:03:00
ENSG00000237959	RPL36AP10	1	89043563	89043884	1	pseudogene	100271140	RPL36AP10	NA	NA	17	10.77	0	NA	NA	NA	NA	Yes	Mesenchymal_Stem_Cell:Mesendoderm:hESC	4e-17	rs7534720;rs10922476;rs4284240:rs10922476;rs7534720:rs10922476:rs10922476;1:89255345_CATA_C;rs4284240;rs7534720:rs10922476;rs7534720:rs10922491:rs10922476	3
ENSG00000065243	PKN2	1	89149905	89301938	1	protein_coding	5586	PKN2	0.999995	-0.693516	93	15.22	91	1.28642e-09	0.00291808	GTEx/v6/Small_Intestine_Terminal_Ileum	-	Yes	Aorta:Left_Ventricle:Liver:GM12878:IMR90:Mesenchymal_Stem_Cell:Mesendoderm:Neural_Progenitor_Cell:Trophoblast-like_Cell:hESC	4e-17	rs10922476;rs4284240;1:89255345_CATA_C;rs7534720;rs10922491;rs4284240:rs10922476;rs7534720:rs10922476;rs4284240:1:89255345_CATA_C:rs10922476;1:89255345_CATA_C:rs10922491:rs10922476:rs4284240:rs4284240;rs34974281:rs6691473;1:89444497_AT_A:1:89444497_AT_A:rs4284240;rs34974281;1:89444497_AT_A:rs9988431:rs7534720:rs6691473:rs10922476;rs6691473;1:89444497_AT_A:rs4284240;1:89444497_AT_A:rs34974281:rs12…	02:03:00
ENSG00000207234	RNU6-125P	1	89282462	89282568	1	snRNA	106479621	RNU6-125P	NA	NA	9	10.34	0	NA	NA	NA	NA	Yes	Aorta:Left_Ventricle:Liver:GM12878:IMR90:Mesenchymal_Stem_Cell:Mesendoderm:Neural_Progenitor_Cell:Trophoblast-like_Cell:hESC	4e-17	rs10922491;rs10922476;rs4284240;1:89255345_CATA_C;rs7534720;rs4284240:rs10922476;rs7534720:rs10922476:rs10922476;rs7534720:rs10922476;rs7534720:rs10922491:rs10922476;rs4284240:1:89255345_CATA_C:rs10922476;1:89255345_CATA_C:rs4284240	3
ENSG00000241975	TCEB1P19	1	89294785	89295102	1	pseudogene	100462880	TCEB1P19	NA	NA	15	15.22	0	NA	NA	NA	NA	Yes	Aorta:Left_Ventricle:Liver:GM12878:IMR90:Mesenchymal_Stem_Cell:Mesendoderm:Neural_Progenitor_Cell:Trophoblast-like_Cell:hESC	4e-17	rs10922476;rs4284240;1:89255345_CATA_C;rs7534720;rs10922491;rs4284240:rs10922476;rs7534720:rs10922476:rs10922476;rs7534720:rs10922476;rs7534720:rs10922491:rs10922476;rs4284240:1:89255345_CATA_C:rs10922476;1:89255345_CATA_C:rs4284240	3
ENSG00000137947	GTF2B	1	89318615	89357627	-1	protein_coding	2959	GTF2B	0.489079	-0.36516	31	19.51	295	6.3801e-54	0	eQTLGen_cis_eQTLs	+	Yes	Aorta:Left_Ventricle:Liver:GM12878:IMR90:Mesenchymal_Stem_Cell:Mesendoderm:Trophoblast-like_Cell:hESC	4e-17	rs10922476;1:89255345_CATA_C;rs4284240;rs7534720;rs6691473;1:89444497_AT_A;rs12140288;rs10922491;rs34974281;rs4284240:rs10922476;rs7534720:rs10922476:rs10922476;rs7534720:rs10922476;rs7534720:rs10922491:rs10922476;rs4284240:1:89255345_CATA_C:rs10922476	3
ENSG00000235308	RP11-82K18.2	1	89389053	89389527	1	pseudogene	NA	NA	NA	NA	7	13.16	0	NA	NA	NA	NA	Yes	Mesenchymal_Stem_Cell:Mesendoderm:hESC	4e-17	rs34974281;rs6691473;1:89444497_AT_A;rs4284240;rs10922476;rs4284240:rs10922476;rs7534720:rs10922476:rs10922476;1:89255345_CATA_C;rs7534720:rs10922476;rs7534720:rs10922491:rs10922476	3
ENSG00000137944	CCBL2	1	89401456	89458636	-1	protein_coding	56267	CCBL2	3.04636e-08	0.27262	71	12.35	325	0	0	eQTLGen_cis_eQTLs:BIOSQTL/BIOS_eQTL_geneLevel:xQTLServer_eQTLs:CMC_SVA_cis:CMC_NoSVA_cis:BRAINEAC/HIPP:BRAINEAC/OCTX:BRAINEAC/THAL:GTEx/v7/Adipose_Subcutaneous:GTEx/v7/Adipose_Visceral_Omentum:GTEx/v7/Adrenal_Gland:GTEx/v7/Whole_Blood:GTEx/v7/Artery_Aorta:GTEx/v7/Artery_Coronary:GTEx/v7/Artery_Tibial:GTEx/v7/Brain_Amygdala:GTEx/v7/Brain_Anterior_cingulate_cortex_BA24:GTEx/v7/Brain_Caudate_basal_g…	-	Yes	IMR90	4e-17	rs6691473;1:89444497_AT_A;rs4284240;rs34974281;rs7534720;rs12140288;rs10922476;1:89255345_CATA_C;rs10922491;rs4284240:rs10922476;rs7534720:rs10922476:rs10922476;rs7534720:rs10922476;rs7534720:rs10922491:rs10922476	3
ENSG00000213516	RBMXL1	1	89445139	89458643	-1	protein_coding	494115	RBMXL1	0.119597	0.0633725	19	10.22	303	1.8015e-96	0	eQTLGen_cis_eQTLs:BIOSQTL/BIOS_eQTL_geneLevel:BRAINEAC/HIPP:BRAINEAC/OCTX:BRAINEAC/THAL:GTEx/v7/Adipose_Subcutaneous:GTEx/v7/Esophagus_Muscularis:GTEx/v7/Skin_Sun_Exposed_Lower_leg:GTEx/v7/Thyroid	-	Yes	IMR90	4e-17	rs6691473;1:89444497_AT_A;rs4284240;rs34974281;rs7534720;rs12140288;rs10922476;1:89255345_CATA_C;rs10922491;rs4284240:rs10922476;rs7534720:rs10922476:rs10922476;rs7534720:rs10922476;rs7534720:rs10922491:rs10922476	3
ENSG00000117226	GBP3	1	89472349	89488577	-1	protein_coding	2635	GBP3	5.8311e-18	1.35009	0	0	311	1.1448e-237	0	eQTLGen_cis_eQTLs:BIOSQTL/BIOS_eQTL_geneLevel:CMC_SVA_cis:CMC_NoSVA_cis:GTEx/v7/Adipose_Subcutaneous:GTEx/v7/Adipose_Visceral_Omentum:GTEx/v7/Adrenal_Gland:GTEx/v7/Whole_Blood:GTEx/v7/Artery_Aorta:GTEx/v7/Artery_Tibial:GTEx/v7/Breast_Mammary_Tissue:GTEx/v7/Colon_Transverse:GTEx/v7/Esophagus_Gastroesophageal_Junction:GTEx/v7/Esophagus_Mucosa:GTEx/v7/Esophagus_Muscularis:GTEx/v7/Heart_Atrial_Append…	-	No	NA	4e-17	rs7534720;rs12140288;rs10922476;rs4284240;1:89255345_CATA_C;rs10922491;rs6691473;1:89444497_AT_A;rs34974281	3
ENSG00000202385	Y_RNA	1	89485929	89486048	-1	misc_RNA	NA	NA	NA	NA	0	0	49	7.6328e-17	0	BIOSQTL/BIOS_eQTL_geneLevel	-	No	NA	1.3e-16	rs10922476;1:89255345_CATA_C;rs4284240;rs7534720;rs6691473;rs34974281	3
ENSG00000117228	GBP1	1	89518002	89531043	-1	protein_coding	2633	GBP1	1.80843e-12	0.869246	0	0	0	NA	NA	NA	NA	Yes	Left_Ventricle:Liver:IMR90:Mesendoderm:hESC	4e-17	rs4284240;rs34974281:rs6691473;1:89444497_AT_A:1:89444497_AT_A:rs4284240;rs34974281;1:89444497_AT_A:rs10922476;rs4284240:rs10922476;rs7534720:rs10922476:rs10922476;1:89255345_CATA_C;rs7534720:rs10922476;rs7534720:rs10922491:rs10922476	3
ENSG00000234518	PTGES3P1	1	89569968	89570450	-1	pseudogene	284672	PTGES3P1	NA	NA	0	0	0	NA	NA	NA	NA	Yes	Aorta:GM12878:IMR90:Mesenchymal_Stem_Cell:Mesendoderm:hESC	4e-17	rs4284240;rs34974281:rs6691473;1:89444497_AT_A:1:89444497_AT_A:rs4284240;rs34974281;1:89444497_AT_A:rs10922476;rs4284240:rs10922476;rs7534720:rs10922476:rs10922476;1:89255345_CATA_C;rs7534720:rs10922476;rs7534720:rs10922491:rs10922476;rs4284240:rs4284240	3
ENSG00000162645	GBP2	1	89571815	89616139	-1	protein_coding	2634	GBP2	1.96949e-05	-0.409539	0	0	9	1.87285e-06	0.0182513	GTEx/v6/Brain_Caudate_basal_ganglia	-	Yes	Left_Ventricle:Mesenchymal_Stem_Cell:Mesendoderm:hESC	4e-17	rs10922476;rs7534720;rs4284240;rs34974281:rs6691473;1:89444497_AT_A:rs4284240:1:89444497_AT_A:rs4284240;rs34974281;1:89444497_AT_A:rs10922476;rs4284240:rs10922476;rs7534720:rs10922476:rs10922476;1:89255345_CATA_C;rs7534720:rs10922476;rs7534720:rs10922491:rs10922476	3
ENSG00000213512	GBP7	1	89597434	89641723	-1	protein_coding	388646	GBP7	5.50947e-11	0.448326	0	0	0	NA	NA	NA	NA	Yes	Left_Ventricle:Liver:GM12878:Mesenchymal_Stem_Cell:Mesendoderm:hESC	4e-17	rs10922476;rs4284240:rs10922476;rs7534720:rs10922476:rs10922476;1:89255345_CATA_C;rs4284240;rs7534720:rs10922476;rs7534720:rs10922491:rs10922476;rs4284240:rs4284240;rs34974281:rs6691473;1:89444497_AT_A:1:89444497_AT_A:rs4284240;rs34974281;1:89444497_AT_A:rs4284240	3
ENSG00000162654	GBP4	1	89646831	89664615	-1	protein_coding	115361	GBP4	1.42219e-09	-0.92182	0	0	0	NA	NA	NA	NA	Yes	Left_Ventricle:Liver:GM12878:Mesenchymal_Stem_Cell:Mesendoderm:hESC	4e-17	rs10922476;rs4284240:rs10922476;rs7534720:rs10922476:rs10922476;1:89255345_CATA_C;rs4284240;rs7534720:rs10922476;rs7534720:rs10922491:rs10922476;rs4284240:rs4284240;rs34974281:rs6691473;1:89444497_AT_A:1:89444497_AT_A:rs4284240;rs34974281;1:89444497_AT_A:rs4284240	3
ENSG00000154451	GBP5	1	89724633	89738544	-1	protein_coding	115362	GBP5	7.95482e-06	-0.471207	0	0	0	NA	NA	NA	NA	Yes	Left_Ventricle:Liver:GM12878:IMR90:Mesenchymal_Stem_Cell:Mesendoderm:Trophoblast-like_Cell:hESC	4e-17	rs4284240;rs34974281:rs6691473;1:89444497_AT_A:1:89444497_AT_A:rs4284240;rs34974281;1:89444497_AT_A:rs10922476;rs4284240:rs10922476;rs7534720:rs10922476:rs10922476;1:89255345_CATA_C;rs7534720:rs10922476;rs7534720:rs10922491:rs10922476;rs4284240:rs4284240	3
ENSG00000237568	RP4-620F22.2	1	89726265	89735437	1	antisense	NA	NA	NA	NA	0	0	0	NA	NA	NA	NA	Yes	Left_Ventricle:Liver:GM12878:IMR90:Mesenchymal_Stem_Cell:Mesendoderm:Trophoblast-like_Cell:hESC	4e-17	rs4284240;rs34974281:rs6691473;1:89444497_AT_A:1:89444497_AT_A:rs4284240;rs34974281;1:89444497_AT_A:rs10922476;rs4284240:rs10922476;rs7534720:rs10922476:rs10922476;1:89255345_CATA_C;rs7534720:rs10922476;rs7534720:rs10922491:rs10922476;rs4284240:rs4284240	3
ENSG00000238081	RP4-620F22.3	1	89755359	89756020	-1	pseudogene	NA	NA	NA	NA	0	0	0	NA	NA	NA	NA	Yes	Left_Ventricle:Liver:GM12878:IMR90:Mesenchymal_Stem_Cell:Mesendoderm:Trophoblast-like_Cell:hESC	4e-17	rs4284240;rs34974281:rs6691473;1:89444497_AT_A:1:89444497_AT_A:rs4284240;rs34974281;1:89444497_AT_A:rs10922476;rs4284240:rs10922476;rs7534720:rs10922476:rs10922476;1:89255345_CATA_C;rs7534720:rs10922476;rs7534720:rs10922491:rs10922476;rs4284240:rs4284240	3
ENSG00000233235	RP5-908D6.1	1	89790205	89800563	1	pseudogene	NA	NA	NA	NA	0	0	0	NA	NA	NA	NA	Yes	Aorta:Left_Ventricle:GM12878:IMR90:Mesenchymal_Stem_Cell:Mesendoderm:hESC	4e-17	rs4284240;rs34974281:rs6691473;1:89444497_AT_A:1:89444497_AT_A:rs4284240;rs34974281;1:89444497_AT_A:rs4284240:rs10922476;rs4284240:rs10922476;rs7534720:rs10922476:rs10922476;1:89255345_CATA_C;rs7534720:rs10922476;rs7534720:rs10922491:rs10922476	3
ENSG00000183347	GBP6	1	89829617	89852020	1	protein_coding	163351	GBP6	2.45414e-10	-0.556889	0	0	0	NA	NA	NA	NA	Yes	Left_Ventricle:Liver:Spleen:GM12878:IMR90:Mesenchymal_Stem_Cell:Mesendoderm:Trophoblast-like_Cell:hESC	4e-17	rs4284240;rs34974281:rs6691473;1:89444497_AT_A:rs4284240:1:89444497_AT_A:rs4284240;rs34974281;1:89444497_AT_A:rs10922476;rs4284240:rs10922476;rs7534720:rs10922476:rs10922476;1:89255345_CATA_C;rs7534720:rs10922476;rs7534720:rs10922491:rs10922476	3
ENSG00000215874	CAPNS1P1	1	89859592	89860224	1	pseudogene	391053	CAPNS1P1	NA	NA	0	0	0	NA	NA	NA	NA	Yes	IMR90:Mesenchymal_Stem_Cell:Mesendoderm:hESC	2.2e-10	rs4284240;rs34974281:rs6691473;1:89444497_AT_A:1:89444497_AT_A:rs4284240;rs34974281;1:89444497_AT_A:rs4284240	3
ENSG00000225492	GBP1P1	1	89873238	89891802	1	pseudogene	400759	GBP1P1	NA	NA	0	0	0	NA	NA	NA	NA	Yes	IMR90:Mesenchymal_Stem_Cell:Mesendoderm:hESC	2.2e-10	rs4284240;rs34974281:rs6691473;1:89444497_AT_A:1:89444497_AT_A:rs4284240;rs34974281;1:89444497_AT_A:rs4284240	3
ENSG00000197147	LRRC8B	1	89990395	90063423	1	protein_coding	23507	LRRC8B	0.806425	-1.24694	0	0	3	9.7113e-07	0.00304385	eQTLGen_cis_eQTLs	-	Yes	Left_Ventricle:Mesenchymal_Stem_Cell:Mesendoderm:hESC	4e-17	rs10922491;rs4284240;rs34974281:rs6691473;1:89444497_AT_A:1:89444497_AT_A:rs4284240;rs34974281;1:89444497_AT_A:rs10922476;rs4284240:rs10922476;rs7534720:rs10922476:rs10922476;1:89255345_CATA_C;rs7534720:rs10922476;rs7534720:rs10922491:rs10922476;rs4284240:rs4284240	3
ENSG00000231999	RP5-1007M22.2	1	90048800	90098453	-1	antisense	400761	LRRC8C-DT	NA	NA	0	0	0	NA	NA	NA	NA	Yes	Left_Ventricle:GM12878:IMR90:Mesenchymal_Stem_Cell:Mesendoderm:hESC	4e-17	rs4284240;rs34974281:rs6691473;1:89444497_AT_A:1:89444497_AT_A:rs4284240;rs34974281;1:89444497_AT_A:rs10922476;rs4284240:rs10922476;rs7534720:rs10922476:rs10922476;1:89255345_CATA_C;rs7534720:rs10922476;rs7534720:rs10922491:rs10922476;rs4284240:rs4284240:rs6691473:rs10922476;rs6691473;1:89444497_AT_A:rs4284240;1:89444497_AT_A:rs34974281	3
ENSG00000230735	RP11-413E1.4	1	90095284	90141945	1	sense_intronic	NA	NA	NA	NA	0	0	0	NA	NA	NA	NA	Yes	Left_Ventricle:GM12878:IMR90:Mesenchymal_Stem_Cell:Mesendoderm:hESC	4e-17	rs4284240;rs34974281:rs6691473;1:89444497_AT_A:1:89444497_AT_A:rs4284240;rs34974281;1:89444497_AT_A:rs10922476;rs4284240:rs10922476;rs7534720:rs10922476:rs10922476;1:89255345_CATA_C;rs7534720:rs10922476;rs7534720:rs10922491:rs10922476;rs4284240:rs4284240:rs6691473:rs10922476;rs6691473;1:89444497_AT_A:rs4284240;1:89444497_AT_A:rs34974281	3
ENSG00000171488	LRRC8C	1	90098631	90235462	1	protein_coding	84230	LRRC8C	0.0165279	-1.90048	0	0	0	NA	NA	NA	NA	Yes	Left_Ventricle:GM12878:IMR90:Mesenchymal_Stem_Cell:Mesendoderm:hESC	4e-17	rs4284240;rs34974281:rs6691473;1:89444497_AT_A:1:89444497_AT_A:rs4284240;rs34974281;1:89444497_AT_A:rs10922476;rs4284240:rs10922476;rs7534720:rs10922476:rs10922476;1:89255345_CATA_C;rs7534720:rs10922476;rs7534720:rs10922491:rs10922476;rs4284240:rs4284240:rs6691473:rs10922476;rs6691473;1:89444497_AT_A:rs4284240;1:89444497_AT_A:rs34974281	3
ENSG00000271949	RP11-302M6.4	1	90098699	90398809	1	protein_coding	NA	NA	NA	NA	0	0	0	NA	NA	NA	NA	Yes	Left_Ventricle:GM12878:IMR90:Mesenchymal_Stem_Cell:Mesendoderm:hESC	4e-17	rs4284240;rs34974281:rs6691473;1:89444497_AT_A:1:89444497_AT_A:rs4284240;rs34974281;1:89444497_AT_A:rs10922476;rs4284240:rs10922476;rs7534720:rs10922476:rs10922476;1:89255345_CATA_C;rs7534720:rs10922476;rs7534720:rs10922491:rs10922476;rs4284240:rs4284240:rs6691473:rs10922476;rs6691473;1:89444497_AT_A:rs4284240;1:89444497_AT_A:rs34974281	3
ENSG00000226394	RP11-413E1.2	1	90126771	90126912	-1	pseudogene	NA	NA	NA	NA	0	0	0	NA	NA	NA	NA	Yes	Left_Ventricle:GM12878:Mesenchymal_Stem_Cell:Mesendoderm:hESC	4e-17	rs4284240;rs34974281:rs6691473;1:89444497_AT_A:1:89444497_AT_A:rs4284240;rs34974281;1:89444497_AT_A:rs10922476;rs4284240:rs10922476;rs7534720:rs10922476:rs10922476;1:89255345_CATA_C;rs7534720:rs10922476;rs7534720:rs10922491:rs10922476;rs4284240:rs4284240	3
ENSG00000239176	snoU13	1	90233771	90233877	-1	snoRNA	NA	NA	NA	NA	0	0	0	NA	NA	NA	NA	Yes	Left_Ventricle:Liver:GM12878:IMR90:Mesenchymal_Stem_Cell:Mesendoderm:Trophoblast-like_Cell:hESC	4e-17	rs4284240;rs34974281:rs6691473;1:89444497_AT_A:1:89444497_AT_A:rs4284240;rs34974281;1:89444497_AT_A:rs4284240:rs10922476;rs4284240:rs10922476;rs7534720:rs10922476:rs10922476;1:89255345_CATA_C;rs7534720:rs10922476;rs7534720:rs10922491:rs10922476;rs4284240:rs6691473:rs10922476;rs6691473;1:89444497_AT_A:rs4284240;1:89444497_AT_A:rs34974281	3
ENSG00000272931	RP5-943J3.2	1	90285733	90286427	-1	lincRNA	NA	NA	NA	NA	0	0	0	NA	NA	NA	NA	Yes	IMR90:Mesenchymal_Stem_Cell	4e-17	rs10922476;rs4284240:rs10922476;rs7534720:rs10922476:rs10922476;1:89255345_CATA_C;rs4284240;rs7534720:rs10922476;rs7534720:rs10922491:rs10922476	3
ENSG00000171492	LRRC8D	1	90286573	90402170	1	protein_coding	55144	LRRC8D	0.868441	-0.0177701	0	0	0	NA	NA	NA	NA	Yes	IMR90:Mesenchymal_Stem_Cell	4e-17	rs10922476;rs4284240:rs10922476;rs7534720:rs10922476:rs10922476;1:89255345_CATA_C;rs4284240;rs7534720:rs10922476;rs7534720:rs10922491:rs10922476	3
ENSG00000272672	RP11-302M6.5	1	90405160	90405706	1	lincRNA	NA	NA	NA	NA	0	0	0	NA	NA	NA	NA	Yes	Left_Ventricle:GM12878:IMR90:Mesenchymal_Stem_Cell:Mesendoderm:Trophoblast-like_Cell:hESC	4e-17	rs10922476;rs4284240:rs10922476;rs7534720:rs10922476:rs10922476;1:89255345_CATA_C;rs4284240;rs7534720:rs10922476;rs7534720:rs10922491:rs10922476;rs4284240:rs4284240;rs34974281:rs6691473;1:89444497_AT_A:1:89444497_AT_A:rs4284240;rs34974281;1:89444497_AT_A:rs4284240:1:89255345_CATA_C:rs10922476	3
ENSG00000252797	RN7SKP272	1	90453272	90453503	-1	misc_RNA	106479217	RN7SKP272	NA	NA	0	0	0	NA	NA	NA	NA	Yes	GM12878:Mesendoderm	2.2e-10	rs4284240;rs34974281:rs6691473;1:89444497_AT_A:1:89444497_AT_A:rs4284240;rs34974281;1:89444497_AT_A:rs4284240	3
ENSG00000228175	GEMIN8P4	1	90459152	90459880	-1	pseudogene	492303	GEMIN8P4	NA	NA	0	0	0	NA	NA	NA	NA	Yes	GM12878:Mesendoderm	2.2e-10	rs4284240;rs34974281:rs6691473;1:89444497_AT_A:1:89444497_AT_A:rs4284240;rs34974281;1:89444497_AT_A:rs4284240	3
ENSG00000162664	ZNF326	1	90460671	90501090	1	protein_coding	284695	ZNF326	0.977918	-0.262067	0	0	0	NA	NA	NA	NA	Yes	GM12878:Mesendoderm	2.2e-10	rs4284240;rs34974281:rs6691473;1:89444497_AT_A:1:89444497_AT_A:rs4284240;rs34974281;1:89444497_AT_A:rs4284240	3
ENSG00000229201	RP5-827O9.1	1	90976467	90999029	-1	lincRNA	NA	NA	NA	NA	0	0	0	NA	NA	NA	NA	Yes	Mesenchymal_Stem_Cell	4e-17	rs10922476;rs4284240:rs10922476;rs7534720:rs10922476:rs10922476;1:89255345_CATA_C;rs4284240;rs7534720:rs10922476;rs7534720:rs10922491:rs10922476	3
ENSG00000199666	U3	1	91123307	91123520	1	snoRNA	109616984	SNORD3G	NA	NA	0	0	0	NA	NA	NA	NA	Yes	Left_Ventricle	1.7e-08	rs7534720	3
ENSG00000122482	ZNF644	1	91380859	91487829	-1	protein_coding	84146	ZNF644	0.997329	-0.759861	0	0	0	NA	NA	NA	NA	Yes	IMR90	4e-17	rs10922476;rs4284240:rs10922476;rs7534720:rs10922476:rs10922476;1:89255345_CATA_C;rs4284240;rs7534720:rs10922476;rs7534720:rs10922491:rs10922476	3
ENSG00000232393	RPL5P6	1	91489476	91490361	1	pseudogene	646784	RPL5P6	NA	NA	0	0	0	NA	NA	NA	NA	Yes	IMR90	4e-17	rs10922476;rs4284240:rs10922476;rs7534720:rs10922476:rs10922476;1:89255345_CATA_C;rs4284240;rs7534720:rs10922476;rs7534720:rs10922491:rs10922476	3
ENSG00000229067	RP11-91I11.1	1	92065728	92065878	1	pseudogene	NA	NA	NA	NA	0	0	0	NA	NA	NA	NA	Yes	Mesenchymal_Stem_Cell	4e-17	rs10922476;rs4284240:rs10922476;rs7534720:rs10922476:rs10922476;1:89255345_CATA_C;rs4284240;rs7534720:rs10922476;rs7534720:rs10922491:rs10922476	3
ENSG00000162639	HENMT1	1	109190912	109204148	-1	protein_coding	113802	HENMT1	1.41529e-06	-0.684344	0	0	4	1.2165e-07	0.00132996	eQTLGen_trans_eQTLs	-	No	NA	1.1e-11	rs1344672	30
ENSG00000183508	FAM46C	1	118148556	118170994	1	protein_coding	54855	FAM46C	0.523539	-0.202321	0	0	2	3.3977e-08	0.00044882	eQTLGen_trans_eQTLs	+	No	NA	1.3e-24	rs109536;9:136932506_TCCCCAGGCGCGGG_T	68
ENSG00000143363	PRUNE	1	150980896	151008189	1	protein_coding	58497	PRUNE	0.0107618	-1.12226	0	0	1	2.7603e-08	0.000385356	eQTLGen_trans_eQTLs	+	No	NA	1.8e-24	rs109536	68
ENSG00000143416	SELENBP1	1	151336778	151345209	-1	protein_coding	8991	SELENBP1	1.22411e-06	-0.425587	0	0	1	1.0703e-08	0.000161891	eQTLGen_trans_eQTLs	+	No	NA	1.3e-24	9:136932506_TCCCCAGGCGCGGG_T	68
ENSG00000163221	S100A12	1	153346184	153348125	-1	protein_coding	6283	S100A12	0.0335297	-0.0480609	0	0	1	6.0818e-18	0	eQTLGen_trans_eQTLs	-	No	NA	1.8e-24	rs109536	68
ENSG00000160789	LMNA	1	156052364	156109880	1	protein_coding	4000	LMNA	0.993449	-0.15153	0	0	2	1.4547e-07	0.00155068	eQTLGen_trans_eQTLs	-	No	NA	9e-08	rs9532564	96
ENSG00000163568	AIM2	1	159032274	159116886	-1	protein_coding	9447	AIM2	9.00843e-08	0.445391	0	0	1	6.149e-06	0.0391959	eQTLGen_trans_eQTLs	-	No	NA	1.1e-11	rs1344672	30
ENSG00000179639	FCER1A	1	159259504	159278014	1	protein_coding	2205	FCER1A	0.00255803	0.100804	0	0	3	5.6239e-16	0	eQTLGen_trans_eQTLs	+	No	NA	9e-08	rs9532564	96
ENSG00000122223	CD244	1	160799950	160832692	-1	protein_coding	51744	CD244	0.00174717	0.776244	0	0	1	7.9398e-06	0.0482401	eQTLGen_trans_eQTLs	-	No	NA	3.4e-08	11:47452025_AC_A	80
ENSG00000118217	ATF6	1	161736084	161933860	1	protein_coding	22926	ATF6	3.10665e-05	2.45191	0	0	1	4.5923e-06	0.0306352	eQTLGen_trans_eQTLs	+	No	NA	2.8e-06	rs9532564	96
ENSG00000162745	OLFML2B	1	161952982	161993644	-1	protein_coding	25903	OLFML2B	3.02037e-06	0.229793	0	0	0	NA	NA	NA	NA	Yes	Mesenchymal_Stem_Cell	1.9e-05	rs1892125	4
ENSG00000227818	RP11-227F8.2	1	162008806	162009357	1	lincRNA	NA	NA	NA	NA	0	0	0	NA	NA	NA	NA	Yes	Mesenchymal_Stem_Cell	1.9e-05	rs1892125	4
ENSG00000198929	NOS1AP	1	162039564	162353321	1	protein_coding	9722	NOS1AP	0.119914	0.721922	0	0	0	NA	NA	NA	NA	Yes	Mesenchymal_Stem_Cell	1.9e-05	rs1892125	4
ENSG00000254706	RP11-565P22.6	1	162335197	162351905	1	protein_coding	NA	NA	NA	NA	0	0	0	NA	NA	NA	NA	Yes	Mesenchymal_Stem_Cell	1.9e-05	rs1892125	4
ENSG00000239887	C1orf226	1	162336698	162356600	1	protein_coding	400793	C1orf226	0.723357	0.208625	0	0	0	NA	NA	NA	NA	Yes	Mesenchymal_Stem_Cell	1.9e-05	rs1892125	4
ENSG00000171722	C1orf111	1	162342993	162346660	-1	protein_coding	284680	C1orf111	2.10439e-05	-0.173985	0	0	0	NA	NA	NA	NA	Yes	Mesenchymal_Stem_Cell	1.9e-05	rs1892125	4
ENSG00000198574	SH2D1B	1	162365056	162381928	-1	protein_coding	117157	SH2D1B	0.0598834	-0.582705	0	0	1	4.9028e-08	0.000641115	eQTLGen_trans_eQTLs	+	No	NA	8e-12	9:139929015_C_G	69
ENSG00000152332	UHMK1	1	162467041	162499419	1	protein_coding	127933	UHMK1	0.729319	-1.81162	0	0	6	1.3017e-07	0.000426225	eQTLGen_cis_eQTLs	-	Yes	Mesenchymal_Stem_Cell	1.9e-05	rs1892125	4
ENSG00000117143	UAP1	1	162531323	162569627	1	protein_coding	6675	UAP1	0.908075	NA	0	0	4	2.35868e-05	0.0448271	GTEx/v7/Lung	+	No	NA	1.9e-05	rs1892125	4
ENSG00000272574	RP11-359K18.4	1	162562893	162563544	1	sense_intronic	NA	NA	NA	NA	0	0	0	NA	NA	NA	NA	Yes	IMR90:Mesenchymal_Stem_Cell:Mesendoderm	4.7e-08	rs1892125	4
ENSG00000162733	DDR2	1	162601163	162757190	1	protein_coding	4921	DDR2	0.990992	-0.0956258	27	12.42	27	3.2057e-11	1.3656e-09	GTEx/v7/Esophagus_Muscularis:GTEx/v6/Esophagus_Muscularis	+	Yes	IMR90:Mesenchymal_Stem_Cell:Mesendoderm	3.7e-08	rs1892125	4
ENSG00000243173	RN7SL861P	1	162747520	162747802	1	misc_RNA	106479534	RN7SL861P	NA	NA	6	9.302	0	NA	NA	NA	NA	No	NA	5.7e-08	rs1892125	4
ENSG00000132196	HSD17B7	1	162760492	162782607	1	protein_coding	51478	HSD17B7	0.00175451	-0.0612456	14	9.302	27	4.4944e-77	0	DICE/T_CD4_naive_activated:DICE/T_CD8_naive_activated:DICE/NK:eQTLGen_cis_eQTLs:BIOSQTL/BIOS_eQTL_geneLevel:GTEx/v7/Whole_Blood:GTEx/v7/Esophagus_Mucosa:GTEx/v6/Whole_Blood:GTEx/v6/Esophagus_Mucosa	-	No	NA	3.7e-08	rs1892125	4
ENSG00000207082	RNU6-171P	1	164608802	164608908	1	snRNA	106481230	RNU6-171P	NA	NA	0	0	0	NA	NA	NA	NA	Yes	Left_Ventricle	4.7e-08	rs1892125	4
ENSG00000198821	CD247	1	167399877	167487847	-1	protein_coding	919	CD247	0.661383	0.25669	0	0	1	3.3786e-07	0.0030869	eQTLGen_trans_eQTLs	+	No	NA	8e-12	9:139929015_C_G	69
ENSG00000197965	MPZL1	1	167690429	167761156	1	protein_coding	9019	MPZL1	0.327817	1.92787	0	0	4	4.3213e-09	0.00010506	eQTLGen_trans_eQTLs	+	No	NA	4e-09	rs11039182;11:47452025_AC_A;rs9532564	80:96
ENSG00000143147	GPR161	1	168053997	168106821	-1	protein_coding	23432	GPR161	0.0295793	-0.174812	0	0	0	NA	NA	NA	NA	Yes	Left_Ventricle:IMR90	1.4e-10	rs4537621:1:170672737_GT_G:rs749629949;1:170672737_GT_G:rs749629949:rs2143109	6
ENSG00000214262	ANKRD36BP1	1	168214803	168216581	-1	pseudogene	84832	ANKRD36BP1	NA	NA	0	0	0	NA	NA	NA	NA	Yes	Aorta:IMR90:Mesenchymal_Stem_Cell	1.1e-24	1:170672737_GT_G:rs749629949;1:170672737_GT_G:rs749629949:rs2143109:rs4537621:rs1200117;rs6675509:rs1200108;rs1320973:rs6675509:rs1892089:rs12045151:rs1200107:rs1200108:rs1200108;rs926517:rs1200108;rs926517;rs1200117:rs926517;rs1200117:rs1200117:rs926517:rs1200131	05:06:00
ENSG00000206880	RNU6-1310P	1	168232613	168232719	-1	snRNA	106480658	RNU6-1310P	NA	NA	0	0	0	NA	NA	NA	NA	Yes	Aorta:IMR90:Mesenchymal_Stem_Cell	1.1e-24	1:170672737_GT_G:rs749629949;1:170672737_GT_G:rs749629949:rs2143109:rs4537621:rs1200117;rs6675509:rs1200108;rs1320973:rs6675509:rs1892089:rs12045151:rs1200107:rs1200108:rs1200108;rs926517:rs1200108;rs926517;rs1200117:rs926517;rs1200117:rs1200117:rs926517:rs1200131	05:06:00
ENSG00000227722	RP5-1059H15.1	1	168338292	168338839	1	pseudogene	NA	NA	NA	NA	0	0	0	NA	NA	NA	NA	Yes	Mesenchymal_Stem_Cell	1.1e-24	rs1200117;rs6675509:rs1200108;rs1320973:rs6675509:rs1892089:rs12045151:rs1200107:rs1200108:rs1200108;rs926517:rs1200108;rs926517;rs1200117:rs926517;rs1200117:rs1200117:rs926517:rs1200131	5
ENSG00000207974	MIR557	1	168344762	168344859	1	miRNA	693142	MIR557	NA	NA	0	0	0	NA	NA	NA	NA	Yes	Mesenchymal_Stem_Cell	1.1e-24	rs1200117;rs6675509:rs1200108;rs1320973:rs6675509:rs1892089:rs12045151:rs1200107:rs1200108:rs1200108;rs926517:rs1200108;rs926517;rs1200117:rs926517;rs1200117:rs1200117:rs926517:rs1200131	5
ENSG00000228697	RP5-968D22.1	1	168370067	168391894	-1	lincRNA	101928565	LOC101928565	NA	NA	0	0	0	NA	NA	NA	NA	Yes	Mesenchymal_Stem_Cell:Mesendoderm	1.1e-24	rs1200117;rs6675509:rs1200108;rs1320973:rs6675509:rs1892089:rs12045151:rs1200107:rs1200108:rs1200108;rs926517:rs1200108;rs926517;rs1200117:rs926517;rs1200117:rs1200117:rs926517:rs1200131	5
ENSG00000215833	QRSL1P1	1	168418910	168420449	-1	pseudogene	730016	QRSL1P1	NA	NA	0	0	0	NA	NA	NA	NA	Yes	Mesenchymal_Stem_Cell	1.1e-24	rs1200117;rs6675509:rs1200108;rs1320973:rs6675509:rs1892089:rs12045151:rs1200107:rs1200108:rs1200108;rs926517:rs1200108;rs926517;rs1200117:rs926517;rs1200117:rs1200117:rs926517:rs1200131	5
ENSG00000237658	RP5-968D22.3	1	168433452	168464882	-1	lincRNA	NA	NA	NA	NA	0	0	0	NA	NA	NA	NA	Yes	Left_Ventricle:IMR90:Mesenchymal_Stem_Cell:Mesendoderm	1.1e-24	rs2143109:rs1200117;rs6675509:rs1200108;rs1320973:rs6675509:rs1892089:rs12045151:rs1200107:rs1200108:rs1200108;rs926517:rs1200108;rs926517;rs1200117:rs926517;rs1200117:rs1200117:rs926517:rs1200131:rs4537621	05:06:00
ENSG00000143185	XCL2	1	168510003	168513235	-1	protein_coding	6846	XCL2	0.0874325	1.68677	0	0	0	NA	NA	NA	NA	Yes	Left_Ventricle:IMR90:Mesenchymal_Stem_Cell:Mesendoderm	1.1e-24	rs1200117;rs6675509:rs1200108;rs1320973:rs6675509:rs1892089:rs12045151:rs1200107:rs1200108:rs1200108;rs926517:rs1200108;rs926517;rs1200117:rs926517;rs1200117:rs1200117:rs926517:rs1200131:1:170672737_GT_G:rs749629949;1:170672737_GT_G:rs749629949:rs2143109:rs7522205:rs4537621	05:06:00
ENSG00000227777	RP4-738P11.3	1	168511975	168512592	1	pseudogene	NA	NA	NA	NA	0	0	0	NA	NA	NA	NA	Yes	Left_Ventricle:IMR90:Mesenchymal_Stem_Cell:Mesendoderm	1.1e-24	rs1200117;rs6675509:rs1200108;rs1320973:rs6675509:rs1892089:rs12045151:rs1200107:rs1200108:rs1200108;rs926517:rs1200108;rs926517;rs1200117:rs926517;rs1200117:rs1200117:rs926517:rs1200131:1:170672737_GT_G:rs749629949;1:170672737_GT_G:rs749629949:rs2143109:rs7522205:rs4537621	05:06:00
ENSG00000143184	XCL1	1	168545711	168551315	1	protein_coding	6375	XCL1	0.0881602	0.960754	0	0	0	NA	NA	NA	NA	Yes	Mesenchymal_Stem_Cell	1.1e-24	rs1200117;rs6675509:rs1200108;rs1320973:rs6675509:rs1892089:rs12045151:rs1200107:rs1200108:rs1200108;rs926517:rs1200108;rs926517;rs1200117:rs926517;rs1200117:rs1200117:rs926517:rs1200131	5
ENSG00000229757	RP4-738P11.4	1	168547891	168548677	-1	pseudogene	NA	NA	NA	NA	0	0	0	NA	NA	NA	NA	Yes	Mesenchymal_Stem_Cell	1.1e-24	rs1200117;rs6675509:rs1200108;rs1320973:rs6675509:rs1892089:rs12045151:rs1200107:rs1200108:rs1200108;rs926517:rs1200108;rs926517;rs1200117:rs926517;rs1200117:rs1200117:rs926517:rs1200131	5
ENSG00000143196	DPT	1	168664697	168698502	-1	protein_coding	1805	DPT	9.1051e-05	0.627766	0	0	0	NA	NA	NA	NA	Yes	IMR90:Mesenchymal_Stem_Cell:Mesendoderm:Trophoblast-like_Cell:hESC	1.1e-24	rs1200117;rs6675509:rs1200108;rs1320973:rs6675509:rs1892089:rs12045151:rs1200107:rs1200108:rs1200108;rs926517:rs1200108;rs926517;rs1200117:rs926517;rs1200117:rs1200117:rs926517:rs1200131:rs1320973:rs2982466:rs1892089;rs2982466:rs4537621:1:170672737_GT_G:rs749629949;1:170672737_GT_G:rs749629949:rs2143109	05:06:00
ENSG00000221578	AL049798.1	1	168717034	168717120	-1	miRNA	NA	NA	NA	NA	0	0	0	NA	NA	NA	NA	Yes	IMR90:Mesenchymal_Stem_Cell:Mesendoderm:Trophoblast-like_Cell:hESC	1.1e-24	rs1200117;rs6675509:rs1200108;rs1320973:rs6675509:rs1892089:rs12045151:rs1200107:rs1200108:rs1200108;rs926517:rs1200108;rs926517;rs1200117:rs926517;rs1200117:rs1200117:rs926517:rs1200131:rs1320973:rs2982466:rs1892089;rs2982466:rs4537621:1:170672737_GT_G:rs749629949;1:170672737_GT_G:rs749629949:rs2143109	05:06:00
ENSG00000235736	RP1-10C16.1	1	168732603	168743728	-1	lincRNA	NA	NA	NA	NA	0	0	0	NA	NA	NA	NA	Yes	Mesenchymal_Stem_Cell	1.1e-24	rs1200117;rs6675509:rs1200108;rs1320973:rs6675509:rs1892089:rs12045151:rs1200107:rs1200108:rs1200108;rs926517:rs1200108;rs926517;rs1200117:rs926517;rs1200117:rs1200117:rs926517:rs1200131	5
ENSG00000225826	LINC00626	1	168756177	168762124	1	lincRNA	79100	LINC00626	NA	NA	0	0	2	3.49582e-05	0.0418079	GTEx/v7/Thyroid	+	Yes	Mesenchymal_Stem_Cell	1.1e-24	rs1892089;rs1200117;rs6675509:rs1200108;rs1320973:rs6675509:rs1892089:rs12045151:rs1200107:rs1200108:rs1200108;rs926517:rs1200108;rs926517;rs1200117:rs926517;rs1200117:rs1200117:rs926517:rs1200131	5
ENSG00000229612	SUMO1P2	1	168867374	168867677	1	pseudogene	474337	SUMO1P2	NA	NA	0	0	0	NA	NA	NA	NA	Yes	Mesenchymal_Stem_Cell:Mesendoderm	1.1e-24	rs1200117;rs6675509:rs1200108;rs1320973:rs6675509:rs1892089:rs12045151:rs1200107:rs1200108:rs1200108;rs926517:rs1200108;rs926517;rs1200117:rs926517;rs1200117:rs1200117:rs926517:rs1200131	5
ENSG00000203601	LINC00970	1	168873143	169056243	-1	antisense	101978719	LINC00970	NA	NA	46	11.68	0	NA	NA	NA	NA	No	NA	1.1e-24	rs1320973;rs2982466;rs1892089;rs1200108;rs1200117;rs6675509;rs12045151;rs1200107;rs926517	5
ENSG00000252987	RNA5SP66	1	169036502	169036602	1	rRNA	100873301	RNA5SP66	NA	NA	14	11.68	0	NA	NA	NA	NA	No	NA	5.8e-22	rs1892089;rs1200108;rs1320973;rs1200117;rs6675509	5
ENSG00000237707	RP5-1018K9.1	1	169073362	169074145	1	antisense	101928596	LOC101928596	NA	NA	19	13.08	3	1.4025e-05	0.0445683	GTEx/v7/Small_Intestine_Terminal_Ileum	-	No	NA	1.4e-20	rs926517;rs1200117;rs1200108;rs1200131	5
ENSG00000143153	ATP1B1	1	169074935	169101960	1	protein_coding	481	ATP1B1	0.995565	0.638257	19	13.08	56	6.3389e-113	0	eQTLGen_cis_eQTLs:BIOSQTL/BIOS_eQTL_geneLevel	-	No	NA	1.1e-24	rs926517;rs1200117;rs1200108;rs1200131;rs1320973;rs2982466;rs1892089;rs6675509;rs12045151;rs1200107	5
ENSG00000143156	NME7	1	169101769	169337205	-1	protein_coding	29922	NME7	0.00352848	-0.0417652	0	0	53	4.6744e-23	0	eQTLGen_cis_eQTLs:BIOSQTL/BIOS_eQTL_geneLevel:CMC_SVA_cis:GTEx/v7/Artery_Aorta:GTEx/v7/Breast_Mammary_Tissue:GTEx/v7/Esophagus_Muscularis:GTEx/v7/Skin_Sun_Exposed_Lower_leg:GTEx/v7/Thyroid:GTEx/v6/Nerve_Tibial	-	No	NA	1.1e-24	rs2982466;rs1892089;rs1200108;rs1320973;rs1200117;rs1200131;rs12045151;rs1200107;rs926517	5
ENSG00000235575	RP4-800F24.1	1	169279903	169291717	1	antisense	NA	NA	NA	NA	0	0	0	NA	NA	NA	NA	Yes	Fetal_Cortex	3.8e-24	rs1200108:rs1200108;rs926517;rs1200117:rs926517;rs1200117:rs1200117	5
ENSG00000117477	CCDC181	1	169364108	169429907	-1	protein_coding	57821	CCDC181	3.80247e-07	-0.29077	0	0	0	NA	NA	NA	NA	Yes	Mesenchymal_Stem_Cell	1.1e-05	rs2143109	6
ENSG00000234437	RP1-206D15.3	1	169411876	169429690	-1	lincRNA	NA	NA	NA	NA	0	0	0	NA	NA	NA	NA	Yes	Mesenchymal_Stem_Cell	1.1e-05	rs2143109	6
ENSG00000117479	SLC19A2	1	169433147	169455241	-1	protein_coding	10560	SLC19A2	0.00428588	-0.73337	0	0	0	NA	NA	NA	NA	Yes	Left_Ventricle:Mesenchymal_Stem_Cell:Mesendoderm	1.4e-10	rs2143109:1:170672737_GT_G:rs749629949;1:170672737_GT_G:rs749629949	6
ENSG00000234604	RP1-206D15.5	1	169443298	169443397	-1	pseudogene	NA	NA	NA	NA	0	0	0	NA	NA	NA	NA	Yes	Left_Ventricle:Mesenchymal_Stem_Cell:Mesendoderm	1.4e-10	rs2143109:1:170672737_GT_G:rs749629949;1:170672737_GT_G:rs749629949	6
ENSG00000213062	AL021068.1	1	169455380	169456846	1	pseudogene	NA	NA	NA	NA	0	0	0	NA	NA	NA	NA	Yes	Left_Ventricle:Mesenchymal_Stem_Cell:Mesendoderm	1.4e-10	rs2143109:1:170672737_GT_G:rs749629949;1:170672737_GT_G:rs749629949	6
ENSG00000198734	F5	1	169483404	169555826	-1	protein_coding	2153	F5	4.69402e-08	0.218629	0	0	0	NA	NA	NA	NA	Yes	Left_Ventricle:IMR90:Mesenchymal_Stem_Cell:Mesendoderm:Neural_Progenitor_Cell:Trophoblast-like_Cell:hESC	1.2e-10	rs749629949:rs2143109:rs7522205:1:170672737_GT_G:rs749629949;1:170672737_GT_G:rs4537621:rs10919411:rs4537621;rs10919411	6
ENSG00000174175	SELP	1	169558087	169599431	-1	protein_coding	6403	SELP	4.62465e-20	-0.517339	0	0	1	8.3115e-06	0.0499566	eQTLGen_trans_eQTLs	+	Yes	Left_Ventricle:IMR90:Mesenchymal_Stem_Cell:Mesendoderm:Trophoblast-like_Cell:hESC	1.2e-10	rs12380892;rs749629949:rs2143109:rs4537621:rs7522205:1:170672737_GT_G:rs749629949;1:170672737_GT_G	6:68
ENSG00000000460	C1orf112	1	169631245	169823221	1	protein_coding	55732	C1orf112	5.98151e-08	0.159304	0	0	40	7.1069e-41	0	eQTLGen_cis_eQTLs	-	Yes	Mesenchymal_Stem_Cell:Mesendoderm:Trophoblast-like_Cell	1.9e-23	rs7522205;rs1360292;rs4656744;rs12041584;rs1330385;rs4656206;rs34993821;1:170672737_GT_G:rs749629949;1:170672737_GT_G:rs749629949:rs2143109	6
ENSG00000188404	SELL	1	169659808	169680839	-1	protein_coding	6402	SELL	0.00173463	-0.27053	0	0	254	5.1349e-42	0	eQTLGen_cis_eQTLs	-	Yes	Left_Ventricle:IMR90:Mesenchymal_Stem_Cell:Mesendoderm:Trophoblast-like_Cell:hESC	6.8e-22	rs7522205;rs1360292;rs4656744;rs1330385;rs12041584;rs4656206;rs34993821;rs10753800;rs4537621;rs10919411;1:170672737_GT_G:rs749629949;1:170672737_GT_G:rs749629949:rs2143109:rs4537621	6
ENSG00000007908	SELE	1	169691781	169733846	-1	protein_coding	6401	SELE	1.66492e-08	-0.0673802	0	0	0	NA	NA	NA	NA	Yes	Left_Ventricle:IMR90:Mesenchymal_Stem_Cell:Mesendoderm:Trophoblast-like_Cell:hESC	1.2e-10	1:170672737_GT_G:rs749629949;1:170672737_GT_G:rs749629949:rs2143109:rs4537621	6
ENSG00000230704	RP1-117P20.3	1	169732070	169733789	-1	lincRNA	NA	NA	NA	NA	0	0	4	1.61135e-05	2.20146e-22	GTEx/v7/Testis	+	Yes	Left_Ventricle:IMR90:Mesenchymal_Stem_Cell:Mesendoderm:Trophoblast-like_Cell:hESC	1.2e-10	rs1360292;1:170672737_GT_G:rs749629949;1:170672737_GT_G:rs749629949:rs2143109:rs4537621	6
ENSG00000171806	METTL18	1	169761670	169764107	-1	protein_coding	92342	METTL18	0.0289351	-0.194088	0	0	119	2.3123e-35	0	eQTLGen_cis_eQTLs:CMC_SVA_cis:GTEx/v7/Cells_EBV-transformed_lymphocytes:GTEx/v7/Artery_Tibial:GTEx/v7/Lung:GTEx/v7/Nerve_Tibial:GTEx/v7/Thyroid:GTEx/v6/Artery_Tibial:GTEx/v6/Esophagus_Mucosa:GTEx/v6/Nerve_Tibial:GTEx/v6/Thyroid	+	Yes	IMR90:Mesenchymal_Stem_Cell:Mesendoderm:Trophoblast-like_Cell:hESC	1.9e-23	rs7522205;rs1360292;rs4656744;rs12041584;rs1330385;rs4656206;rs34993821;rs10753800;rs4537621;rs10919411;1:170672737_GT_G:rs749629949;1:170672737_GT_G:rs749629949:rs2143109	6
ENSG00000000457	SCYL3	1	169818772	169863408	-1	protein_coding	57147	SCYL3	0.547054	-0.406859	0	0	33	1.4808e-26	0	eQTLGen_cis_eQTLs:GTEx/v7/Testis:GTEx/v6/Pancreas	-	Yes	Left_Ventricle:IMR90:Mesenchymal_Stem_Cell:Mesendoderm:Trophoblast-like_Cell:hESC	1e-19	rs7522205;rs1360292;rs4656744;rs12041584;rs4656206;rs1330385;rs34993821;rs10753800;rs2143109;1:170672737_GT_G:rs749629949;1:170672737_GT_G:rs749629949:rs2143109:rs4537621:rs10919411:rs4537621;rs10919411	6
ENSG00000239494	RN7SL333P	1	169828897	169829193	1	misc_RNA	106481014	RN7SL333P	NA	NA	0	0	2	4.97876e-05	0.0468887	GTEx/v7/Muscle_Skeletal	-	Yes	Aorta:Left_Ventricle:GM12878:IMR90:Mesenchymal_Stem_Cell:Mesendoderm:Neural_Progenitor_Cell:Trophoblast-like_Cell:hESC	7.1e-21	rs1200108;rs926517;rs1200117;rs4537621:1:170672737_GT_G:rs749629949;1:170672737_GT_G:rs749629949:rs2143109:rs10919411:rs4537621;rs10919411:rs7522205:rs1360292	05:06:00
ENSG00000075945	KIFAP3	1	169890467	170054349	-1	protein_coding	22920	KIFAP3	0.00197155	0.10072	0	0	87	8.0032e-08	7.25421e-16	eQTLGen_cis_eQTLs:GTEx/v7/Artery_Tibial:GTEx/v7/Muscle_Skeletal:GTEx/v7/Cells_Transformed_fibroblasts:GTEx/v6/Esophagus_Muscularis:GTEx/v6/Cells_Transformed_fibroblasts	-	Yes	Left_Ventricle:IMR90:Mesenchymal_Stem_Cell:Mesendoderm:Trophoblast-like_Cell:hESC	1.8e-13	rs12041584;rs1330385;rs34993821;rs4656206;rs10753800;rs4537621;rs10919411;rs4537621:rs10919411:1:170672737_GT_G:rs749629949;1:170672737_GT_G:rs749629949:rs2143109:rs7522205:rs4537621	6
ENSG00000243051	RN7SL269P	1	169927085	169927387	-1	misc_RNA	106479320	RN7SL269P	NA	NA	0	0	0	NA	NA	NA	NA	Yes	Aorta:Left_Ventricle:IMR90:Mesenchymal_Stem_Cell:Mesendoderm:Trophoblast-like_Cell:hESC	1.2e-10	1:170672737_GT_G:rs749629949;1:170672737_GT_G:rs749629949:rs2143109:rs10919411:rs4537621:rs7522205:rs4537621;rs10919411	6
ENSG00000235378	MRPS10P1	1	169959208	169959337	1	pseudogene	359753	MRPS10P1	NA	NA	0	0	0	NA	NA	NA	NA	Yes	Aorta:Left_Ventricle:IMR90:Mesenchymal_Stem_Cell:Mesendoderm:Trophoblast-like_Cell:hESC	1.2e-10	1:170672737_GT_G:rs749629949;1:170672737_GT_G:rs749629949:rs2143109:rs10919411:rs4537621:rs7522205:rs4537621;rs10919411	6
ENSG00000203260	AL356475.1	1	169990599	169991390	-1	pseudogene	NA	NA	NA	NA	0	0	0	NA	NA	NA	NA	Yes	IMR90:Mesenchymal_Stem_Cell:Mesendoderm:hESC	1.2e-10	rs4537621:rs749629949:rs2143109:1:170672737_GT_G:rs749629949;1:170672737_GT_G	6
ENSG00000232959	RP11-332H17.1	1	169993218	169993824	1	antisense	NA	NA	NA	NA	0	0	0	NA	NA	NA	NA	Yes	IMR90:Mesenchymal_Stem_Cell:Mesendoderm:hESC	1.2e-10	rs4537621:rs749629949:rs2143109:1:170672737_GT_G:rs749629949;1:170672737_GT_G	6
ENSG00000224896	SIGLEC30P	1	170084777	170085717	1	pseudogene	114190	SIGLEC30P	NA	NA	0	0	0	NA	NA	NA	NA	Yes	Aorta:Left_Ventricle:Liver:Right_Ventricle:GM12878:IMR90:Mesenchymal_Stem_Cell:Mesendoderm:Neural_Progenitor_Cell:Trophoblast-like_Cell:hESC	1.9e-23	rs4537621:rs10919411:rs4537621;rs10919411:1:170672737_GT_G:rs749629949;1:170672737_GT_G:rs749629949:rs2143109:rs7522205:rs1360292:rs4656744:rs4656744;rs1330385:rs12041584:rs1330385;rs34993821:rs1330385:rs4656206:rs34993821:rs4656744;rs1330385;rs4656206;rs34993821:rs10753800	6
ENSG00000203740	METTL11B	1	170115142	170136931	1	protein_coding	149281	METTL11B	NA	-0.00770079	11	11.18	0	NA	NA	NA	NA	Yes	Aorta:Left_Ventricle:Liver:Right_Ventricle:GM12878:IMR90:Mesenchymal_Stem_Cell:Mesendoderm:Neural_Progenitor_Cell:Trophoblast-like_Cell:hESC	1.9e-23	rs7522205;rs1360292;rs4537621:rs10919411:rs4537621;rs10919411:1:170672737_GT_G:rs749629949;1:170672737_GT_G:rs749629949:rs2143109:rs7522205:rs1360292:rs4656744:rs4656744;rs1330385:rs12041584:rs1330385;rs34993821:rs1330385:rs4656206:rs34993821:rs4656744;rs1330385;rs4656206;rs34993821:rs10753800	6
ENSG00000263390	MIR3119-1	1	170120519	170120603	1	miRNA	100423010	MIR3119-1	NA	NA	0	0	0	NA	NA	NA	NA	Yes	Aorta:Left_Ventricle:IMR90:Mesenchymal_Stem_Cell:Mesendoderm:Neural_Progenitor_Cell:Trophoblast-like_Cell:hESC	1.2e-10	rs4537621:1:170672737_GT_G:rs749629949;1:170672737_GT_G:rs749629949:rs2143109:rs7522205:rs10919411:rs4537621;rs10919411	6
ENSG00000233985	RP11-297H3.3	1	170143544	170210428	1	lincRNA	NA	NA	NA	NA	51	17.17	11	1.03886e-06	0.00509711	GTEx/v7/Adrenal_Gland	+	Yes	Aorta:Left_Ventricle:IMR90:Mesenchymal_Stem_Cell:Mesendoderm:Neural_Progenitor_Cell:Trophoblast-like_Cell:hESC	1.9e-23	rs7522205;rs1360292;rs4656744;rs1330385;rs12041584;rs34993821;rs4656206;rs10753800;rs4537621:1:170672737_GT_G:rs749629949;1:170672737_GT_G:rs749629949:rs2143109:rs7522205:rs10919411:rs4537621;rs10919411	6
ENSG00000238051	ISCUP1	1	170180151	170180598	-1	pseudogene	100462833	ISCUP1	NA	NA	25	15.05	0	NA	NA	NA	NA	Yes	Left_Ventricle:IMR90:Mesenchymal_Stem_Cell:Mesendoderm:Trophoblast-like_Cell:hESC	6.8e-22	rs4656744;rs1330385;rs12041584;rs34993821;rs4656206;rs10753800;rs2143109:rs4537621:1:170672737_GT_G:rs749629949;1:170672737_GT_G:rs749629949:rs7522205:rs10919411:rs4537621;rs10919411	6
ENSG00000224286	LINC01142	1	170240744	170253349	-1	lincRNA	284688	LINC01142	NA	NA	0	0	0	NA	NA	NA	NA	Yes	Aorta:Left_Ventricle:Liver:IMR90:Mesenchymal_Stem_Cell:Mesendoderm:Trophoblast-like_Cell:hESC	1.2e-10	rs4537621:1:170672737_GT_G:rs749629949;1:170672737_GT_G:rs749629949:rs2143109:rs7522205:rs10919411:rs4537621;rs10919411	6
ENSG00000226967	HAUS4P1	1	170338364	170339508	-1	pseudogene	100129402	HAUS4P1	NA	NA	10	14.71	0	NA	NA	NA	NA	Yes	Aorta:Left_Ventricle:IMR90:Mesenchymal_Stem_Cell:Mesendoderm:Neural_Progenitor_Cell:Trophoblast-like_Cell:hESC	1.2e-10	rs4537621;rs749629949:rs2143109:rs4537621:1:170672737_GT_G:rs749629949;1:170672737_GT_G:rs7522205:rs10919411:rs4537621;rs10919411	6
ENSG00000263384	AL354732.1	1	170339354	170339436	-1	miRNA	NA	NA	NA	NA	10	14.71	0	NA	NA	NA	NA	Yes	Aorta:Left_Ventricle:IMR90:Mesenchymal_Stem_Cell:Mesendoderm:Neural_Progenitor_Cell:Trophoblast-like_Cell:hESC	1.2e-10	rs4537621;rs749629949:rs2143109:rs4537621:1:170672737_GT_G:rs749629949;1:170672737_GT_G:rs7522205:rs10919411:rs4537621;rs10919411	6
ENSG00000231407	RP11-576I22.2	1	170429594	170501788	-1	antisense	NA	NA	NA	NA	85	18.2	243	1.17268e-08	0.000165716	GTEx/v7/Colon_Transverse:GTEx/v7/Cells_Transformed_fibroblasts:GTEx/v6/Cells_Transformed_fibroblasts	-	Yes	Left_Ventricle:IMR90:Mesenchymal_Stem_Cell:Mesendoderm:Trophoblast-like_Cell:hESC	1.9e-23	rs4537621;rs10919411;rs7522205:rs1360292:rs4537621:1:170672737_GT_G:rs749629949;1:170672737_GT_G:rs749629949:rs2143109:rs4656744:rs4656744;rs1330385:rs12041584:rs1330385;rs34993821:rs1330385:rs4656206:rs34993821:rs4656744;rs1330385;rs4656206;rs34993821:rs10753800	6
ENSG00000120370	GORAB	1	170501270	170522587	1	protein_coding	92344	GORAB	6.82629e-06	0.0588041	16	18.1	280	3.8664e-134	0	scRNA_eQTLs/PBMC:DICE/T_CD4_naive:DICE/T_CD4_TFH:DICE/T_CD4_naive_TREG:eQTLGen_cis_eQTLs:BIOSQTL/BIOS_eQTL_geneLevel:CMC_SVA_cis:CMC_NoSVA_cis:GTEx/v7/Adipose_Subcutaneous:GTEx/v7/Adipose_Visceral_Omentum:GTEx/v7/Artery_Aorta:GTEx/v7/Artery_Tibial:GTEx/v7/Heart_Atrial_Appendage:GTEx/v7/Lung:GTEx/v7/Nerve_Tibial:GTEx/v7/Cells_Transformed_fibroblasts:GTEx/v7/Skin_Not_Sun_Exposed_Suprapubic:GTEx/v7/…	+	Yes	Left_Ventricle:IMR90:Mesenchymal_Stem_Cell:Mesendoderm:Trophoblast-like_Cell:hESC	1.9e-23	rs4537621;rs10919411;rs7522205;rs4656744;rs1330385;rs4656206;rs34993821;rs7522205:rs1360292:rs4537621:1:170672737_GT_G:rs749629949;1:170672737_GT_G:rs749629949:rs2143109:rs4656744:rs4656744;rs1330385:rs12041584:rs1330385;rs34993821:rs1330385:rs4656206:rs34993821:rs4656744;rs34993821:rs10753800	6
ENSG00000225545	RP11-545I10.2	1	170556390	170557377	-1	lincRNA	NA	NA	NA	NA	2	1.205	0	NA	NA	NA	NA	Yes	Left_Ventricle:IMR90:Mesenchymal_Stem_Cell:hESC	1.4e-10	rs4537621;rs10919411;rs7522205:1:170672737_GT_G:rs749629949;1:170672737_GT_G:rs749629949:rs2143109:rs1360292:rs4537621	6
ENSG00000235303	RP1-79C4.1	1	170567995	170616480	1	lincRNA	NA	NA	NA	NA	0	0	0	NA	NA	NA	NA	Yes	Fetal_Cortex:Aorta:Left_Ventricle:Liver:Right_Ventricle:IMR90:Mesenchymal_Stem_Cell:Mesendoderm:Neural_Progenitor_Cell:Trophoblast-like_Cell:hESC	1.9e-23	rs4537621:rs7522205:rs1360292:rs10919411:rs4537621;rs10919411:1:170672737_GT_G:rs749629949;1:170672737_GT_G:rs749629949:rs2143109:rs4656744:rs4656744;rs1330385:rs12041584:rs1330385;rs34993821:rs1330385:rs4656206:rs34993821:rs4656744;rs1330385;rs4656206;rs34993821:rs10753800	6
ENSG00000116132	PRRX1	1	170631869	170708560	1	protein_coding	5396	PRRX1	0.752904	0.800217	31	17.55	86	3.1187e-10	3.28852e-06	xQTLServer_eQTLs:CMC_SVA_cis:CMC_NoSVA_cis:GTEx/v7/Muscle_Skeletal:GTEx/v7/Cells_Transformed_fibroblasts:GTEx/v6/Cells_Transformed_fibroblasts	-	Yes	Aorta:Left_Ventricle:IMR90:Mesenchymal_Stem_Cell:Mesendoderm:Neural_Progenitor_Cell:Trophoblast-like_Cell:hESC	1.9e-23	1:170672737_GT_G;rs749629949;rs2143109;rs10919411;rs7522205:rs1360292:rs4537621:rs10919411:rs4537621;rs10919411:rs749629949:rs2143109:1:170672737_GT_G:rs749629949;1:170672737_GT_G:rs4656744:rs4656744;rs1330385:rs12041584:rs1330385;rs34993821:rs1330385:rs4656206:rs34993821:rs4656744;rs1330385;rs4656206;rs34993821:rs10753800	6
ENSG00000271811	RP1-79C4.4	1	170636522	170638566	1	lincRNA	NA	NA	NA	NA	0	0	0	NA	NA	NA	NA	Yes	Aorta:Left_Ventricle:IMR90:Mesenchymal_Stem_Cell:Mesendoderm:Neural_Progenitor_Cell:Trophoblast-like_Cell:hESC	1.9e-23	rs7522205:rs1360292:rs4537621:rs10919411:rs4537621;rs10919411:rs749629949:rs2143109:1:170672737_GT_G:rs749629949;1:170672737_GT_G:rs4656744:rs4656744;rs1330385:rs12041584:rs1330385;rs34993821:rs1330385:rs4656206:rs34993821:rs4656744;rs1330385;rs4656206;rs34993821:rs10753800	6
ENSG00000117501	MROH9	1	170904612	171033906	1	protein_coding	80133	MROH9	2.46859e-06	0.418574	0	0	0	NA	NA	NA	NA	Yes	Aorta:Left_Ventricle:IMR90:Mesenchymal_Stem_Cell:Mesendoderm:Trophoblast-like_Cell:hESC	1.9e-23	rs7522205:rs4537621:rs1360292:rs4656744:rs4656744;rs1330385:rs12041584:rs1330385;rs34993821:rs1330385:rs4656206:rs34993821:rs4656744;rs1330385;rs4656206;rs34993821:rs10753800:rs10919411:rs4537621;rs10919411:1:170672737_GT_G:rs749629949;1:170672737_GT_G:rs749629949:rs2143109	6
ENSG00000215924	BX284613.1	1	171010488	171010581	-1	miRNA	NA	NA	NA	NA	0	0	0	NA	NA	NA	NA	Yes	Aorta:Left_Ventricle:IMR90:Mesenchymal_Stem_Cell:Mesendoderm:hESC	1.9e-23	rs4537621:rs7522205:rs1360292:rs4656744:rs4656744;rs1330385:rs12041584:rs1330385;rs34993821:rs1330385:rs4656206:rs34993821:rs4656744;rs1330385;rs4656206;rs34993821:rs10753800:1:170672737_GT_G:rs749629949;1:170672737_GT_G:rs749629949:rs2143109	6
ENSG00000226552	RP5-1092L12.2	1	171052706	171054346	1	pseudogene	NA	NA	NA	NA	0	0	0	NA	NA	NA	NA	Yes	Left_Ventricle:IMR90:Mesenchymal_Stem_Cell:Mesendoderm:hESC	1.2e-10	rs7522205:rs1360292:rs4537621:1:170672737_GT_G:rs749629949;1:170672737_GT_G:rs749629949:rs2143109	6
ENSG00000007933	FMO3	1	171060018	171086959	1	protein_coding	2328	FMO3	2.82794e-09	-0.196376	0	0	0	NA	NA	NA	NA	Yes	Left_Ventricle:IMR90:Mesenchymal_Stem_Cell:Mesendoderm:hESC	1.2e-10	rs7522205:rs1360292:rs4537621:1:170672737_GT_G:rs749629949;1:170672737_GT_G:rs749629949:rs2143109	6
ENSG00000221390	MIR1295A	1	171070869	171070947	-1	miRNA	100302178	MIR1295A	NA	NA	0	0	0	NA	NA	NA	NA	Yes	Left_Ventricle:IMR90:Mesenchymal_Stem_Cell:Mesendoderm:hESC	1.2e-10	rs7522205:rs1360292:rs4537621:1:170672737_GT_G:rs749629949;1:170672737_GT_G:rs749629949:rs2143109	6
ENSG00000117507	FMO6P	1	171106879	171130707	1	protein_coding	388714	FMO6P	0.376801	NA	0	0	0	NA	NA	NA	NA	Yes	Left_Ventricle:IMR90:Mesenchymal_Stem_Cell:Mesendoderm	1.7e-10	rs4537621:rs7522205:rs10919411:rs4537621;rs10919411:rs1360292	6
ENSG00000094963	FMO2	1	171154347	171181822	1	protein_coding	2327	FMO2	0.00129018	1.14137	0	0	0	NA	NA	NA	NA	Yes	IMR90:Mesenchymal_Stem_Cell:hESC	1.4e-10	rs7522205:rs1360292:rs4537621:1:170672737_GT_G:rs749629949;1:170672737_GT_G:rs749629949:rs2143109	6
ENSG00000225243	RP1-127D3.4	1	171168383	171196927	-1	antisense	NA	NA	NA	NA	0	0	0	NA	NA	NA	NA	Yes	Left_Ventricle:IMR90:Mesenchymal_Stem_Cell:Mesendoderm:Trophoblast-like_Cell:hESC	1.2e-10	rs4537621:rs2143109:rs7522205:rs1360292:rs10919411:rs4537621;rs10919411:1:170672737_GT_G:rs749629949;1:170672737_GT_G:rs749629949	6
ENSG00000231424	RP1-45C12.1	1	171216719	171220933	-1	antisense	NA	NA	NA	NA	0	0	0	NA	NA	NA	NA	Yes	Fetal_Cortex:Left_Ventricle:IMR90:Mesendoderm:Neural_Progenitor_Cell	1.4e-10	rs2143109:rs7522205:rs1360292:rs4537621:rs10919411:rs4537621;rs10919411:1:170672737_GT_G:rs749629949;1:170672737_GT_G:rs749629949	6
ENSG00000010932	FMO1	1	171217638	171255117	1	protein_coding	2326	FMO1	5.09733e-07	0.854007	0	0	0	NA	NA	NA	NA	Yes	Left_Ventricle:IMR90:Mesendoderm:Neural_Progenitor_Cell	1.4e-10	rs7522205:rs1360292:rs4537621:rs10919411:rs4537621;rs10919411:rs2143109:1:170672737_GT_G:rs749629949;1:170672737_GT_G:rs749629949	6
ENSG00000206692	Y_RNA	1	171223045	171223161	-1	misc_RNA	NA	NA	NA	NA	0	0	0	NA	NA	NA	NA	Yes	Fetal_Cortex:Left_Ventricle:IMR90:Mesendoderm:Neural_Progenitor_Cell	1.4e-10	rs2143109:rs7522205:rs1360292:rs4537621:rs10919411:rs4537621;rs10919411:1:170672737_GT_G:rs749629949;1:170672737_GT_G:rs749629949	6
ENSG00000230547	HMGB1P11	1	171240093	171240729	-1	pseudogene	100419996	HMGB1P11	NA	NA	0	0	0	NA	NA	NA	NA	Yes	Left_Ventricle:IMR90:Mesenchymal_Stem_Cell:Mesendoderm:Neural_Progenitor_Cell:hESC	1.9e-23	rs7522205:rs1360292:rs4656744:rs4656744;rs1330385:rs12041584:rs1330385;rs34993821:rs1330385:rs4656206:rs34993821:rs4656744;rs1330385;rs4656206;rs34993821:rs10753800:rs4537621:rs10919411:rs4537621;rs10919411:rs2143109:1:170672737_GT_G:rs749629949;1:170672737_GT_G:rs749629949	6
ENSG00000239428	GM2AP2	1	171361368	171361929	1	pseudogene	100287900	GM2AP2	NA	NA	0	0	0	NA	NA	NA	NA	Yes	IMR90:Mesenchymal_Stem_Cell:Mesendoderm	9.5e-10	rs7522205:rs1360292:rs4537621:rs2143109	6
ENSG00000202082	RNU6-290P	1	171387783	171387889	-1	snRNA	106481270	RNU6-290P	NA	NA	0	0	0	NA	NA	NA	NA	Yes	IMR90:Mesenchymal_Stem_Cell:Mesendoderm	9.5e-10	rs7522205:rs1360292:rs4537621:rs2143109	6
ENSG00000234333	CYCSP53	1	171413838	171414102	-1	pseudogene	360156	CYCSP53	NA	NA	0	0	0	NA	NA	NA	NA	Yes	Left_Ventricle:IMR90	1.9e-23	rs7522205:rs1360292:rs4656744:rs4656744;rs1330385:rs12041584:rs1330385;rs34993821:rs1330385:rs4656206:rs34993821:rs4656744;rs1330385;rs4656206;rs34993821:rs10753800:rs4537621:rs10919411:rs4537621;rs10919411:1:170672737_GT_G:rs749629949;1:170672737_GT_G:rs749629949:rs2143109	6
ENSG00000238859	snoU13	1	171451046	171451148	1	snoRNA	NA	NA	NA	NA	0	0	0	NA	NA	NA	NA	Yes	IMR90:Mesenchymal_Stem_Cell:Mesendoderm	1.9e-23	rs7522205:rs1360292:rs4656744:rs4656744;rs1330385:rs12041584:rs1330385;rs34993821:rs1330385:rs4656206:rs34993821:rs4656744;rs1330385;rs4656206;rs34993821:rs10753800:rs4537621:1:170672737_GT_G:rs749629949;1:170672737_GT_G:rs749629949:rs2143109	6
ENSG00000117523	PRRC2C	1	171454651	171562650	1	protein_coding	23215	PRRC2C	1	-0.32975	0	0	0	NA	NA	NA	NA	Yes	IMR90:Mesenchymal_Stem_Cell:Mesendoderm	1.9e-23	rs7522205:rs1360292:rs4656744:rs4656744;rs1330385:rs12041584:rs1330385;rs34993821:rs1330385:rs4656206:rs34993821:rs4656744;rs1330385;rs4656206;rs34993821:rs10753800:rs4537621:1:170672737_GT_G:rs749629949;1:170672737_GT_G:rs749629949:rs2143109	6
ENSG00000239373	RN7SL425P	1	171461550	171461858	1	misc_RNA	106481039	RN7SL425P	NA	NA	0	0	0	NA	NA	NA	NA	Yes	IMR90:Mesenchymal_Stem_Cell:Mesendoderm	1.9e-23	rs7522205:rs1360292:rs4656744:rs4656744;rs1330385:rs12041584:rs1330385;rs34993821:rs1330385:rs4656206:rs34993821:rs4656744;rs1330385;rs4656206;rs34993821:rs10753800:rs4537621:1:170672737_GT_G:rs749629949;1:170672737_GT_G:rs749629949:rs2143109	6
ENSG00000034971	MYOC	1	171604557	171621823	-1	protein_coding	4653	MYOC	5.01978e-08	0.605369	0	0	0	NA	NA	NA	NA	Yes	IMR90	9.5e-10	rs4537621	6
ENSG00000233328	PFN1P1	1	171639657	171640079	-1	pseudogene	730138	PFN1P1	NA	NA	0	0	0	NA	NA	NA	NA	Yes	IMR90	9.5e-10	rs4537621	6
ENSG00000117533	VAMP4	1	171669300	171711387	-1	protein_coding	8674	VAMP4	0.919996	0.978502	0	0	0	NA	NA	NA	NA	Yes	Left_Ventricle:IMR90:Mesenchymal_Stem_Cell:Mesendoderm	9.5e-10	rs7522205:rs4537621	6
ENSG00000213060	RP4-612B18.3	1	171772657	171773079	1	pseudogene	NA	NA	NA	NA	0	0	0	NA	NA	NA	NA	Yes	IMR90	9.5e-10	rs4537621	6
ENSG00000252134	Y_RNA	1	171783652	171783766	1	misc_RNA	NA	NA	NA	NA	0	0	0	NA	NA	NA	NA	Yes	IMR90	9.5e-10	rs4537621	6
ENSG00000224600	RP4-612B18.1	1	171793750	171794101	-1	pseudogene	NA	NA	NA	NA	0	0	0	NA	NA	NA	NA	Yes	IMR90	9.5e-10	rs4537621	6
ENSG00000197959	DNM3	1	171810621	172387606	1	protein_coding	26052	DNM3	0.028277	-0.434631	0	0	0	NA	NA	NA	NA	Yes	hESC	9.5e-10	rs4537621	6
ENSG00000233540	DNM3-IT1	1	171833327	171833827	1	sense_intronic	100874284	DNM3-IT1	NA	NA	0	0	0	NA	NA	NA	NA	Yes	hESC	9.5e-10	rs4537621	6
ENSG00000135845	PIGC	1	172339329	172413230	-1	protein_coding	5279	PIGC	0.000110183	-0.675062	0	0	0	NA	NA	NA	NA	Yes	Left_Ventricle	9.5e-10	rs4537621	6
ENSG00000117560	FASLG	1	172628154	172636014	1	protein_coding	356	FASLG	0.61167	-0.342834	0	0	0	NA	NA	NA	NA	Yes	Left_Ventricle:IMR90	1.4e-10	1:170672737_GT_G:rs749629949;1:170672737_GT_G:rs749629949:rs2143109:rs4537621	6
ENSG00000227177	AIMP1P2	1	172855087	172855398	-1	pseudogene	100873064	AIMP1P2	NA	NA	0	0	0	NA	NA	NA	NA	Yes	Left_Ventricle	1.4e-10	1:170672737_GT_G:rs749629949;1:170672737_GT_G:rs749629949:rs2143109	6
ENSG00000224000	RP3-471M13.2	1	172876040	172876824	1	lincRNA	NA	NA	NA	NA	0	0	0	NA	NA	NA	NA	Yes	Left_Ventricle	1.4e-10	1:170672737_GT_G:rs749629949;1:170672737_GT_G:rs749629949:rs2143109	6
ENSG00000117586	TNFSF4	1	173152873	173176452	-1	protein_coding	7292	TNFSF4	0.12523	0.177868	0	0	0	NA	NA	NA	NA	Yes	hESC	9.5e-10	rs4537621	6
ENSG00000198216	CACNA1E	1	181382238	181777219	1	protein_coding	777	CACNA1E	1	-0.119553	0	0	1	7.5628e-06	0.0462749	eQTLGen_trans_eQTLs	-	No	NA	1.4e-06	rs9532564	96
ENSG00000073756	PTGS2	1	186640923	186649559	-1	protein_coding	5743	PTGS2	0.999033	0.48129	0	0	1	1.9904e-06	0.0153458	eQTLGen_trans_eQTLs	-	No	NA	9e-08	rs9532564	96
ENSG00000143486	EIF2D	1	206744620	206785904	-1	protein_coding	1939	EIF2D	6.59631e-06	0.451545	0	0	0	NA	NA	NA	NA	Yes	Fetal_Cortex	3.2e-08	rs1204706	7
ENSG00000271680	RP11-564A8.8	1	207079273	207079738	1	pseudogene	NA	NA	NA	NA	0	0	6	2.63305e-06	0.049	DICE/B_cell_naive:DICE/T_CD8_naive:DICE/T_CD4_TH2	+	No	NA	1.6e-09	rs1204706;rs861475;rs1204672	7
ENSG00000182795	C1orf116	1	207191866	207206101	-1	protein_coding	79098	C1orf116	0.371958	-0.290448	0	0	0	NA	NA	NA	NA	Yes	Liver:GM12878:IMR90:Mesenchymal_Stem_Cell:Mesendoderm:hESC	4.8e-13	1:208021041_TA_T:rs1204672:rs11799642:rs861475;rs1204672:rs2745951;rs861475:rs861475:1:208021041_TA_T;rs2745951:rs2745951:rs1204706:1:207955280_ATT_A;rs1204706:1:208021041_TA_T;1:207955280_ATT_A:1:207955280_ATT_A:rs2796244;rs1204706:rs2796244:rs2796244;rs1204672	7
ENSG00000238401	snoU13	1	207212039	207212145	-1	snoRNA	NA	NA	NA	NA	0	0	0	NA	NA	NA	NA	Yes	Liver:GM12878:IMR90:Mesenchymal_Stem_Cell:Mesendoderm:hESC	4.8e-13	1:208021041_TA_T:rs1204672:rs11799642:rs861475;rs1204672:rs2745951;rs861475:rs861475:1:208021041_TA_T;rs2745951:rs2745951:rs1204706:1:207955280_ATT_A;rs1204706:1:208021041_TA_T;1:207955280_ATT_A:1:207955280_ATT_A:rs2796244;rs1204706:rs2796244:rs2796244;rs1204672	7
ENSG00000180667	YOD1	1	207217194	207226325	-1	protein_coding	55432	YOD1	0.543401	-0.12709	0	0	0	NA	NA	NA	NA	Yes	Adult_Cortex:Fetal_Cortex:Liver:GM12878:IMR90:Mesenchymal_Stem_Cell:Mesendoderm:hESC	4.8e-13	rs1204706:1:208021041_TA_T:rs1204672:rs11799642:rs861475;rs1204672:rs2745951;rs861475:rs861475:1:208021041_TA_T;rs2745951:rs2745951:1:207955280_ATT_A;rs1204706:1:208021041_TA_T;1:207955280_ATT_A:1:207955280_ATT_A:rs2796244;rs1204706:rs2796244:rs2796244;rs1204672	7
ENSG00000123836	PFKFB2	1	207222801	207254369	1	protein_coding	5208	PFKFB2	0.00108863	-0.541608	0	0	0	NA	NA	NA	NA	Yes	Adult_Cortex:Fetal_Cortex:Liver:GM12878:IMR90:Mesenchymal_Stem_Cell:Mesendoderm:hESC	4.8e-13	rs1204706:1:208021041_TA_T:rs1204672:rs11799642:rs861475;rs1204672:rs2745951;rs861475:rs861475:1:208021041_TA_T;rs2745951:rs2745951:1:207955280_ATT_A;rs1204706:1:208021041_TA_T;1:207955280_ATT_A:1:207955280_ATT_A:rs2796244;rs1204706:rs2796244:rs2796244;rs1204672	7
ENSG00000123843	C4BPB	1	207262187	207273338	1	protein_coding	725	C4BPB	2.57854e-06	-0.112843	0	0	6	2.0658e-08	0.000108494	eQTLGen_cis_eQTLs	-	Yes	GM12878:IMR90:Mesenchymal_Stem_Cell:Mesendoderm:hESC	4.8e-13	rs1204706;rs2796244;rs1204706:1:208021041_TA_T;1:207955280_ATT_A:1:207955280_ATT_A;rs1204706:rs2796244;rs1204706:1:208021041_TA_T:rs2796244:rs2796244;rs1204672:rs1204672:rs11799642:rs861475;rs1204672:rs2745951;rs861475:rs861475:1:208021041_TA_T;rs2745951:rs2745951:1:207955280_ATT_A	7
ENSG00000123838	C4BPA	1	207277607	207318317	1	protein_coding	722	C4BPA	0.0127394	-0.1961	0	0	1	5.3646e-06	0.0154386	eQTLGen_cis_eQTLs	-	Yes	GM12878:IMR90:Mesenchymal_Stem_Cell:Mesendoderm:hESC	4.8e-13	1:208021041_TA_T;1:207955280_ATT_A;rs1204706:1:208021041_TA_T;1:207955280_ATT_A:1:207955280_ATT_A;rs1204706:rs2796244;rs1204706:1:208021041_TA_T:rs2796244:rs2796244;rs1204672:rs1204672:rs11799642:rs861475;rs1204672:rs2745951;rs861475:rs861475:1:208021041_TA_T;rs2745951:rs2745951:1:207955280_ATT_A	7
ENSG00000226565	RP11-164O23.5	1	207323522	207323626	-1	pseudogene	NA	NA	NA	NA	0	0	0	NA	NA	NA	NA	Yes	Mesenchymal_Stem_Cell:Mesendoderm	1.4e-10	rs11799642:rs1204706:1:208021041_TA_T;1:207955280_ATT_A:1:207955280_ATT_A;rs1204706	7
ENSG00000224462	C4BPAP1	1	207338841	207357255	1	pseudogene	727859	C4BPAP1	NA	NA	0	0	0	NA	NA	NA	NA	Yes	Mesenchymal_Stem_Cell:Mesendoderm	1.4e-10	rs11799642:rs1204706:1:208021041_TA_T;1:207955280_ATT_A:1:207955280_ATT_A;rs1204706	7
ENSG00000243636	RP11-164O23.7	1	207352641	207357407	1	lincRNA	NA	NA	NA	NA	0	0	0	NA	NA	NA	NA	Yes	Mesenchymal_Stem_Cell:Mesendoderm	1.4e-10	rs11799642:rs1204706:1:208021041_TA_T;1:207955280_ATT_A:1:207955280_ATT_A;rs1204706	7
ENSG00000196352	CD55	1	207494853	207534311	1	protein_coding	1604	CD55	2.49092e-07	-0.685451	0	0	65	4.363e-29	0	eQTLGen_cis_eQTLs	-	Yes	Left_Ventricle	8.8e-13	rs1204706;1:208021041_TA_T;1:207955280_ATT_A;rs2796244;rs1204672;rs861475;rs2745951;1:208021041_TA_T:rs1204672:rs11799642:rs861475;rs1204672:rs2745951;rs861475:rs861475:1:208021041_TA_T;rs2745951:rs2745951	7
ENSG00000117322	CR2	1	207627575	207663240	1	protein_coding	1380	CR2	2.1654e-11	-0.533724	0	0	1	4.1805e-06	0.0119872	eQTLGen_cis_eQTLs	+	No	NA	0.00044	rs1204706	7
ENSG00000203710	CR1	1	207669492	207813992	1	protein_coding	1378	CR1	9.34033e-08	-0.190559	0	0	0	NA	NA	NA	NA	Yes	EP_correlation_cell_type_oneway:EP_correlation_organ_oneway:Mesenchymal_Stem_Cell	5.7e-11	1:208021041_TA_T;1:207955280_ATT_A:rs1204706:rs11799642	7
ENSG00000197721	CR1L	1	207818458	207911761	1	protein_coding	1379	CR1L	3.5571e-15	0.116486	14	11.75	22	3.2133e-08	0.000139825	eQTLGen_cis_eQTLs:BIOSQTL/BIOS_eQTL_geneLevel	-	Yes	Adult_Cortex:Fetal_Cortex:IMR90:Mesenchymal_Stem_Cell	8.8e-13	rs1204706;1:208021041_TA_T;1:207955280_ATT_A;rs2796244;rs1204706:1:208021041_TA_T:rs1204672:rs11799642:rs861475;rs1204672:rs2745951;rs861475:rs861475:1:208021041_TA_T;rs2745951:rs2745951	7
ENSG00000244703	CD46P1	1	207818579	207830755	1	pseudogene	4182	CD46P1	NA	NA	0	0	0	NA	NA	NA	NA	Yes	Adult_Cortex:Fetal_Cortex:IMR90:Mesenchymal_Stem_Cell	8.8e-13	rs1204706:1:208021041_TA_T:rs1204672:rs11799642:rs861475;rs1204672:rs2745951;rs861475:rs861475:1:208021041_TA_T;rs2745951:rs2745951	7
ENSG00000226289	RP11-57I17.3	1	207831799	207832487	1	pseudogene	NA	NA	NA	NA	0	0	0	NA	NA	NA	NA	Yes	IMR90:Mesenchymal_Stem_Cell	8.8e-13	1:208021041_TA_T:rs1204672:rs11799642:rs861475;rs1204672:rs2745951;rs861475:rs861475:1:208021041_TA_T;rs2745951:rs2745951	7
ENSG00000117335	CD46	1	207925402	207968858	1	protein_coding	4179	CD46	0.000191603	-0.601552	60	12.7	133	3.095e-29	0	DICE/B_cell_naive:eQTLGen_cis_eQTLs:xQTLServer_eQTLs:CMC_SVA_cis:CMC_NoSVA_cis:BRAINEAC/HIPP:BRAINEAC/MEDU:BRAINEAC/TCTX:BRAINEAC/THAL:GTEx/v7/Adipose_Subcutaneous:GTEx/v7/Artery_Aorta:GTEx/v7/Artery_Coronary:GTEx/v7/Artery_Tibial:GTEx/v7/Brain_Amygdala:GTEx/v7/Brain_Anterior_cingulate_cortex_BA24:GTEx/v7/Brain_Caudate_basal_ganglia:GTEx/v7/Brain_Cerebellar_Hemisphere:GTEx/v7/Brain_Cerebellum:GTE…	+	Yes	EP_correlation_cell_type_oneway:Adult_Cortex:Left_Ventricle:IMR90:Mesenchymal_Stem_Cell	8.8e-13	rs1204706;1:207955280_ATT_A;1:208021041_TA_T;rs2796244;rs1204672;rs861475;rs2745951;1:207955280_ATT_A:rs1204706:1:208021041_TA_T:rs1204672:rs11799642:rs861475;rs1204672:rs2745951;rs861475:rs861475:1:208021041_TA_T;rs2745951:rs2745951	7
ENSG00000234219	RP11-454L1.2	1	207935929	207936608	1	pseudogene	NA	NA	NA	NA	25	12.7	0	NA	NA	NA	NA	Yes	Left_Ventricle:IMR90:Mesenchymal_Stem_Cell	8.8e-13	rs1204706;1:207955280_ATT_A;1:208021041_TA_T;rs11799642:1:208021041_TA_T:rs1204672:rs861475;rs1204672:rs2745951;rs861475:rs861475:1:208021041_TA_T;rs2745951:rs2745951	7
ENSG00000203709	C1orf132	1	207974863	208042495	-1	processed_transcript	100128537	C1orf132	NA	NA	71	18.71	67	5.5991e-09	3.1328e-05	GTEx/v7/Artery_Tibial:GTEx/v6/Artery_Tibial	+	Yes	EP_correlation_cell_type_oneway:EP_correlation_organ_oneway:Adult_Cortex:Fetal_Cortex:Adrenal:Aorta:Bladder:Dorsolateral_Prefrontal_Cortex:Hippocampus:Left_Ventricle:Liver:Lung:Pancreas:Psoas:Right_Ventricle:Spleen:GM12878:IMR90:Mesenchymal_Stem_Cell:Mesendoderm:Neural_Progenitor_Cell:Trophoblast-like_Cell:hESC	4.8e-13	rs1204706;rs2796244;1:208021041_TA_T;1:207955280_ATT_A;rs1204672;rs11799642;rs861475;rs2745951;1:207955280_ATT_A:rs1204706:rs11799642:rs2796244;rs1204706:1:208021041_TA_T:rs2796244:rs2796244;rs1204672:1:207955280_ATT_A;rs1204706:1:207955280_ATT_A	7
ENSG00000226202	RP11-328D5.1	1	208047140	208052418	-1	lincRNA	NA	NA	NA	NA	27	18.71	104	1.55469e-27	3.73338e-22	GTEx/v7/Testis:GTEx/v6/Testis	+	Yes	Adult_Cortex:Fetal_Cortex:Adrenal:Aorta:Bladder:Dorsolateral_Prefrontal_Cortex:Hippocampus:Left_Ventricle:Liver:Lung:Pancreas:Psoas:Right_Ventricle:Spleen:GM12878:IMR90:Mesenchymal_Stem_Cell:Mesendoderm:Neural_Progenitor_Cell:Trophoblast-like_Cell:hESC	4.8e-13	rs2796244;1:208021041_TA_T;rs1204672;rs11799642;rs861475;rs2745951;rs1204706;1:207955280_ATT_A;rs1204706:rs11799642:1:208021041_TA_T;1:207955280_ATT_A:rs2796244;rs1204706:1:208021041_TA_T:rs2796244:rs2796244;rs1204672:1:207955280_ATT_A;rs1204706:1:207955280_ATT_A	7
ENSG00000174059	CD34	1	208057594	208084747	-1	protein_coding	947	CD34	0.00344957	0.632375	26	18.71	5	1.3687e-07	0.000457279	eQTLGen_cis_eQTLs	-	Yes	Adult_Cortex:Fetal_Cortex:Aorta:Bladder:Left_Ventricle:Liver:Lung:Right_Ventricle:GM12878:IMR90:Mesenchymal_Stem_Cell:Mesendoderm:Neural_Progenitor_Cell:Trophoblast-like_Cell:hESC	4.8e-13	1:208021041_TA_T;rs1204672;rs861475;rs2745951;rs11799642;1:208021041_TA_T:rs1204672:rs11799642:rs861475;rs1204672:rs2745951;rs861475:rs861475:1:208021041_TA_T;rs2745951:rs2745951:1:208021041_TA_T;1:207955280_ATT_A:rs1204706:rs2796244;rs1204706:rs2796244:rs2796244	7
ENSG00000076356	PLXNA2	1	208195587	208417665	-1	protein_coding	5362	PLXNA2	0.993981	0.644433	0	0	0	NA	NA	NA	NA	Yes	Adult_Cortex:Fetal_Cortex:Left_Ventricle:IMR90:Mesenchymal_Stem_Cell:Mesendoderm:hESC	4.8e-13	1:208021041_TA_T:rs1204672:rs11799642:rs861475;rs1204672:rs2745951;rs861475:rs861475:1:208021041_TA_T;rs2745951:1:208021041_TA_T;1:207955280_ATT_A:rs1204706:rs2796244;rs1204706:rs2796244:rs2796244	7
ENSG00000226843	RP11-2P2.1	1	208428635	208428721	-1	pseudogene	NA	NA	NA	NA	0	0	0	NA	NA	NA	NA	Yes	Left_Ventricle:IMR90:Mesenchymal_Stem_Cell:Mesendoderm:hESC	4.8e-13	1:208021041_TA_T;1:207955280_ATT_A:rs1204706:rs2796244;rs1204706:1:208021041_TA_T:rs2796244:rs2796244;rs1204672:rs1204672:rs11799642:rs861475;rs1204672:rs2745951;rs861475:rs861475:1:208021041_TA_T;rs2745951:rs2745951	7
ENSG00000261453	RP11-565N2.1	1	208780445	208785537	-1	lincRNA	NA	NA	NA	NA	0	0	0	NA	NA	NA	NA	Yes	Mesenchymal_Stem_Cell:Mesendoderm	8.8e-13	1:208021041_TA_T:rs1204672:rs11799642:rs861475;rs1204672:rs2745951;rs861475:rs861475:1:208021041_TA_T;rs2745951:rs2745951	7
ENSG00000259815	RP11-565N2.2	1	208800086	208801430	-1	lincRNA	NA	NA	NA	NA	0	0	0	NA	NA	NA	NA	Yes	Mesenchymal_Stem_Cell	8.8e-13	1:208021041_TA_T:rs1204672:rs11799642:rs861475;rs1204672:rs2745951;rs861475:rs861475:1:208021041_TA_T;rs2745951:rs2745951	7
ENSG00000227887	RPS26P13	1	208870714	208871043	-1	pseudogene	100271106	RPS26P13	NA	NA	0	0	0	NA	NA	NA	NA	Yes	Mesenchymal_Stem_Cell:Mesendoderm	8.8e-13	1:208021041_TA_T:rs1204672:rs11799642:rs861475;rs1204672:rs2745951;rs861475:rs861475:1:208021041_TA_T;rs2745951:rs2745951	7
ENSG00000232812	RP11-459K23.2	1	208902033	208906529	1	lincRNA	105372893	LINC01717	NA	NA	0	0	0	NA	NA	NA	NA	Yes	Mesenchymal_Stem_Cell:Mesendoderm	8.8e-13	rs11799642:1:208021041_TA_T:rs1204672:rs861475;rs1204672:rs2745951;rs861475:rs861475:1:208021041_TA_T;rs2745951:rs2745951	7
ENSG00000236950	RP5-1051D14.1	1	209145799	209148652	1	lincRNA	105372894	LINC01774	NA	NA	0	0	0	NA	NA	NA	NA	Yes	IMR90:Mesenchymal_Stem_Cell:Mesendoderm:hESC	4.8e-13	rs11799642:rs1204706:1:208021041_TA_T;1:207955280_ATT_A:1:207955280_ATT_A;rs1204706:rs2796244;rs1204706:1:208021041_TA_T:rs2796244:rs2796244;rs1204672:rs1204672:rs861475;rs1204672:rs2745951;rs861475:rs861475:1:208021041_TA_T;rs2745951:rs2745951	7
ENSG00000232537	RP11-385M4.1	1	209320612	209328446	-1	lincRNA	NA	NA	NA	NA	0	0	0	NA	NA	NA	NA	Yes	Mesenchymal_Stem_Cell:Mesendoderm:hESC	8.8e-13	1:208021041_TA_T:rs1204672:rs11799642:rs861475;rs1204672:rs2745951;rs861475:rs861475:1:208021041_TA_T;rs2745951:rs2745951	7
ENSG00000228081	RP11-385M4.2	1	209346359	209346720	1	pseudogene	NA	NA	NA	NA	0	0	0	NA	NA	NA	NA	Yes	Mesenchymal_Stem_Cell:Mesendoderm:hESC	8.8e-13	1:208021041_TA_T:rs1204672:rs11799642:rs861475;rs1204672:rs2745951;rs861475:rs861475:1:208021041_TA_T;rs2745951:rs2745951	7
ENSG00000224540	RP11-385M4.3	1	209405541	209406764	1	pseudogene	NA	NA	NA	NA	0	0	0	NA	NA	NA	NA	Yes	IMR90:Mesenchymal_Stem_Cell:Mesendoderm:Neural_Progenitor_Cell:Trophoblast-like_Cell:hESC	4.8e-13	1:208021041_TA_T;1:207955280_ATT_A:rs1204706:rs2796244;rs1204706:1:208021041_TA_T:rs2796244:rs2796244;rs1204672:rs1204672:rs11799642:rs861475;rs1204672:rs2745951;rs861475:rs861475:1:208021041_TA_T;rs2745951:rs2745951:1:207955280_ATT_A;rs1204706:1:207955280_ATT_A	7
ENSG00000225712	ATP5G2P1	1	209441143	209441568	-1	pseudogene	520	ATP5G2P1	NA	NA	0	0	0	NA	NA	NA	NA	Yes	Mesenchymal_Stem_Cell:Mesendoderm:Trophoblast-like_Cell:hESC	4.8e-13	1:208021041_TA_T:rs1204672:rs11799642:rs861475;rs1204672:rs2745951;rs861475:rs861475:1:208021041_TA_T;rs2745951:rs2745951:1:208021041_TA_T;1:207955280_ATT_A:rs1204706:rs2796244;rs1204706:rs2796244:rs2796244;rs1204672	7
ENSG00000227940	RP11-372M18.1	1	209498801	209501877	1	lincRNA	105372897	LINC01696	NA	NA	0	0	0	NA	NA	NA	NA	Yes	Fetal_Cortex:IMR90:Mesenchymal_Stem_Cell:Mesendoderm:Trophoblast-like_Cell:hESC	4.8e-13	rs11799642:1:208021041_TA_T:rs1204672:rs861475;rs1204672:rs2745951;rs861475:rs861475:1:208021041_TA_T;rs2745951:rs2745951:rs1204706:1:208021041_TA_T;1:207955280_ATT_A:1:207955280_ATT_A;rs1204706:rs2796244;rs1204706:rs2796244:rs2796244;rs1204672	7
ENSG00000231648	RP11-372M18.2	1	209541007	209553035	1	lincRNA	NA	NA	NA	NA	0	0	0	NA	NA	NA	NA	Yes	Fetal_Cortex:IMR90:Mesenchymal_Stem_Cell:Mesendoderm:Neural_Progenitor_Cell:Trophoblast-like_Cell:hESC	4.8e-13	rs11799642:1:208021041_TA_T:rs1204672:rs861475;rs1204672:rs2745951;rs861475:rs861475:1:208021041_TA_T;rs2745951:rs2745951:rs1204706:1:208021041_TA_T;1:207955280_ATT_A:1:207955280_ATT_A;rs1204706:rs2796244;rs1204706:rs2796244:rs2796244;rs1204672	7
ENSG00000230937	MIR205HG	1	209602165	209606183	1	lincRNA	642587	MIR205HG	NA	NA	0	0	0	NA	NA	NA	NA	Yes	Fetal_Cortex:IMR90:Mesenchymal_Stem_Cell:Mesendoderm:Trophoblast-like_Cell:hESC	4.8e-13	rs11799642:1:208021041_TA_T:rs1204672:rs861475;rs1204672:rs2745951;rs861475:rs861475:1:208021041_TA_T;rs2745951:rs2745951:rs1204706:1:208021041_TA_T;1:207955280_ATT_A:1:207955280_ATT_A;rs1204706:1:207955280_ATT_A:rs2796244;rs1204706:rs2796244:rs2796244;rs1204672	7
ENSG00000224260	RP1-272L16.1	1	209701800	209741018	-1	lincRNA	NA	NA	NA	NA	0	0	0	NA	NA	NA	NA	Yes	IMR90:Mesenchymal_Stem_Cell:Mesendoderm:Trophoblast-like_Cell:hESC	4.8e-13	rs11799642:1:208021041_TA_T;1:207955280_ATT_A:rs1204706:rs2796244;rs1204706:1:208021041_TA_T:rs2796244:rs2796244;rs1204672:rs1204672:rs861475;rs1204672:rs2745951;rs861475:rs861475:1:208021041_TA_T;rs2745951:rs2745951	7
ENSG00000008118	CAMK1G	1	209757062	209787283	1	protein_coding	57172	CAMK1G	0.101614	-0.553408	0	0	0	NA	NA	NA	NA	Yes	IMR90:Mesenchymal_Stem_Cell:Mesendoderm:Trophoblast-like_Cell:hESC	4.8e-13	rs11799642:1:208021041_TA_T;1:207955280_ATT_A:rs1204706:rs2796244;rs1204706:1:208021041_TA_T:rs2796244:rs2796244;rs1204672:rs1204672:rs861475;rs1204672:rs2745951;rs861475:rs861475:1:208021041_TA_T;rs2745951:rs2745951	7
ENSG00000196878	LAMB3	1	209788215	209825811	-1	protein_coding	3914	LAMB3	1.36402e-09	0.440564	0	0	0	NA	NA	NA	NA	Yes	Fetal_Cortex:IMR90:Mesenchymal_Stem_Cell:Mesendoderm:Trophoblast-like_Cell:hESC	4.8e-13	rs11799642:1:208021041_TA_T;1:207955280_ATT_A:rs1204706:rs2796244;rs1204706:1:208021041_TA_T:rs2796244:rs2796244;rs1204672:rs1204672:rs861475;rs1204672:rs2745951;rs861475:rs861475:1:208021041_TA_T;rs2745951:rs2745951	7
ENSG00000264831	MIR4260	1	209796789	209796855	-1	miRNA	100422894	MIR4260	NA	NA	0	0	0	NA	NA	NA	NA	Yes	Fetal_Cortex:IMR90:Mesenchymal_Stem_Cell:Mesendoderm:Trophoblast-like_Cell:hESC	4.8e-13	rs1204706:1:208021041_TA_T:rs1204672:rs11799642:rs861475;rs1204672:rs2745951;rs861475:rs861475:1:208021041_TA_T;rs2745951:rs2745951:1:208021041_TA_T;1:207955280_ATT_A:1:207955280_ATT_A;rs1204706:rs2796244;rs1204706:rs2796244:rs2796244;rs1204672:1:207955280_ATT_A	7
ENSG00000227591	RP1-28O10.1	1	209834709	209897470	-1	antisense	101930114	LOC101930114	NA	NA	0	0	0	NA	NA	NA	NA	Yes	GM12878:IMR90:Mesenchymal_Stem_Cell:Mesendoderm	8.8e-13	1:208021041_TA_T:rs1204672:rs11799642:rs861475;rs1204672:rs2745951;rs861475:rs861475:1:208021041_TA_T;rs2745951:rs2745951	7
ENSG00000123689	G0S2	1	209848765	209849733	1	protein_coding	50486	G0S2	0.15369	0.405653	0	0	0	NA	NA	NA	NA	Yes	Left_Ventricle:IMR90:Mesenchymal_Stem_Cell:Mesendoderm:Trophoblast-like_Cell:hESC	4.8e-13	1:208021041_TA_T:rs1204672:rs11799642:rs861475;rs1204672:rs2745951;rs861475:rs861475:1:208021041_TA_T;rs2745951:rs2745951:1:208021041_TA_T;1:207955280_ATT_A:rs1204706:rs2796244;rs1204706:rs2796244:rs2796244;rs1204672	7
ENSG00000117594	HSD11B1	1	209859510	209908295	1	protein_coding	3290	HSD11B1	0.691555	-0.271619	0	0	0	NA	NA	NA	NA	Yes	Fetal_Cortex:Left_Ventricle:IMR90:Mesenchymal_Stem_Cell:Mesendoderm:Trophoblast-like_Cell:hESC	4.8e-13	rs11799642:1:208021041_TA_T:rs1204672:rs861475;rs1204672:rs2745951;rs861475:rs861475:1:208021041_TA_T;rs2745951:rs2745951:1:208021041_TA_T;1:207955280_ATT_A:rs1204706:rs2796244;rs1204706:rs2796244:rs2796244;rs1204672	7
ENSG00000236136	ADORA2BP	1	209917718	209918559	1	pseudogene	137	ADORA2BP1	NA	NA	0	0	0	NA	NA	NA	NA	Yes	GM12878:IMR90:Mesenchymal_Stem_Cell:Mesendoderm	8.8e-13	1:208021041_TA_T:rs1204672:rs11799642:rs861475;rs1204672:rs2745951;rs861475:rs861475:1:208021041_TA_T;rs2745951:rs2745951	7
ENSG00000009790	TRAF3IP3	1	209929377	209955668	1	protein_coding	80342	TRAF3IP3	1.37649e-06	0.998575	0	0	0	NA	NA	NA	NA	Yes	IMR90:Mesenchymal_Stem_Cell:Mesendoderm:hESC	4.8e-13	1:208021041_TA_T:rs1204672:rs11799642:rs861475;rs1204672:rs2745951;rs861475:rs861475:1:208021041_TA_T;rs2745951:rs2745951:1:208021041_TA_T;1:207955280_ATT_A:rs1204706:rs2796244;rs1204706:rs2796244:rs2796244;rs1204672	7
ENSG00000162757	C1orf74	1	209955661	209957904	-1	protein_coding	148304	C1orf74	0.489345	-0.717379	0	0	0	NA	NA	NA	NA	Yes	IMR90:Mesenchymal_Stem_Cell:Mesendoderm:hESC	4.8e-13	1:208021041_TA_T:rs1204672:rs11799642:rs861475;rs1204672:rs2745951;rs861475:rs861475:1:208021041_TA_T;rs2745951:rs2745951:1:208021041_TA_T;1:207955280_ATT_A:rs1204706:rs2796244;rs1204706:rs2796244:rs2796244;rs1204672	7
ENSG00000117595	IRF6	1	209959036	209979465	-1	protein_coding	3664	IRF6	0.975119	1.21214	0	0	0	NA	NA	NA	NA	Yes	IMR90:Mesenchymal_Stem_Cell:Mesendoderm:hESC	4.8e-13	rs11799642:rs1204706:1:208021041_TA_T;1:207955280_ATT_A:1:207955280_ATT_A;rs1204706:1:208021041_TA_T:rs1204672:rs861475;rs1204672:rs2745951;rs861475:rs861475:1:208021041_TA_T;rs2745951:rs2745951:rs2796244;rs1204706:rs2796244:rs2796244;rs1204672	7
ENSG00000232222	RP3-434O14.8	1	209960324	209961038	-1	sense_overlapping	NA	NA	NA	NA	0	0	0	NA	NA	NA	NA	Yes	IMR90:Mesenchymal_Stem_Cell:Mesendoderm:hESC	4.8e-13	rs11799642:rs1204706:1:208021041_TA_T;1:207955280_ATT_A:1:207955280_ATT_A;rs1204706:1:208021041_TA_T:rs1204672:rs861475;rs1204672:rs2745951;rs861475:rs861475:1:208021041_TA_T;rs2745951:rs2745951:rs2796244;rs1204706:rs2796244:rs2796244;rs1204672	7
ENSG00000117597	DIEXF	1	210001352	210030910	1	protein_coding	27042	DIEXF	0.0492349	2.01449	0	0	0	NA	NA	NA	NA	Yes	IMR90:Mesenchymal_Stem_Cell:Mesendoderm:hESC	4.8e-13	rs1204706:1:208021041_TA_T;1:207955280_ATT_A:1:207955280_ATT_A;rs1204706:rs11799642:1:207955280_ATT_A:rs2796244;rs1204706:1:208021041_TA_T:rs2796244:rs2796244;rs1204672:rs1204672:rs861475;rs1204672:rs2745951;rs861475:rs861475:1:208021041_TA_T;rs2745951:rs2745951	7
ENSG00000203706	SERTAD4-AS1	1	210404801	210407392	-1	antisense	574036	SERTAD4-AS1	NA	NA	0	0	0	NA	NA	NA	NA	Yes	IMR90:Mesenchymal_Stem_Cell:Mesendoderm:hESC	8.8e-13	1:208021041_TA_T:rs1204672:rs11799642:rs861475;rs1204672:rs2745951;rs861475:rs861475:1:208021041_TA_T;rs2745951:rs2745951	7
ENSG00000082497	SERTAD4	1	210406144	210419976	1	protein_coding	56256	SERTAD4	0.641279	-0.0567872	0	0	0	NA	NA	NA	NA	Yes	IMR90:Mesenchymal_Stem_Cell:Mesendoderm:hESC	8.8e-13	1:208021041_TA_T:rs1204672:rs11799642:rs861475;rs1204672:rs2745951;rs861475:rs861475:1:208021041_TA_T;rs2745951:rs2745951	7
ENSG00000200972	RNU5A-8P	1	210547498	210547611	-1	snRNA	100873838	RNU5A-8P	NA	NA	0	0	0	NA	NA	NA	NA	Yes	Mesenchymal_Stem_Cell	8.8e-13	1:208021041_TA_T:rs1204672:rs11799642:rs861475;rs1204672:rs2745951;rs861475:rs861475:1:208021041_TA_T;rs2745951:rs2745951	7
ENSG00000042781	USH2A	1	215796236	216596738	-1	protein_coding	7399	USH2A	3.681e-43	0.169484	0	0	0	NA	NA	NA	NA	Yes	IMR90:Mesenchymal_Stem_Cell	4.8e-17	rs12143262:1:219207326_CAA_C:rs17521251:1:219207326_CAA_C;rs2657203:rs17521251;rs10495123:rs2820431	9
ENSG00000233620	RP11-22M7.2	1	216245807	216260259	1	antisense	102723833	LOC102723833	NA	NA	0	0	0	NA	NA	NA	NA	Yes	Left_Ventricle:IMR90	2.9e-17	1:219207326_CAA_C;rs2657203:rs12143262:1:219207326_CAA_C:rs10482724:rs1417488:rs1417488;rs10482724	08:09:00
ENSG00000236292	RP5-1099E6.3	1	216367393	216377708	1	antisense	NA	NA	NA	NA	0	0	0	NA	NA	NA	NA	Yes	Mesenchymal_Stem_Cell	4.8e-17	1:219207326_CAA_C:rs12143262:rs2657203:rs17521251	9
ENSG00000226013	MRPS18BP1	1	216374977	216375168	-1	pseudogene	359762	MRPS18BP1	NA	NA	0	0	0	NA	NA	NA	NA	Yes	Mesenchymal_Stem_Cell	4.8e-17	1:219207326_CAA_C:rs12143262:rs2657203:rs17521251	9
ENSG00000196482	ESRRG	1	216676588	217311097	-1	protein_coding	2104	ESRRG	0.936611	-1.12424	0	0	0	NA	NA	NA	NA	Yes	IMR90	1.9e-17	1:219929919_TC_T;1:219908616_CA_C:1:219929919_TC_T:1:219925120_CT_C:rs17006547:1:219929919_TC_T;rs11118420:1:219929919_TC_T;rs4846589;1:219908616_CA_C;1:219925120_CT_C;rs11118414:rs4846589:rs11118414:rs11118414;rs1415996:rs11118420:rs11118420;rs11118414	9
ENSG00000092978	GPATCH2	1	217600334	217804424	-1	protein_coding	55105	GPATCH2	9.66003e-05	2.91702	0	0	0	NA	NA	NA	NA	Yes	Mesenchymal_Stem_Cell	9e-14	rs17006547:1:219929919_TC_T;rs4846589;1:219925120_CT_C:rs4846589;rs1415996:rs1415996	9
ENSG00000162814	SPATA17	1	217804666	218045038	1	protein_coding	128153	SPATA17	0.00473911	0.334579	0	0	0	NA	NA	NA	NA	Yes	Mesenchymal_Stem_Cell	9e-14	rs17006547:1:219929919_TC_T;rs4846589;1:219925120_CT_C:rs4846589;rs1415996:rs1415996	9
ENSG00000234070	SPATA17-AS1	1	217954540	217958462	-1	antisense	103752555	SPATA17-AS1	NA	NA	0	0	0	NA	NA	NA	NA	Yes	IMR90:Mesenchymal_Stem_Cell:hESC	4.8e-17	rs77841443:rs17006547:1:219929919_TC_T;rs4846589;1:219925120_CT_C:rs4846589;rs1415996:rs1415996:1:219207326_CAA_C:rs12143262:rs2657203	9
ENSG00000228247	UBBP2	1	218023745	218023975	-1	pseudogene	23668	UBBP2	NA	NA	0	0	0	NA	NA	NA	NA	Yes	Left_Ventricle:IMR90:Mesenchymal_Stem_Cell:Mesendoderm:Neural_Progenitor_Cell:Trophoblast-like_Cell:hESC	1.9e-17	rs17006547:1:219908616_CA_C:1:219929919_TC_T;1:219908616_CA_C:rs17521251:1:219517209_CT_C:rs17521251;rs10495123:rs10779349:rs10495123:rs2820431:rs7524924:rs75423704:rs77841443:rs1415996:rs4846589;rs1415996:1:219929919_TC_T;rs4846589;1:219925120_CT_C:1:219929919_TC_T:1:219925120_CT_C:1:219929919_TC_T;rs11118420:1:219929919_TC_T;1:219908616_CA_C;1:219925120_CT_C;rs11118414:rs4846589:rs11118414:rs11…	9
ENSG00000231814	LINC00210	1	218066242	218094146	1	lincRNA	100885798	LINC00210	NA	NA	0	0	0	NA	NA	NA	NA	Yes	IMR90:Mesenchymal_Stem_Cell:Mesendoderm:Trophoblast-like_Cell:hESC	1.9e-17	rs12143262:1:219207326_CAA_C:1:219207326_CAA_C;rs2657203:1:219517209_CT_C:rs17521251;rs10495123:rs10779349:rs10495123:rs2820431:rs7524924:rs75423704:rs77841443:rs12136985:rs17006547:rs1415996:rs4846589;rs1415996:1:219929919_TC_T;rs4846589;1:219925120_CT_C:1:219908616_CA_C:1:219929919_TC_T;1:219908616_CA_C:1:219929919_TC_T:1:219925120_CT_C:1:219929919_TC_T;rs11118420:1:219929919_TC_T;1:219908616_C…	9
ENSG00000230714	RP11-152L7.1	1	218205177	218207002	1	lincRNA	NA	NA	NA	NA	0	0	0	NA	NA	NA	NA	Yes	IMR90:Mesenchymal_Stem_Cell:Mesendoderm:hESC	1.9e-17	rs7524924:rs75423704:rs77841443:rs17006547:rs1415996:rs4846589;rs1415996:1:219929919_TC_T;rs4846589;1:219925120_CT_C:1:219908616_CA_C:1:219929919_TC_T;1:219908616_CA_C:1:219929919_TC_T:1:219925120_CT_C:1:219929919_TC_T;rs11118420:1:219929919_TC_T;1:219908616_CA_C;1:219925120_CT_C;rs11118414:rs4846589:rs11118414:rs11118414;rs1415996:rs11118420:rs11118420;rs11118414:1:219517209_CT_C:rs17521251;rs10…	9
ENSG00000232100	RP11-152L7.2	1	218216847	218232482	1	lincRNA	101929631	LINC01653	NA	NA	0	0	0	NA	NA	NA	NA	Yes	IMR90:Mesenchymal_Stem_Cell:Mesendoderm:hESC	1.9e-17	rs7524924:rs75423704:rs77841443:rs17006547:rs1415996:rs4846589;rs1415996:1:219929919_TC_T;rs4846589;1:219925120_CT_C:1:219908616_CA_C:1:219929919_TC_T;1:219908616_CA_C:1:219929919_TC_T:1:219925120_CT_C:1:219929919_TC_T;rs11118420:1:219929919_TC_T;1:219908616_CA_C;1:219925120_CT_C;rs11118414:rs4846589:rs11118414:rs11118414;rs1415996:rs11118420:rs11118420;rs11118414:1:219517209_CT_C:rs17521251;rs10…	9
ENSG00000201493	RNU1-141P	1	218303137	218303294	1	snRNA	106481633	RNU1-141P	NA	NA	0	0	0	NA	NA	NA	NA	Yes	Left_Ventricle:IMR90:Mesenchymal_Stem_Cell:Mesendoderm:hESC	1.9e-17	rs17006547:1:219908616_CA_C:1:219929919_TC_T;1:219908616_CA_C:rs10495123:rs2820431:rs7524924:rs75423704:rs77841443:rs1415996:rs4846589;rs1415996:1:219929919_TC_T;rs4846589;1:219925120_CT_C:1:219929919_TC_T:1:219925120_CT_C:1:219929919_TC_T;rs11118420:1:219929919_TC_T;1:219908616_CA_C;1:219925120_CT_C;rs11118414:rs4846589:rs11118414:rs11118414;rs1415996:rs11118420:rs11118420;rs11118414:1:219517209…	9
ENSG00000067533	RRP15	1	218458629	218511325	1	protein_coding	51018	RRP15	0.00163197	-0.561873	4	18.28	29	1.9102e-122	0	eQTLGen_cis_eQTLs:BIOSQTL/BIOS_eQTL_geneLevel:CMC_SVA_cis:CMC_NoSVA_cis:GTEx/v7/Adipose_Subcutaneous:GTEx/v7/Adipose_Visceral_Omentum:GTEx/v7/Adrenal_Gland:GTEx/v7/Cells_EBV-transformed_lymphocytes:GTEx/v7/Artery_Aorta:GTEx/v7/Artery_Tibial:GTEx/v7/Brain_Anterior_cingulate_cortex_BA24:GTEx/v7/Brain_Caudate_basal_ganglia:GTEx/v7/Brain_Cortex:GTEx/v7/Brain_Frontal_Cortex_BA9:GTEx/v7/Brain_Hippocamp…	-	Yes	Aorta:Left_Ventricle:Liver:Right_Ventricle:GM12878:IMR90:Mesenchymal_Stem_Cell:Mesendoderm:Neural_Progenitor_Cell:Trophoblast-like_Cell:hESC	1.9e-17	rs1417488;rs10482724;rs12143262;rs17006547:1:219929919_TC_T;rs4846589;1:219925120_CT_C:rs4846589;rs1415996:rs1415996:1:219207326_CAA_C:rs12143262:rs2657203:1:219207326_CAA_C;rs2657203:rs17521251:rs17521251;rs10495123:rs2820431:1:219517209_CT_C:rs10779349:rs10495123:rs7524924:rs77841443:1:219908616_CA_C:1:219929919_TC_T;1:219908616_CA_C:1:219929919_TC_T:1:219925120_CT_C:1:219929919_TC_T;rs11118420…	08:09:00
ENSG00000229016	RP11-224O19.4	1	218474604	218475314	-1	pseudogene	NA	NA	NA	NA	0	0	0	NA	NA	NA	NA	Yes	Aorta:Left_Ventricle:Liver:Right_Ventricle:GM12878:IMR90:Mesenchymal_Stem_Cell:Mesendoderm:Neural_Progenitor_Cell:Trophoblast-like_Cell:hESC	1.9e-17	rs17006547:1:219929919_TC_T;rs4846589;1:219925120_CT_C:rs4846589;rs1415996:rs1415996:1:219207326_CAA_C:rs12143262:rs2657203:1:219207326_CAA_C;rs2657203:rs17521251:rs17521251;rs10495123:rs2820431:1:219517209_CT_C:rs10779349:rs10495123:rs7524924:rs77841443:1:219908616_CA_C:1:219929919_TC_T;1:219908616_CA_C:1:219929919_TC_T:1:219925120_CT_C:1:219929919_TC_T;rs11118420:1:219929919_TC_T;1:219908616_CA…	08:09:00
ENSG00000223375	RP11-224O19.5	1	218511883	218512098	1	pseudogene	NA	NA	NA	NA	4	18.28	5	3.1273e-05	0.049	DICE/T_CD4_TH1_17	+	Yes	Adult_Cortex:Fetal_Cortex:Aorta:Dorsolateral_Prefrontal_Cortex:Hippocampus:Left_Ventricle:Liver:Right_Ventricle:GM12878:IMR90:Mesenchymal_Stem_Cell:Mesendoderm:Neural_Progenitor_Cell:Trophoblast-like_Cell:hESC	1.9e-17	rs1417488;rs10482724;1:219207326_CAA_C;rs2657203;rs1415996:rs4846589;rs1415996:1:219929919_TC_T;rs4846589;1:219925120_CT_C:rs17006547:rs17521251:1:219517209_CT_C:rs17521251;rs10495123:rs10779349:rs10495123:rs2820431:rs7524924:rs77841443:rs12143262:1:219207326_CAA_C:rs2657203:1:219207326_CAA_C;rs2657203:rs75423704:rs12136985:1:219908616_CA_C:1:219929919_TC_T;1:219908616_CA_C:1:219929919_TC_T:1:219…	08:09:00
ENSG00000232480	RP11-224O19.2	1	218517538	218519020	-1	antisense	728463	TGFB2-AS1	NA	NA	10	18.28	1	7.98311e-05	0.00694172	GTEx/v7/Thyroid	-	Yes	Adult_Cortex:Fetal_Cortex:Aorta:Dorsolateral_Prefrontal_Cortex:Hippocampus:Left_Ventricle:Liver:Right_Ventricle:GM12878:IMR90:Mesenchymal_Stem_Cell:Mesendoderm:Neural_Progenitor_Cell:Trophoblast-like_Cell:hESC	1.9e-17	rs1417488;rs10482724;rs1415996:rs4846589;rs1415996:1:219929919_TC_T;rs4846589;1:219925120_CT_C:rs17006547:rs17521251:1:219517209_CT_C:rs17521251;rs10495123:rs10779349:rs10495123:rs2820431:rs7524924:rs77841443:rs12143262:1:219207326_CAA_C:rs2657203:1:219207326_CAA_C;rs2657203:rs75423704:rs12136985:1:219908616_CA_C:1:219929919_TC_T;1:219908616_CA_C:1:219929919_TC_T:1:219925120_CT_C:1:219929919_TC_T…	08:09:00
ENSG00000092969	TGFB2	1	218519577	218617961	1	protein_coding	7042	TGFB2	0.989116	0.25587	10	18.28	0	NA	NA	NA	NA	Yes	Adult_Cortex:Fetal_Cortex:Aorta:Dorsolateral_Prefrontal_Cortex:Hippocampus:Left_Ventricle:Liver:Pancreas:Right_Ventricle:GM12878:IMR90:Mesenchymal_Stem_Cell:Mesendoderm:Neural_Progenitor_Cell:Trophoblast-like_Cell:hESC	1.9e-17	rs1417488;rs10482724;rs1415996:rs4846589;rs1415996:1:219929919_TC_T;rs4846589;1:219925120_CT_C:rs17006547:rs17521251:1:219517209_CT_C:rs17521251;rs10495123:rs10779349:rs10495123:rs2820431:rs7524924:rs77841443:rs12143262:1:219207326_CAA_C:rs2657203:1:219207326_CAA_C;rs2657203:rs75423704:rs12136985:1:219908616_CA_C:1:219929919_TC_T;1:219908616_CA_C:1:219929919_TC_T:1:219925120_CT_C:1:219929919_TC_T…	08:09:00
ENSG00000228208	C1orf143	1	218683438	218699320	1	protein_coding	440714	C1orf143	NA	NA	0	0	0	NA	NA	NA	NA	Yes	Aorta:Left_Ventricle:Liver:Right_Ventricle:IMR90:Mesenchymal_Stem_Cell:Mesendoderm:Neural_Progenitor_Cell:Trophoblast-like_Cell:hESC	1.9e-17	1:219207326_CAA_C:rs12143262:rs2657203:1:219207326_CAA_C;rs2657203:rs17521251:rs17521251;rs10495123:rs2820431:1:219517209_CT_C:rs10779349:rs10495123:rs7524924:rs1417488:rs10482724:rs1417488;rs10482724:rs75423704:rs77841443:rs17006547:rs1415996:rs4846589;rs1415996:1:219929919_TC_T;rs4846589;1:219925120_CT_C:1:219929919_TC_T;1:219908616_CA_C:1:219929919_TC_T:1:219925120_CT_C:1:219929919_TC_T;rs1111…	08:09:00
ENSG00000212610	U3	1	218715033	218715241	-1	snoRNA	NA	NA	NA	NA	0	0	0	NA	NA	NA	NA	Yes	Aorta:Left_Ventricle:Liver:Right_Ventricle:IMR90:Mesenchymal_Stem_Cell:Mesendoderm:Neural_Progenitor_Cell:Trophoblast-like_Cell:hESC	1.9e-17	1:219207326_CAA_C:rs12143262:rs2657203:1:219207326_CAA_C;rs2657203:rs17521251:rs17521251;rs10495123:rs2820431:1:219517209_CT_C:rs10779349:rs10495123:rs7524924:rs1417488:rs10482724:rs1417488;rs10482724:rs75423704:rs77841443:rs17006547:rs1415996:rs4846589;rs1415996:1:219929919_TC_T;rs4846589;1:219925120_CT_C:1:219929919_TC_T;1:219908616_CA_C:1:219929919_TC_T:1:219925120_CT_C:1:219929919_TC_T;rs1111…	08:09:00
ENSG00000226693	RP11-412H9.1	1	219054942	219055992	-1	pseudogene	NA	NA	NA	NA	0	0	0	NA	NA	NA	NA	Yes	Aorta:Left_Ventricle:Liver:GM12878:IMR90:Mesenchymal_Stem_Cell:Mesendoderm:Trophoblast-like_Cell:hESC	1.9e-17	rs12143262:1:219207326_CAA_C:rs1417488:rs2657203:1:219207326_CAA_C;rs2657203:rs17521251:rs17521251;rs10495123:rs2820431:1:219517209_CT_C:rs7524924:rs75423704:rs77841443:rs17006547:1:219929919_TC_T;rs4846589;1:219925120_CT_C:rs4846589;rs1415996:rs1415996:rs10482724:rs1417488;rs10482724:rs10779349:rs10495123:1:219908616_CA_C:1:219929919_TC_T;1:219908616_CA_C:1:219929919_TC_T:1:219925120_CT_C:1:2199…	08:09:00
ENSG00000225561	RP11-412H9.2	1	219086099	219089526	-1	lincRNA	NA	NA	NA	NA	0	0	0	NA	NA	NA	NA	Yes	Aorta:Left_Ventricle:Liver:IMR90:Mesenchymal_Stem_Cell:Mesendoderm:Neural_Progenitor_Cell:Trophoblast-like_Cell:hESC	1.9e-17	1:219207326_CAA_C:rs12143262:rs2657203:1:219207326_CAA_C;rs2657203:rs17521251:1:219517209_CT_C:rs17521251;rs10495123:rs10779349:rs10495123:rs2820431:rs7524924:rs75423704:rs1417488:rs10482724:rs1417488;rs10482724:rs77841443:rs17006547:1:219929919_TC_T;rs4846589;1:219925120_CT_C:rs4846589;rs1415996:rs1415996:1:219908616_CA_C:1:219929919_TC_T;1:219908616_CA_C:1:219929919_TC_T:1:219925120_CT_C:1:2199…	08:09:00
ENSG00000228063	RP11-135J2.4	1	219259944	219347303	-1	antisense	NA	NA	NA	NA	47	19.4	103	1.14579e-11	1.16749e-07	eQTLGen_cis_eQTLs:BIOSQTL/BIOS_eQTL_geneLevel:GTEx/v7/Artery_Tibial:GTEx/v7/Brain_Frontal_Cortex_BA9:GTEx/v7/Brain_Hippocampus:GTEx/v7/Brain_Putamen_basal_ganglia:GTEx/v7/Colon_Sigmoid:GTEx/v7/Esophagus_Muscularis:GTEx/v7/Nerve_Tibial:GTEx/v6/Artery_Tibial:GTEx/v6/Esophagus_Muscularis	+	Yes	Adult_Cortex:Fetal_Cortex:Aorta:Left_Ventricle:Liver:GM12878:IMR90:Mesenchymal_Stem_Cell:Mesendoderm:Neural_Progenitor_Cell:Trophoblast-like_Cell:hESC	1.9e-17	rs2657203;rs12143262;rs17521251;rs10495123;1:219517209_CT_C;1:219207326_CAA_C;rs1415996:rs4846589;rs1415996:1:219929919_TC_T;rs4846589;1:219925120_CT_C:rs17006547:rs1417488:rs10482724:rs1417488;rs10482724:rs12143262:1:219207326_CAA_C:rs2657203:1:219207326_CAA_C;rs2657203:rs17521251:rs17521251;rs10495123:rs2820431:1:219517209_CT_C:rs10779349:rs10495123:rs7524924:rs75423704:rs77841443:rs12136985:1:…	08:09:00
ENSG00000143353	LYPLAL1	1	219347186	219386207	1	protein_coding	127018	LYPLAL1	3.45406e-08	-0.590678	10	9.558	268	4.7871e-71	0	eQTLGen_cis_eQTLs:BIOSQTL/BIOS_eQTL_geneLevel:CMC_SVA_cis:BRAINEAC/HIPP:GTEx/v7/Cells_EBV-transformed_lymphocytes:GTEx/v7/Artery_Aorta:GTEx/v7/Esophagus_Mucosa:GTEx/v7/Nerve_Tibial:GTEx/v7/Cells_Transformed_fibroblasts:GTEx/v7/Thyroid:GTEx/v6/Cells_EBV-transformed_lymphocytes:GTEx/v6/Esophagus_Mucosa:GTEx/v6/Cells_Transformed_fibroblasts	-	Yes	Adult_Cortex:Fetal_Cortex:Aorta:Left_Ventricle:Liver:GM12878:IMR90:Mesenchymal_Stem_Cell:Mesendoderm:Neural_Progenitor_Cell:Trophoblast-like_Cell:hESC	1.9e-17	rs17521251;rs12143262;1:219207326_CAA_C;rs2657203;rs10495123;rs2820431;1:219517209_CT_C;rs10779349;rs75423704;rs12136985;rs17006547;rs11118414;rs1415996;rs1415996:rs4846589;rs1415996:1:219929919_TC_T;rs4846589;1:219925120_CT_C:rs17006547:rs1417488:rs10482724:rs1417488;rs10482724:rs12143262:1:219207326_CAA_C:rs2657203:1:219207326_CAA_C;rs2657203:rs17521251:rs17521251;rs10495123:rs2820431:1:2195172…	08:09:00
ENSG00000225920	RIMKLBP2	1	219373256	219373909	-1	pseudogene	100422371	RIMKLBP2	NA	NA	2	0.673	1	2.25315e-05	0.00191341	GTEx/v7/Nerve_Tibial	+	Yes	Left_Ventricle:IMR90:Mesenchymal_Stem_Cell:Mesendoderm:Neural_Progenitor_Cell:Trophoblast-like_Cell:hESC	1.9e-17	rs17521251;1:219517209_CT_C:rs17521251;rs10495123:rs10779349:rs10495123:rs2820431:rs17006547:1:219929919_TC_T;rs4846589;1:219925120_CT_C:rs4846589;rs1415996:rs1415996:rs1417488:rs10482724:rs1417488;rs10482724:rs17521251:rs7524924:rs77841443:1:219908616_CA_C:1:219929919_TC_T;1:219908616_CA_C:1:219207326_CAA_C:rs12143262:rs2657203:1:219207326_CAA_C;rs2657203:rs75423704:1:219929919_TC_T:1:219925120_…	08:09:00
ENSG00000223842	RP11-135J2.3	1	219395590	219398839	-1	lincRNA	NA	NA	NA	NA	1	3.373	0	NA	NA	NA	NA	Yes	Fetal_Cortex:Left_Ventricle:IMR90:Mesenchymal_Stem_Cell:Mesendoderm:Neural_Progenitor_Cell:Trophoblast-like_Cell:hESC	1.9e-17	rs17521251;rs1417488:rs17521251:rs1415996:rs4846589;rs1415996:1:219929919_TC_T;rs4846589;1:219925120_CT_C:rs17006547:1:219517209_CT_C:rs17521251;rs10495123:rs10779349:rs10495123:rs2820431:rs10482724:rs1417488;rs10482724:rs7524924:rs77841443:1:219908616_CA_C:1:219929919_TC_T;1:219908616_CA_C:1:219207326_CAA_C:rs12143262:rs2657203:1:219207326_CAA_C;rs2657203:rs75423704:1:219929919_TC_T:1:219925120_…	08:09:00
ENSG00000228536	RP11-392O17.1	1	219583023	219585283	-1	lincRNA	NA	NA	NA	NA	13	4.994	10	2.90368e-08	0.000272563	GTEx/v7/Adrenal_Gland:GTEx/v6/Adrenal_Gland	-	Yes	Aorta:Left_Ventricle:GM12878:IMR90:Mesenchymal_Stem_Cell:Mesendoderm:Neural_Progenitor_Cell:Trophoblast-like_Cell:hESC	1.9e-17	rs2820431;rs10495123;rs7524924;rs1417488:1:219207326_CAA_C:rs12143262:rs2657203:rs7524924:rs75423704:rs10482724:rs1417488;rs10482724:1:219207326_CAA_C;rs2657203:rs17521251:1:219929919_TC_T;1:219908616_CA_C:1:219929919_TC_T:1:219925120_CT_C:rs17006547:1:219929919_TC_T;rs11118420:1:219929919_TC_T;rs4846589;1:219908616_CA_C;1:219925120_CT_C;rs11118414:rs4846589:rs11118414:rs11118414;rs1415996:rs1111…	08:09:00
ENSG00000230024	RP11-95P13.1	1	219608494	219615984	-1	lincRNA	NA	NA	NA	NA	9	14.59	66	5.00692e-10	8.89183e-06	DICE/B_cell_naive:GTEx/v7/Adrenal_Gland	-	Yes	Aorta:Left_Ventricle:Liver:GM12878:IMR90:Mesenchymal_Stem_Cell:Mesendoderm:Neural_Progenitor_Cell:Trophoblast-like_Cell:hESC	1.9e-17	rs7524924;rs75423704;1:219929919_TC_T;rs11118420;rs11118414;rs12143262:1:219207326_CAA_C:rs1417488:rs10482724:rs1417488;rs10482724:rs2657203:1:219207326_CAA_C;rs2657203:rs17521251:rs17521251;rs10495123:rs2820431:rs10495123:rs7524924:1:219929919_TC_T;1:219908616_CA_C:1:219929919_TC_T:1:219925120_CT_C:rs17006547:1:219929919_TC_T;rs11118420:1:219929919_TC_T;rs4846589;1:219908616_CA_C;1:219925120_CT_…	08:09:00
ENSG00000238232	RP11-95P13.2	1	219730534	219731043	1	lincRNA	NA	NA	NA	NA	8	16.81	0	NA	NA	NA	NA	Yes	Aorta:Left_Ventricle:Right_Ventricle:GM12878:IMR90:Mesenchymal_Stem_Cell:Mesendoderm:Neural_Progenitor_Cell:Trophoblast-like_Cell:hESC	1.9e-17	rs77841443;rs1417488:rs10482724:rs1417488;rs10482724:rs12143262:1:219207326_CAA_C:rs2657203:1:219207326_CAA_C;rs2657203:rs17521251:rs17521251;rs10495123:rs2820431:rs77841443:rs17006547:rs1415996:rs4846589;rs1415996:1:219929919_TC_T;rs4846589;1:219925120_CT_C:rs7524924:rs75423704:1:219517209_CT_C:rs10779349:rs10495123:1:219929919_TC_T;1:219908616_CA_C:1:219929919_TC_T:1:219925120_CT_C:1:219929919_…	08:09:00
ENSG00000215817	ZC3H11B	1	219782859	219786462	-1	pseudogene	643136	ZC3H11B	NA	NA	19	16.02	8	4.68716e-06	1.78014e-14	GTEx/v7/Testis	+	Yes	Left_Ventricle:IMR90:Mesenchymal_Stem_Cell:Mesendoderm	4.8e-17	rs77841443;rs12136985;rs2820431;rs1417488:rs12143262:1:219207326_CAA_C:1:219207326_CAA_C;rs2657203:rs17521251:rs10482724:rs1417488;rs10482724:rs2657203	08:09:00
ENSG00000252240	AC096643.1	1	219836719	219836809	1	miRNA	NA	NA	NA	NA	28	15.93	0	NA	NA	NA	NA	Yes	Adult_Cortex:Fetal_Cortex:Left_Ventricle:Liver:GM12878:IMR90:Mesenchymal_Stem_Cell:Mesendoderm:Neural_Progenitor_Cell:Trophoblast-like_Cell:hESC	1.9e-17	rs1415996;rs4846589;1:219929919_TC_T;1:219925120_CT_C;rs17006547;rs1417488:rs17521251:1:219207326_CAA_C:rs12143262:rs2657203:1:219207326_CAA_C;rs2657203:rs77841443:rs10482724:rs1417488;rs10482724:rs17521251;rs10495123:rs2820431:rs7524924:rs75423704:rs17006547:1:219929919_TC_T;1:219925120_CT_C:rs4846589;rs1415996:rs1415996:1:219517209_CT_C:rs10779349:rs10495123:1:219908616_CA_C:1:219929919_TC_T;1:…	08:09:00
ENSG00000196660	SLC30A10	1	219858769	220131989	-1	protein_coding	55532	SLC30A10	0.92187	NA	307	21.3	129	1.61646e-08	2.35185e-08	GTEx/v7/Skin_Sun_Exposed_Lower_leg:GTEx/v6/Skin_Sun_Exposed_Lower_leg	+	Yes	Left_Ventricle:IMR90:Mesenchymal_Stem_Cell:Mesendoderm:Trophoblast-like_Cell:hESC	1.9e-17	1:219929919_TC_T;rs4846589;1:219925120_CT_C;rs1415996;rs17006547;1:219908616_CA_C;rs11118420;rs11118414;1:219207326_CAA_C:rs12143262:rs2657203:1:219207326_CAA_C;rs2657203:rs17521251:rs1417488:rs10482724:rs1417488;rs10482724:rs7524924:rs75423704:1:219517209_CT_C:rs17521251;rs10495123:rs10779349:rs10495123:rs2820431:rs17006547:1:219929919_TC_T;1:219925120_CT_C:rs4846589;rs1415996:rs1415996:rs778414…	08:09:00
ENSG00000252086	RNA5SP76	1	219935131	219935217	1	rRNA	100873310	RNA5SP76	NA	NA	70	14.62	0	NA	NA	NA	NA	Yes	Left_Ventricle:Liver:IMR90:Mesenchymal_Stem_Cell:Mesendoderm:Neural_Progenitor_Cell:Trophoblast-like_Cell:hESC	1.9e-17	1:219929919_TC_T;1:219925120_CT_C;rs17006547;rs11118420;rs4846589;1:219908616_CA_C;rs11118414;rs1415996;rs1417488:rs10482724:rs1417488;rs10482724:1:219207326_CAA_C:rs12143262:rs2657203:1:219207326_CAA_C;rs2657203:rs17521251:rs7524924:rs75423704:rs17006547:1:219929919_TC_T;1:219925120_CT_C:rs4846589;rs1415996:rs1415996:rs17521251;rs10495123:rs2820431:rs10495123:1:219908616_CA_C:1:219929919_TC_T;1:…	08:09:00
ENSG00000221673	U3	1	220136028	220136206	1	snoRNA	NA	NA	NA	NA	0	0	0	NA	NA	NA	NA	Yes	Left_Ventricle:IMR90:Mesenchymal_Stem_Cell:Mesendoderm:Trophoblast-like_Cell:hESC	1.9e-17	1:219207326_CAA_C:rs12143262:rs2657203:1:219207326_CAA_C;rs2657203:rs17521251:rs1417488:rs10482724:rs1417488;rs10482724:rs7524924:rs75423704:1:219517209_CT_C:rs17521251;rs10495123:rs10779349:rs10495123:rs2820431:rs17006547:1:219929919_TC_T;rs4846589;1:219925120_CT_C:rs4846589;rs1415996:rs1415996:rs77841443:1:219929919_TC_T;1:219908616_CA_C:1:219929919_TC_T:1:219925120_CT_C:1:219929919_TC_T;rs1111…	08:09:00
ENSG00000136628	EPRS	1	220141943	220220000	-1	protein_coding	2058	EPRS	3.8474e-07	-0.456605	0	0	14	1.72786e-07	0.000866724	GTEx/v7/Brain_Cerebellum	-	No	NA	5.9e-11	1:219207326_CAA_C;rs2657203	9
ENSG00000238798	snoU13	1	220160853	220160956	-1	snoRNA	NA	NA	NA	NA	0	0	0	NA	NA	NA	NA	Yes	hESC	1.3e-08	rs17006547	9
ENSG00000118873	RAB3GAP2	1	220321635	220445796	-1	protein_coding	25782	RAB3GAP2	0.998736	-1.36388	0	0	0	NA	NA	NA	NA	Yes	Left_Ventricle	1.8e-08	rs1417488	8
ENSG00000222370	SNORA36B	1	220373888	220374018	-1	snoRNA	677818	SNORA36B	NA	NA	0	0	0	NA	NA	NA	NA	Yes	Mesenchymal_Stem_Cell:hESC	2.9e-17	1:219207326_CAA_C;rs2657203:rs12143262:1:219207326_CAA_C:rs17521251:rs1417488	08:09:00
ENSG00000270585	RP11-568G11.4	1	220380960	220381624	1	pseudogene	NA	NA	NA	NA	0	0	17	1.20079e-05	0.00825947	GTEx/v7/Cells_Transformed_fibroblasts	+	Yes	Mesenchymal_Stem_Cell:hESC	2.9e-17	rs17521251;rs10495123;1:219207326_CAA_C;rs2657203:rs12143262:1:219207326_CAA_C:rs17521251:rs1417488	08:09:00
ENSG00000270708	RP11-568G11.5	1	220393633	220393935	1	pseudogene	NA	NA	NA	NA	0	0	0	NA	NA	NA	NA	Yes	Mesenchymal_Stem_Cell:hESC	2.9e-17	1:219207326_CAA_C;rs2657203:rs12143262:1:219207326_CAA_C:rs17521251:rs1417488	08:09:00
ENSG00000213033	AURKAPS1	1	220440048	220441259	-1	pseudogene	6791	AURKAPS1	NA	NA	0	0	0	NA	NA	NA	NA	Yes	Left_Ventricle	1.8e-08	rs1417488	8
ENSG00000116141	MARK1	1	220701568	220837803	1	protein_coding	4139	MARK1	0.990826	NA	0	0	2	NA	0.049	CMC_SVA_cis	-	No	NA	1.2e-09	rs17006547	9
ENSG00000243872	RN7SL464P	1	220745085	220745377	-1	misc_RNA	106481049	RN7SL464P	NA	NA	0	0	0	NA	NA	NA	NA	Yes	IMR90:Mesenchymal_Stem_Cell:Mesendoderm:hESC	1.9e-17	1:219207326_CAA_C:rs12143262:rs2657203:1:219207326_CAA_C;rs2657203:1:219517209_CT_C:rs17521251;rs10495123:rs10779349:rs10495123:rs2820431:rs77841443:rs17006547:rs1415996:rs4846589;rs1415996:1:219929919_TC_T;rs4846589;1:219925120_CT_C:1:219929919_TC_T;1:219908616_CA_C:1:219929919_TC_T:1:219925120_CT_C:1:219929919_TC_T;rs11118420:1:219929919_TC_T;1:219908616_CA_C;1:219925120_CT_C;rs11118414:rs48465…	9
ENSG00000136630	HLX	1	221051699	221058401	1	protein_coding	3142	HLX	0.56122	0.873926	0	0	4	6.3061e-07	0.00553315	eQTLGen_trans_eQTLs	+	No	NA	1.1e-11	rs1344672	30
ENSG00000226211	RP11-453O22.1	1	221307207	221307563	-1	pseudogene	NA	NA	NA	NA	0	0	0	NA	NA	NA	NA	Yes	hESC	4.8e-17	1:219207326_CAA_C:rs12143262:rs2657203:rs7524924:rs75423704:rs17006547:1:219908616_CA_C:1:219929919_TC_T;1:219908616_CA_C	9
ENSG00000234754	RP11-421L10.1	1	221503422	221509638	-1	lincRNA	400804	C1orf140	NA	NA	0	0	0	NA	NA	NA	NA	Yes	hESC	1.9e-17	rs17006547:1:219929919_TC_T;rs4846589;1:219925120_CT_C:rs4846589;rs1415996:rs1415996:1:219929919_TC_T;1:219908616_CA_C:1:219929919_TC_T:1:219925120_CT_C:1:219929919_TC_T;rs11118420:1:219929919_TC_T;1:219908616_CA_C;1:219925120_CT_C;rs11118414:rs4846589:rs11118414:rs11118414;rs1415996:rs11118420:rs11118420;rs11118414	9
ENSG00000227925	RP11-191N8.2	1	222001008	222014008	-1	lincRNA	101929771	LINC01655	NA	NA	0	0	0	NA	NA	NA	NA	Yes	Left_Ventricle	3.1e-13	1:219517209_CT_C:rs17521251;rs10495123:rs10779349:rs10495123:rs2820431	9
ENSG00000200033	RNU6-403P	1	222010676	222010779	-1	snRNA	106480578	RNU6-403P	NA	NA	0	0	0	NA	NA	NA	NA	Yes	Left_Ventricle	3.1e-13	1:219517209_CT_C:rs17521251;rs10495123:rs10779349:rs10495123:rs2820431	9
ENSG00000243709	LEFTY1	1	226073982	226099082	-1	protein_coding	10637	LEFTY1	6.8802e-05	0.426227	0	0	3	2.0335e-11	0	eQTLGen_trans_eQTLs	-	No	NA	1.3e-24	rs109536;9:136932506_TCCCCAGGCGCGGG_T;rs12380892	68
ENSG00000252317	Y_RNA	1	240504685	240504777	1	misc_RNA	NA	NA	NA	NA	0	0	0	NA	NA	NA	NA	Yes	IMR90:Mesenchymal_Stem_Cell	1.7e-09	rs12067370;rs10926961:rs10926961:rs2802729:rs12067370	10
ENSG00000233519	RP11-177F11.1	1	240563971	240564423	-1	antisense	NA	NA	NA	NA	0	0	0	NA	NA	NA	NA	Yes	IMR90	1.7e-09	rs12067370;rs10926961:rs10926961:rs2802729:rs12067370	10
ENSG00000228844	RP11-467I20.3	1	240799899	240800352	-1	pseudogene	NA	NA	NA	NA	0	0	0	NA	NA	NA	NA	Yes	IMR90	1.7e-09	rs12067370;rs10926961:rs2802729:rs12067370	10
ENSG00000251750	RNU5F-8P	1	240816667	240816777	1	snRNA	100873839	RNU5F-8P	NA	NA	0	0	0	NA	NA	NA	NA	Yes	IMR90	1.7e-09	rs12067370;rs10926961:rs2802729:rs12067370	10
ENSG00000234872	RP11-467I20.5	1	240817541	240817925	1	pseudogene	NA	NA	NA	NA	0	0	0	NA	NA	NA	NA	Yes	IMR90	1.7e-09	rs12067370;rs10926961:rs2802729:rs12067370	10
ENSG00000091483	FH	1	241660903	241683061	-1	protein_coding	2271	FH	0.148694	-0.408382	0	0	0	NA	NA	NA	NA	Yes	IMR90:Mesenchymal_Stem_Cell	3.6e-10	rs12067370;rs10926961:rs2802729:rs12067370	10
ENSG00000117009	KMO	1	241695434	241758944	1	protein_coding	8564	KMO	0.000261679	0.205759	0	0	0	NA	NA	NA	NA	Yes	IMR90:Mesenchymal_Stem_Cell	3.6e-10	rs12067370;rs10926961:rs2802729:rs12067370	10
ENSG00000203668	CHML	1	241792155	241799232	-1	protein_coding	1122	CHML	0.00115778	1.34208	0	0	0	NA	NA	NA	NA	Yes	IMR90:Mesenchymal_Stem_Cell	3.6e-10	rs12067370;rs10926961:rs10926961:rs2802729:rs12067370	10
ENSG00000229022	RP11-553N16.1	1	241995237	241996089	1	pseudogene	NA	NA	NA	NA	0	0	0	NA	NA	NA	NA	Yes	IMR90:Mesenchymal_Stem_Cell	3.6e-10	rs12067370;rs10926961:rs10926961:rs2802729:rs12067370	10
ENSG00000174371	EXO1	1	242011269	242058450	1	protein_coding	9156	EXO1	9.25485e-09	0.798256	0	0	0	NA	NA	NA	NA	Yes	IMR90:Mesenchymal_Stem_Cell:Mesendoderm:Trophoblast-like_Cell:hESC	3.6e-10	rs12067370;rs10926961:rs10926961:rs2802729:rs12067370	10
ENSG00000235990	RP11-323D18.5	1	242079425	242079845	1	pseudogene	NA	NA	NA	NA	0	0	0	NA	NA	NA	NA	Yes	Mesenchymal_Stem_Cell	1.7e-09	rs12067370;rs10926961:rs2802729:rs12067370	10
ENSG00000180287	PLD5	1	242246288	242687998	-1	protein_coding	200150	PLD5	0.124198	NA	0	0	2	NA	0.049	CMC_SVA_cis:CMC_NoSVA_cis	+	Yes	Mesenchymal_Stem_Cell:Mesendoderm:Trophoblast-like_Cell	1.7e-09	rs12067370;rs10926961;rs2802729:rs12067370;rs10926961:rs12067370	10
ENSG00000224525	RP11-561I11.3	1	242366857	242374129	1	antisense	NA	NA	NA	NA	0	0	0	NA	NA	NA	NA	Yes	Mesenchymal_Stem_Cell	1.7e-09	rs12067370;rs10926961:rs2802729:rs12067370	10
ENSG00000270859	RP11-435I3.1	1	242834442	242834878	1	pseudogene	NA	NA	NA	NA	0	0	0	NA	NA	NA	NA	Yes	Left_Ventricle	1.8e-09	rs2802729:rs12067370;rs10926961:rs12067370	10
ENSG00000231512	RP11-261C10.2	1	243192814	243215554	-1	lincRNA	NA	NA	NA	NA	0	0	129	4.81859e-12	2.78491e-15	GTEx/v7/Testis:GTEx/v6/Testis	+	No	NA	1.5e-09	rs12067370;rs10926961;rs2802729	10
ENSG00000253326	RP11-261C10.7	1	243218163	243219696	-1	pseudogene	NA	NA	NA	NA	0	0	108	6.6764e-43	0	eQTLGen_cis_eQTLs:GTEx/v7/Adipose_Subcutaneous:GTEx/v7/Artery_Tibial:GTEx/v7/Brain_Nucleus_accumbens_basal_ganglia:GTEx/v7/Colon_Sigmoid:GTEx/v7/Colon_Transverse:GTEx/v7/Esophagus_Muscularis:GTEx/v7/Lung:GTEx/v7/Nerve_Tibial:GTEx/v7/Cells_Transformed_fibroblasts:GTEx/v7/Skin_Sun_Exposed_Lower_leg:GTEx/v7/Spleen	+	Yes	EP_links_oneway	1.5e-09	rs12067370;rs10926961;rs2802729	10
ENSG00000214837	RP11-261C10.3	1	243242159	243265035	-1	lincRNA	731275	LINC01347	NA	NA	0	0	45	7.60232e-07	0.000517579	GTEx/v7/Testis	-	No	NA	2.8e-09	rs12067370;rs10926961	10
ENSG00000143702	CEP170	1	243287730	243418650	-1	protein_coding	9859	CEP170	NA	-1.48228	70	16.54	143	9.3572e-135	0	DICE/T_CD4_naive_activated:DICE/NK:eQTLGen_cis_eQTLs:BIOSQTL/BIOS_eQTL_geneLevel:GTEx/v7/Adipose_Subcutaneous:GTEx/v7/Adipose_Visceral_Omentum:GTEx/v7/Whole_Blood:GTEx/v7/Breast_Mammary_Tissue:GTEx/v7/Esophagus_Muscularis:GTEx/v7/Heart_Atrial_Appendage:GTEx/v7/Nerve_Tibial:GTEx/v7/Pituitary:GTEx/v7/Cells_Transformed_fibroblasts:GTEx/v7/Skin_Sun_Exposed_Lower_leg:GTEx/v6/Whole_Blood:GTEx/v6/Breast…	-	Yes	Adult_Cortex:Fetal_Cortex:Left_Ventricle:IMR90:Mesenchymal_Stem_Cell	3.6e-10	rs12067370;rs10926961;rs2802729;rs2802729:rs12067370;rs10926961:rs12067370:rs10926961	10
ENSG00000227230	RP11-261C10.5	1	243299200	243303890	1	antisense	NA	NA	NA	NA	5	3.192	115	1.3041e-14	0	BIOSQTL/BIOS_eQTL_geneLevel:GTEx/v6/Cells_Transformed_fibroblasts	-	No	NA	3.6e-10	rs12067370;rs10926961;rs2802729	10
ENSG00000232085	RP11-261C10.4	1	243327940	243332747	1	antisense	NA	NA	NA	NA	10	13.35	87	1.49129e-16	0	BIOSQTL/BIOS_eQTL_geneLevel	-	Yes	Left_Ventricle:Mesenchymal_Stem_Cell	1.5e-09	rs12067370;rs10926961;rs10926961:rs2802729:rs12067370	10
ENSG00000269795	AC092782.1	1	243388058	243395911	1	protein_coding	NA	NA	NA	NA	19	12.78	0	NA	NA	NA	NA	Yes	IMR90:Mesenchymal_Stem_Cell	1.7e-09	rs12067370;rs10926961;rs10926961:rs2802729:rs12067370	10
ENSG00000054282	SDCCAG8	1	243419320	243663394	1	protein_coding	10806	SDCCAG8	1.32893e-07	-0.422227	93	16.66	143	3.27170000000001e-310	0	DICE/T_CD4_naive:DICE/T_CD4_naive_activated:DICE/Monocyte_classical:DICE/Monocyte_non_classical:DICE/NK:DICE/T_CD4_naive_TREG:eQTLGen_cis_eQTLs:BIOSQTL/BIOS_eQTL_geneLevel:CMC_SVA_cis:GTEx/v7/Adipose_Subcutaneous:GTEx/v7/Adipose_Visceral_Omentum:GTEx/v7/Cells_EBV-transformed_lymphocytes:GTEx/v7/Whole_Blood:GTEx/v7/Artery_Aorta:GTEx/v7/Artery_Coronary:GTEx/v7/Artery_Tibial:GTEx/v7/Brain_Anterior_c…	-	Yes	Adult_Cortex:Fetal_Cortex:Left_Ventricle:IMR90:Mesenchymal_Stem_Cell	3.6e-10	rs12067370;rs10926961;rs2802729;rs2802729:rs12067370;rs10926961:rs12067370:rs10926961	10
ENSG00000224727	FCF1P7	1	243430559	243431421	-1	pseudogene	100422536	FCF1P7	NA	NA	14	12.73	76	4.18231e-07	0.00138612	GTEx/v7/Skin_Sun_Exposed_Lower_leg:GTEx/v7/Thyroid:GTEx/v6/Thyroid	+	Yes	Left_Ventricle:IMR90:Mesenchymal_Stem_Cell	3.6e-10	rs2802729;rs12067370;rs10926961;rs10926961:rs10926961:rs2802729:rs12067370	10
ENSG00000265201	MIR4677	1	243509478	243509557	1	miRNA	100616343	MIR4677	NA	NA	10	11.98	0	NA	NA	NA	NA	No	NA	1.8e-09	rs2802729;rs12067370;rs10926961	10
ENSG00000117020	AKT3	1	243651535	244014381	-1	protein_coding	10000	AKT3	0.999585	-1.49767	0	0	76	5.38418e-21	0	BIOSQTL/BIOS_eQTL_geneLevel	-	No	NA	1.5e-09	rs12067370;rs10926961;rs2802729	10
ENSG00000236031	RP11-269F20.1	1	243708834	243711631	1	antisense	NA	NA	NA	NA	0	0	0	NA	NA	NA	NA	Yes	IMR90:hESC	1.8e-09	rs2802729:rs12067370;rs10926961:rs12067370	10
ENSG00000226766	FABP7P1	1	243787968	243788358	-1	pseudogene	100506953	FABP7P1	NA	NA	0	0	0	NA	NA	NA	NA	Yes	IMR90:Mesenchymal_Stem_Cell:hESC	1.8e-09	rs2802729:rs12067370;rs10926961:rs12067370	10
ENSG00000232184	RP11-370K11.1	1	243866159	243904123	-1	sense_intronic	NA	NA	NA	NA	0	0	0	NA	NA	NA	NA	Yes	IMR90:Mesenchymal_Stem_Cell:hESC	1.7e-09	rs12067370;rs10926961:rs2802729:rs12067370	10
ENSG00000228939	AKT3-IT1	1	243956507	243957702	-1	sense_intronic	100874263	AKT3-IT1	NA	NA	0	0	0	NA	NA	NA	NA	Yes	Left_Ventricle:IMR90:Mesenchymal_Stem_Cell:hESC	1.8e-09	rs2802729:rs12067370;rs10926961:rs12067370	10
ENSG00000226828	RP11-278H7.1	1	244080704	244210619	1	lincRNA	339529	LOC339529	NA	NA	0	0	0	NA	NA	NA	NA	Yes	IMR90:Mesenchymal_Stem_Cell:Mesendoderm:Neural_Progenitor_Cell:Trophoblast-like_Cell:hESC	1.7e-09	rs12067370;rs10926961:rs2802729:rs12067370	10
ENSG00000179456	ZBTB18	1	244214585	244220778	1	protein_coding	10472	ZBTB18	0.970124	-0.604927	0	0	0	NA	NA	NA	NA	Yes	Fetal_Cortex:Left_Ventricle:Liver:GM12878:IMR90:Mesenchymal_Stem_Cell:Mesendoderm:Neural_Progenitor_Cell:Trophoblast-like_Cell:hESC	3.6e-10	rs2802729:rs12067370;rs10926961:rs12067370:rs10926961	10
ENSG00000268146	AL590483.1	1	244227632	244231211	1	protein_coding	NA	NA	NA	NA	0	0	0	NA	NA	NA	NA	Yes	Adult_Cortex:Fetal_Cortex:Left_Ventricle:Liver:GM12878:IMR90:Mesenchymal_Stem_Cell:Mesendoderm:Neural_Progenitor_Cell:Trophoblast-like_Cell:hESC	3.6e-10	rs12067370;rs10926961:rs2802729:rs12067370:rs10926961	10
ENSG00000229960	RP11-278H7.4	1	244232122	244256328	-1	lincRNA	NA	NA	NA	NA	0	0	0	NA	NA	NA	NA	Yes	Left_Ventricle:IMR90:Mesenchymal_Stem_Cell:Mesendoderm:Neural_Progenitor_Cell	1.7e-09	rs2802729:rs12067370;rs10926961:rs12067370	10
ENSG00000244066	RN7SL148P	1	244267234	244267510	1	misc_RNA	106479275	RN7SL148P	NA	NA	0	0	0	NA	NA	NA	NA	Yes	Left_Ventricle:IMR90:Mesenchymal_Stem_Cell:Mesendoderm:Neural_Progenitor_Cell	1.7e-09	rs2802729:rs12067370;rs10926961:rs12067370	10
ENSG00000237759	RP11-278H7.3	1	244270667	244272313	1	lincRNA	NA	NA	NA	NA	0	0	0	NA	NA	NA	NA	Yes	Left_Ventricle:IMR90:Mesenchymal_Stem_Cell:Mesendoderm:Neural_Progenitor_Cell	1.7e-09	rs2802729:rs12067370;rs10926961:rs12067370	10
ENSG00000173728	C1orf100	1	244515937	244552965	1	protein_coding	200159	C1orf100	3.53989e-08	-0.225047	0	0	0	NA	NA	NA	NA	Yes	Left_Ventricle:Liver:IMR90:Mesenchymal_Stem_Cell:Mesendoderm:Neural_Progenitor_Cell	1.7e-09	rs12067370;rs10926961:rs2802729:rs12067370:rs10926961	10
ENSG00000240963	RP11-518L10.5	1	244538402	244572894	-1	antisense	NA	NA	NA	NA	0	0	0	NA	NA	NA	NA	Yes	IMR90:Mesenchymal_Stem_Cell:hESC	1.7e-09	rs12067370;rs10926961:rs2802729:rs12067370	10
ENSG00000225401	TGIF2P1	1	244558278	244558962	-1	pseudogene	126826	TGIF2P1	NA	NA	0	0	0	NA	NA	NA	NA	Yes	IMR90	1.7e-09	rs12067370;rs10926961:rs2802729:rs12067370	10
ENSG00000035687	ADSS	1	244571796	244615436	-1	protein_coding	159	ADSS	0.82287	-0.514647	0	0	0	NA	NA	NA	NA	Yes	Fetal_Cortex:Left_Ventricle:IMR90:Mesenchymal_Stem_Cell:Mesendoderm	3.6e-10	rs12067370;rs10926961:rs2802729:rs12067370	10
ENSG00000179397	C1orf101	1	244617679	244804479	1	protein_coding	257044	C1orf101	5.88681e-07	-0.466875	0	0	0	NA	NA	NA	NA	Yes	Fetal_Cortex:Left_Ventricle:IMR90:Mesenchymal_Stem_Cell:Mesendoderm	3.6e-10	rs12067370;rs10926961:rs2802729:rs12067370	10
ENSG00000223519	KIF28P	1	246935139	246993361	-1	pseudogene	100130097	KIF28P	NA	NA	0	0	4	4.1523e-47	0	eQTLGen_trans_eQTLs	-	No	NA	1.1e-11	rs1344672	30
ENSG00000260855	RP11-439E19.10	1	246935603	246939074	1	antisense	NA	NA	NA	NA	0	0	4	1.5561e-07	0.00160118	eQTLGen_trans_eQTLs	-	No	NA	1.1e-11	rs1344672	30
ENSG00000233862	AC016907.3	2	30273932	30366670	-1	antisense	NA	NA	NA	NA	0	0	0	NA	NA	NA	NA	Yes	Mesenchymal_Stem_Cell	2.1e-12	rs115016986:rs75550549	11
ENSG00000119801	YPEL5	2	30369807	30383399	1	protein_coding	51646	YPEL5	0.799401	0.0497779	0	0	0	NA	NA	NA	NA	Yes	Mesenchymal_Stem_Cell	2.1e-12	rs115016986:rs75550549	11
ENSG00000229816	DDX50P1	2	32426669	32429068	1	pseudogene	192146	DDX50P1	NA	NA	0	0	0	NA	NA	NA	NA	Yes	Left_Ventricle	2.1e-06	rs11903480	11
ENSG00000201113	RNU6-647P	2	32439525	32439631	-1	snRNA	106480598	RNU6-647P	NA	NA	0	0	0	NA	NA	NA	NA	Yes	Left_Ventricle	2.1e-06	rs11903480	11
ENSG00000230046	BIRC6-AS1	2	32602699	32604667	-1	antisense	100874009	BIRC6-AS1	NA	NA	0	0	0	NA	NA	NA	NA	Yes	Left_Ventricle	2.1e-06	rs11903480	11
ENSG00000207653	MIR558	2	32757220	32757313	1	miRNA	693143	MIR558	NA	NA	0	0	0	NA	NA	NA	NA	Yes	IMR90:Mesenchymal_Stem_Cell	2.1e-12	rs115016986:rs75550549:rs11903480	11
ENSG00000018699	TTC27	2	32853099	33046118	1	protein_coding	55622	TTC27	6.54258e-09	-0.569399	0	0	0	NA	NA	NA	NA	Yes	Adult_Cortex:Aorta:Left_Ventricle:Liver:GM12878:IMR90:Mesenchymal_Stem_Cell:Mesendoderm:Trophoblast-like_Cell:hESC	2.1e-12	rs11903480:rs115016986:rs75550549	11
ENSG00000265057	MIR4765	2	32860322	32860398	1	miRNA	100616219	MIR4765	NA	NA	0	0	0	NA	NA	NA	NA	Yes	Aorta:Left_Ventricle:Liver:GM12878:IMR90:Mesenchymal_Stem_Cell:Mesendoderm:Trophoblast-like_Cell:hESC	2.1e-12	rs115016986:rs11903480:rs75550549	11
ENSG00000230876	LINC00486	2	33050510	33151760	1	lincRNA	285045	LINC00486	NA	NA	0	0	0	NA	NA	NA	NA	Yes	Aorta:Left_Ventricle:Liver:Right_Ventricle:GM12878:IMR90:Mesenchymal_Stem_Cell:Mesendoderm:Trophoblast-like_Cell:hESC	2.1e-12	rs115016986:rs75550549:rs11903480	11
ENSG00000236854	AL121656.5	2	33152194	33153472	1	lincRNA	NA	NA	NA	NA	0	0	0	NA	NA	NA	NA	Yes	GM12878:IMR90:Mesenchymal_Stem_Cell:Mesendoderm:Trophoblast-like_Cell:hESC	2.1e-12	rs115016986:rs75550549:rs11903480	11
ENSG00000206951	Y_RNA	2	33170406	33170518	-1	misc_RNA	NA	NA	NA	NA	0	0	0	NA	NA	NA	NA	Yes	Adult_Cortex:Fetal_Cortex:Left_Ventricle:Liver:IMR90:Mesenchymal_Stem_Cell:Mesendoderm:Trophoblast-like_Cell:hESC	2.1e-12	rs11903480:rs75550549:rs115016986	11
ENSG00000049323	LTBP1	2	33172039	33624576	1	protein_coding	4052	LTBP1	0.526235	1.16189	15	19.15	4	1.63713e-05	3.44944e-06	CMC_SVA_cis:GTEx/v7/Thyroid	-	Yes	Adult_Cortex:Fetal_Cortex:Left_Ventricle:Liver:IMR90:Mesenchymal_Stem_Cell:Mesendoderm:Trophoblast-like_Cell:hESC	2.1e-12	rs115016986;rs75550549;rs11903480;rs11903480:rs75550549:rs115016986	11
ENSG00000252502	SNORD112	2	33216326	33216391	-1	snoRNA	692215	SNORD112	NA	NA	0	0	0	NA	NA	NA	NA	Yes	Left_Ventricle:Liver:IMR90:Mesenchymal_Stem_Cell:Mesendoderm:Trophoblast-like_Cell:hESC	2.1e-12	rs115016986:rs75550549:rs11903480	11
ENSG00000223951	AL133244.1	2	33281400	33288180	-1	pseudogene	NA	NA	NA	NA	0	0	0	NA	NA	NA	NA	Yes	Aorta:Bladder:Left_Ventricle:Liver:Pancreas:Right_Ventricle:GM12878:IMR90:Mesenchymal_Stem_Cell:Mesendoderm:Trophoblast-like_Cell:hESC	2.1e-12	rs115016986:rs75550549:rs11903480	11
ENSG00000212204	RNA5SP91	2	33510836	33510954	-1	rRNA	100873324	RNA5SP91	NA	NA	2	7.795	0	NA	NA	NA	NA	Yes	Aorta:Left_Ventricle:Liver:Pancreas:Right_Ventricle:GM12878:IMR90:Mesenchymal_Stem_Cell:Mesendoderm:Trophoblast-like_Cell:hESC	2.1e-12	rs11903480;rs115016986:rs75550549:rs11903480	11
ENSG00000252246	RNA5SP92	2	33557965	33558074	1	rRNA	100873325	RNA5SP92	NA	NA	1	5.678	0	NA	NA	NA	NA	Yes	Aorta:Left_Ventricle:Pancreas:GM12878:IMR90:Mesenchymal_Stem_Cell:Mesendoderm:hESC	2.1e-12	rs11903480;rs115016986:rs75550549:rs11903480	11
ENSG00000152689	RASGRP3	2	33661391	33789817	1	protein_coding	25780	RASGRP3	0.110283	0.59965	0	0	0	NA	NA	NA	NA	Yes	Left_Ventricle:IMR90:Mesenchymal_Stem_Cell:Mesendoderm:hESC	2.1e-12	rs115016986:rs75550549:rs11903480	11
ENSG00000237133	AC020594.5	2	33780114	33788614	-1	antisense	NA	NA	NA	NA	0	0	0	NA	NA	NA	NA	Yes	Adult_Cortex:Aorta:Left_Ventricle:GM12878:IMR90:Mesenchymal_Stem_Cell:Mesendoderm:hESC	2.1e-12	rs75550549:rs11903480:rs115016986	11
ENSG00000119812	FAM98A	2	33808725	33824449	-1	protein_coding	25940	FAM98A	0.689415	-0.389898	0	0	0	NA	NA	NA	NA	Yes	Left_Ventricle:GM12878:IMR90:Mesenchymal_Stem_Cell:Mesendoderm:Trophoblast-like_Cell:hESC	2.1e-12	rs11903480:rs115016986:rs75550549	11
ENSG00000238038	ATP6V0E1P3	2	33827108	33827353	1	pseudogene	100133262	ATP6V0E1P3	NA	NA	0	0	0	NA	NA	NA	NA	Yes	Left_Ventricle:GM12878:IMR90:Mesenchymal_Stem_Cell:Mesendoderm:Trophoblast-like_Cell:hESC	2.1e-12	rs11903480:rs115016986:rs75550549	11
ENSG00000187999	HNRNPA1P61	2	33861569	33862492	1	pseudogene	100288283	HNRNPA1P61	NA	NA	0	0	0	NA	NA	NA	NA	Yes	Mesendoderm:hESC	1.8e-08	rs115016986:rs11903480	11
ENSG00000226785	AC073218.1	2	34608855	34860407	1	lincRNA	NA	NA	NA	NA	0	0	0	NA	NA	NA	NA	Yes	Mesendoderm	1.8e-08	rs115016986	11
ENSG00000212025	AC011748.1	2	34628731	34628824	-1	miRNA	NA	NA	NA	NA	0	0	0	NA	NA	NA	NA	Yes	Mesendoderm	1.8e-08	rs115016986	11
ENSG00000214595	EML6	2	54950636	55199157	1	protein_coding	400954	EML6	0.443032	0.841629	0	0	38	NA	0.009	CMC_SVA_cis	+	No	NA	3.2e-09	rs6749785	12
ENSG00000115310	RTN4	2	55199325	55339757	-1	protein_coding	57142	RTN4	0.0108354	0.0500839	0	0	5	2.39643e-05	0.00197042	GTEx/v7/Muscle_Skeletal	+	No	NA	4.6e-05	rs6749785	12
ENSG00000162994	CLHC1	2	55401927	55459699	-1	protein_coding	130162	CLHC1	4.15102e-15	-0.249408	0	0	11	2.66235e-06	1.12368e-31	GTEx/v7/Whole_Blood:GTEx/v7/Stomach	+	No	NA	4.4e-06	rs6749785	12
ENSG00000163001	CCDC104	2	55746740	55773015	1	protein_coding	112942	CCDC104	0.000457853	-0.771212	0	0	28	5.7699e-14	0	eQTLGen_cis_eQTLs	-	No	NA	3.2e-09	rs6749785	12
ENSG00000138041	SMEK2	2	55774428	55846015	-1	protein_coding	57223	SMEK2	0.811197	-0.459625	0	0	2	1.1749e-05	0.033013	eQTLGen_cis_eQTLs	-	No	NA	9.9e-08	rs6749785	12
ENSG00000138035	PNPT1	2	55861400	55921045	-1	protein_coding	87178	PNPT1	0.908267	0.406933	0	0	1	5.34028e-05	0.0264037	GTEx/v7/Cells_Transformed_fibroblasts	-	Yes	IMR90:Mesenchymal_Stem_Cell:Mesendoderm:Trophoblast-like_Cell:hESC	3.2e-09	rs6749785	12
ENSG00000115380	EFEMP1	2	56093102	56151274	-1	protein_coding	2202	EFEMP1	0.999786	1.00184	4	16.46	41	1.12667e-11	5.64644e-12	CMC_SVA_cis:CMC_NoSVA_cis:GTEx/v7/Skin_Sun_Exposed_Lower_leg:GTEx/v7/Thyroid:GTEx/v6/Skin_Sun_Exposed_Lower_leg:GTEx/v6/Thyroid	+	Yes	Aorta:Left_Ventricle:IMR90:Mesenchymal_Stem_Cell:Mesendoderm:Trophoblast-like_Cell:hESC	3.2e-09	rs6749785	12
ENSG00000202344	RN7SKP208	2	56178789	56179149	-1	misc_RNA	106481817	RN7SKP208	NA	NA	0	0	0	NA	NA	NA	NA	Yes	Aorta:Left_Ventricle:IMR90:Mesenchymal_Stem_Cell:Mesendoderm:Trophoblast-like_Cell:hESC	3.2e-09	rs6749785	12
ENSG00000272180	RP11-481J13.1	2	56179293	56408787	1	lincRNA	NA	NA	NA	NA	0	0	1	6.54832e-05	2.39359e-07	GTEx/v7/Adipose_Subcutaneous	-	Yes	Aorta:Left_Ventricle:IMR90:Mesenchymal_Stem_Cell:Mesendoderm:Trophoblast-like_Cell:hESC	3.2e-09	rs6749785	12
ENSG00000226702	AC011306.2	2	56190326	56274461	-1	lincRNA	NA	NA	NA	NA	0	0	0	NA	NA	NA	NA	Yes	IMR90:Mesenchymal_Stem_Cell:Mesendoderm:hESC	3.2e-09	rs6749785	12
ENSG00000207548	MIR217	2	56210102	56210211	-1	miRNA	406999	MIR217	NA	NA	0	0	0	NA	NA	NA	NA	Yes	Aorta:Liver:IMR90:Mesenchymal_Stem_Cell:Mesendoderm:Trophoblast-like_Cell:hESC	3.2e-09	rs6749785	12
ENSG00000207798	MIR216A	2	56216085	56216194	-1	miRNA	406998	MIR216A	NA	NA	0	0	0	NA	NA	NA	NA	Yes	Aorta:Liver:IMR90:Mesenchymal_Stem_Cell:Mesendoderm:Trophoblast-like_Cell:hESC	3.2e-09	rs6749785	12
ENSG00000211520	MIR216B	2	56227849	56227930	-1	miRNA	100126319	MIR216B	NA	NA	0	0	0	NA	NA	NA	NA	Yes	Aorta:Liver:IMR90:Mesenchymal_Stem_Cell:Mesendoderm:Trophoblast-like_Cell:hESC	3.2e-09	rs6749785	12
ENSG00000229805	AC011306.1	2	56304552	56317517	-1	lincRNA	NA	NA	NA	NA	0	0	0	NA	NA	NA	NA	Yes	Mesenchymal_Stem_Cell:Mesendoderm	1.3e-07	rs6749785	12
ENSG00000233251	AC007743.1	2	56400669	56412905	-1	antisense	NA	NA	NA	NA	0	0	4	1.01525e-05	0.00549865	GTEx/v7/Lung	-	No	NA	1.7e-07	rs6749785	12
ENSG00000270569	RP11-127H13.1	2	57656683	57657828	-1	pseudogene	NA	NA	NA	NA	0	0	0	NA	NA	NA	NA	Yes	Mesenchymal_Stem_Cell:Mesendoderm:hESC	3.2e-09	rs6749785	12
ENSG00000251738	AC073215.1	2	58289716	58289800	-1	miRNA	NA	NA	NA	NA	0	0	0	NA	NA	NA	NA	Yes	Mesenchymal_Stem_Cell	2.2e-07	rs6749785	12
ENSG00000143951	WDPCP	2	63348518	64054977	-1	protein_coding	51057	WDPCP	2.32411e-09	-0.884584	0	0	0	NA	NA	NA	NA	Yes	Left_Ventricle	6.1e-09	rs2422276	13
ENSG00000234488	AC096664.1	2	63911439	63911844	1	pseudogene	NA	NA	NA	NA	0	0	0	NA	NA	NA	NA	Yes	Left_Ventricle:hESC	6.1e-09	rs2422276	13
ENSG00000169764	UGP2	2	64068074	64118696	1	protein_coding	7360	UGP2	0.00102013	-0.307568	0	0	0	NA	NA	NA	NA	Yes	Left_Ventricle	6.1e-09	rs2422276	13
ENSG00000143952	VPS54	2	64119280	64246206	-1	protein_coding	51542	VPS54	0.949817	NA	0	0	0	NA	NA	NA	NA	Yes	Adult_Cortex:Fetal_Cortex:Left_Ventricle:Liver:GM12878:IMR90:Mesenchymal_Stem_Cell:Mesendoderm:Trophoblast-like_Cell:hESC	2.6e-09	rs2422276	13
ENSG00000228079	AC012368.1	2	64313484	64315380	-1	lincRNA	NA	NA	NA	NA	0	0	0	NA	NA	NA	NA	Yes	IMR90:Mesenchymal_Stem_Cell	2.6e-09	rs2422276	13
ENSG00000197329	PELI1	2	64319786	64371588	-1	protein_coding	57162	PELI1	0.909074	-0.685941	0	0	0	NA	NA	NA	NA	Yes	Adult_Cortex:Left_Ventricle:GM12878:IMR90:Mesenchymal_Stem_Cell:Mesendoderm:Trophoblast-like_Cell:hESC	2.6e-09	rs2422276	13
ENSG00000225889	AC074289.1	2	64370373	64479993	1	antisense	NA	NA	NA	NA	0	0	0	NA	NA	NA	NA	Yes	Adult_Cortex:Left_Ventricle:GM12878:IMR90:Mesenchymal_Stem_Cell:Mesendoderm:Trophoblast-like_Cell:hESC	2.6e-09	rs2422276	13
ENSG00000230923	LINC00309	2	64412212	64432619	-1	lincRNA	150992	LINC00309	NA	NA	0	0	0	NA	NA	NA	NA	Yes	GM12878:IMR90:Mesenchymal_Stem_Cell:Mesendoderm:Trophoblast-like_Cell:hESC	2.6e-09	rs2422276	13
ENSG00000270354	RP11-547M24.1	2	64435632	64435850	-1	pseudogene	NA	NA	NA	NA	0	0	0	NA	NA	NA	NA	Yes	GM12878:IMR90:Mesenchymal_Stem_Cell:Mesendoderm:Trophoblast-like_Cell:hESC	2.6e-09	rs2422276	13
ENSG00000238012	AC114752.1	2	64557620	64559265	-1	lincRNA	NA	NA	NA	NA	0	0	0	NA	NA	NA	NA	Yes	Adult_Cortex:Fetal_Cortex:Left_Ventricle:IMR90:Mesenchymal_Stem_Cell:Mesendoderm:hESC	2.6e-09	rs2422276	13
ENSG00000238201	AC114752.3	2	64565201	64568781	-1	lincRNA	NA	NA	NA	NA	0	0	0	NA	NA	NA	NA	Yes	GM12878:IMR90:Mesenchymal_Stem_Cell:Mesendoderm:hESC	2.6e-09	rs2422276	13
ENSG00000264297	MIR4433	2	64567893	64567973	1	miRNA	102465833	MIR4433	NA	NA	0	0	0	NA	NA	NA	NA	Yes	GM12878:IMR90:Mesenchymal_Stem_Cell:Mesendoderm:hESC	2.6e-09	rs2422276	13
ENSG00000236148	AC114752.2	2	64574327	64574875	-1	pseudogene	NA	NA	NA	NA	0	0	0	NA	NA	NA	NA	Yes	GM12878:IMR90:Mesenchymal_Stem_Cell:Mesendoderm:hESC	2.6e-09	rs2422276	13
ENSG00000223935	AC008074.3	2	64622354	64680932	-1	antisense	NA	NA	NA	NA	0	0	0	NA	NA	NA	NA	Yes	Mesenchymal_Stem_Cell:Mesendoderm:hESC	2.6e-09	rs2422276	13
ENSG00000237217	AC008074.5	2	64677230	64677658	1	pseudogene	NA	NA	NA	NA	0	0	0	NA	NA	NA	NA	Yes	IMR90:Mesenchymal_Stem_Cell:Mesendoderm:Trophoblast-like_Cell:hESC	2.6e-09	rs2422276	13
ENSG00000119862	LGALSL	2	64681103	64688515	1	protein_coding	29094	LGALSL	0.670765	-0.194915	0	0	0	NA	NA	NA	NA	Yes	Mesenchymal_Stem_Cell:Mesendoderm:hESC	2.6e-09	rs2422276	13
ENSG00000223863	AC008074.4	2	64713487	64728038	1	lincRNA	105374774	LINC01805	NA	NA	0	0	0	NA	NA	NA	NA	Yes	Mesenchymal_Stem_Cell:Mesendoderm:hESC	2.6e-09	rs2422276	13
ENSG00000260101	RP11-568N6.1	2	64749321	64751227	-1	lincRNA	101927402	LOC101927402	NA	NA	0	0	0	NA	NA	NA	NA	Yes	EP_correlation_cell_type_oneway:Liver:GM12878:IMR90:Mesenchymal_Stem_Cell:Mesendoderm:hESC	2.6e-09	rs2422276	13
ENSG00000119844	AFTPH	2	64751465	64820139	1	protein_coding	54812	AFTPH	0.996888	-0.102316	0	0	0	NA	NA	NA	NA	Yes	EP_correlation_cell_type_oneway:Liver:GM12878:IMR90:Mesenchymal_Stem_Cell:Mesendoderm:hESC	2.6e-09	rs2422276	13
ENSG00000252414	RNU6-100P	2	64806026	64806131	1	snRNA	106481208	RNU6-100P	NA	NA	0	0	0	NA	NA	NA	NA	Yes	Left_Ventricle:Liver:GM12878:IMR90:Mesenchymal_Stem_Cell:Mesendoderm:Trophoblast-like_Cell:hESC	2.6e-09	rs2422276	13
ENSG00000233694	AC007365.1	2	64834109	64843616	1	lincRNA	339807	LINC02579	NA	NA	0	0	0	NA	NA	NA	NA	Yes	Adult_Cortex:Left_Ventricle:Liver:GM12878:IMR90:Mesenchymal_Stem_Cell:Mesendoderm:Trophoblast-like_Cell:hESC	2.6e-09	rs2422276	13
ENSG00000179833	SERTAD2	2	64858755	64978139	-1	protein_coding	9792	SERTAD2	0.736975	-0.658829	7	16.3	7	2.7196e-71	0	eQTLGen_cis_eQTLs:BIOSQTL/BIOS_eQTL_geneLevel:GTEx/v7/Adipose_Subcutaneous:GTEx/v7/Adipose_Visceral_Omentum:GTEx/v7/Whole_Blood:GTEx/v7/Artery_Tibial:GTEx/v7/Esophagus_Muscularis:GTEx/v7/Lung:GTEx/v7/Muscle_Skeletal:GTEx/v7/Nerve_Tibial:GTEx/v6/Adipose_Subcutaneous:GTEx/v6/Artery_Tibial:GTEx/v6/Nerve_Tibial	+	Yes	Adult_Cortex:Fetal_Cortex:Aorta:Dorsolateral_Prefrontal_Cortex:Hippocampus:Left_Ventricle:Liver:Pancreas:Psoas:Right_Ventricle:Spleen:GM12878:IMR90:Mesenchymal_Stem_Cell:Mesendoderm:Neural_Progenitor_Cell:Trophoblast-like_Cell:hESC	2.6e-09	rs2422276	13
ENSG00000226756	AC007365.3	2	64871746	64873832	1	lincRNA	NA	NA	NA	NA	7	16.3	0	NA	NA	NA	NA	Yes	Left_Ventricle:Liver:GM12878:IMR90:Mesenchymal_Stem_Cell:Mesendoderm:Trophoblast-like_Cell:hESC	2.6e-09	rs2422276	13
ENSG00000227791	AC007365.4	2	64892741	64893198	1	pseudogene	NA	NA	NA	NA	0	0	0	NA	NA	NA	NA	Yes	Left_Ventricle:Liver:GM12878:IMR90:Mesenchymal_Stem_Cell:Mesendoderm:Trophoblast-like_Cell:hESC	2.6e-09	rs2422276	13
ENSG00000253082	AC007365.2	2	65003238	65003321	1	miRNA	NA	NA	NA	NA	0	0	0	NA	NA	NA	NA	Yes	Adult_Cortex:Fetal_Cortex:Aorta:Left_Ventricle:Liver:Right_Ventricle:Spleen:GM12878:IMR90:Mesenchymal_Stem_Cell:Mesendoderm:Trophoblast-like_Cell:hESC	2.6e-09	rs2422276	13
ENSG00000239891	RN7SL341P	2	65044512	65044808	1	misc_RNA	106481017	RN7SL341P	NA	NA	0	0	0	NA	NA	NA	NA	Yes	Adrenal:Aorta:Bladder:Dorsolateral_Prefrontal_Cortex:Hippocampus:Left_Ventricle:Liver:Pancreas:Psoas:Right_Ventricle:Spleen:GM12878:IMR90:Mesenchymal_Stem_Cell:Mesendoderm:Neural_Progenitor_Cell:Trophoblast-like_Cell:hESC	2.6e-09	rs2422276	13
ENSG00000199964	Y_RNA	2	65061190	65061291	-1	misc_RNA	NA	NA	NA	NA	0	0	0	NA	NA	NA	NA	Yes	Adult_Cortex:Fetal_Cortex:Adrenal:Aorta:Bladder:Dorsolateral_Prefrontal_Cortex:Hippocampus:Left_Ventricle:Liver:Pancreas:Psoas:Right_Ventricle:Spleen:GM12878:IMR90:Mesenchymal_Stem_Cell:Mesendoderm:Neural_Progenitor_Cell:Trophoblast-like_Cell:hESC	2.6e-09	rs2422276	13
ENSG00000234572	AC007880.1	2	65073264	65090760	-1	lincRNA	101927438	LINC01800	NA	NA	0	0	0	NA	NA	NA	NA	Yes	Left_Ventricle:Liver:Right_Ventricle:Spleen:GM12878:IMR90:Mesenchymal_Stem_Cell:Mesendoderm:Neural_Progenitor_Cell:Trophoblast-like_Cell:hESC	2.6e-09	rs2422276	13
ENSG00000237638	AC007386.2	2	65128974	65132271	-1	lincRNA	NA	NA	NA	NA	0	0	0	NA	NA	NA	NA	Yes	GM12878:IMR90:Mesenchymal_Stem_Cell:Mesendoderm:Neural_Progenitor_Cell:hESC	2.6e-09	rs2422276	13
ENSG00000244534	RN7SL211P	2	65133999	65134272	-1	misc_RNA	106479299	RN7SL211P	NA	NA	0	0	0	NA	NA	NA	NA	Yes	GM12878:IMR90:Mesenchymal_Stem_Cell:Mesendoderm:Neural_Progenitor_Cell:hESC	2.6e-09	rs2422276	13
ENSG00000238696	snoU13	2	65135721	65135820	-1	snoRNA	NA	NA	NA	NA	0	0	0	NA	NA	NA	NA	Yes	GM12878:IMR90:Mesenchymal_Stem_Cell:Mesendoderm:Neural_Progenitor_Cell:hESC	2.6e-09	rs2422276	13
ENSG00000227394	AC007386.3	2	65187187	65187768	-1	pseudogene	NA	NA	NA	NA	0	0	0	NA	NA	NA	NA	Yes	Liver:GM12878:IMR90:Mesenchymal_Stem_Cell:Mesendoderm	2.6e-09	rs2422276	13
ENSG00000115902	SLC1A4	2	65215611	65250999	1	protein_coding	6509	SLC1A4	0.242898	-0.150607	0	0	0	NA	NA	NA	NA	Yes	Adult_Cortex:GM12878:IMR90	2.6e-09	rs2422276	13
ENSG00000252892	RNU6-548P	2	65221880	65221994	1	snRNA	106481354	RNU6-548P	NA	NA	0	0	0	NA	NA	NA	NA	Yes	GM12878:IMR90	2.6e-09	rs2422276	13
ENSG00000232613	AC007386.4	2	65257861	65264631	-1	antisense	NA	NA	NA	NA	0	0	0	NA	NA	NA	NA	Yes	Adult_Cortex:GM12878:IMR90:Mesenchymal_Stem_Cell	2.6e-09	rs2422276	13
ENSG00000011523	CEP68	2	65283500	65314138	1	protein_coding	23177	CEP68	0.371623	0.129389	0	0	0	NA	NA	NA	NA	Yes	Fetal_Cortex:Spleen:GM12878:IMR90:Mesenchymal_Stem_Cell:Mesendoderm:Trophoblast-like_Cell:hESC	2.6e-09	rs2422276	13
ENSG00000138069	RAB1A	2	65297835	65357240	-1	protein_coding	5861	RAB1A	0.602946	-0.908746	0	0	0	NA	NA	NA	NA	Yes	Fetal_Cortex:GM12878:IMR90	2.6e-09	rs2422276	13
ENSG00000138071	ACTR2	2	65454887	65498387	1	protein_coding	10097	ACTR2	0.997097	1.10749	0	0	0	NA	NA	NA	NA	Yes	Fetal_Cortex:IMR90:Mesenchymal_Stem_Cell	2.6e-09	rs2422276	13
ENSG00000198369	SPRED2	2	65537985	65659771	-1	protein_coding	200734	SPRED2	0.000973023	-0.117264	0	0	0	NA	NA	NA	NA	Yes	Left_Ventricle:IMR90	2.6e-09	rs2422276	13
ENSG00000232693	AC012370.2	2	65600834	65607819	-1	sense_intronic	NA	NA	NA	NA	0	0	0	NA	NA	NA	NA	Yes	GM12878:IMR90:Mesenchymal_Stem_Cell	2.6e-09	rs2422276	13
ENSG00000204929	AC074391.1	2	65663845	66311773	1	lincRNA	101927533	LOC101927533	NA	NA	0	0	0	NA	NA	NA	NA	Yes	Left_Ventricle:IMR90	2.6e-09	rs2422276	13
ENSG00000234255	AC012370.3	2	65669189	65683705	-1	lincRNA	NA	NA	NA	NA	0	0	0	NA	NA	NA	NA	Yes	Mesenchymal_Stem_Cell:Mesendoderm:Trophoblast-like_Cell:hESC	2.6e-09	rs2422276	13
ENSG00000243029	RN7SL635P	2	65772537	65772830	-1	misc_RNA	106479454	RN7SL635P	NA	NA	0	0	0	NA	NA	NA	NA	Yes	IMR90:Mesenchymal_Stem_Cell	2.6e-09	rs2422276	13
ENSG00000251900	VTRNA2-2P	2	65782566	65782668	-1	misc_RNA	106479538	VTRNA2-2P	NA	NA	0	0	0	NA	NA	NA	NA	Yes	IMR90:Mesenchymal_Stem_Cell	2.6e-09	rs2422276	13
ENSG00000226819	MEIS1-AS3	2	66653867	66660602	-1	antisense	730198	MEIS1-AS3	NA	NA	0	0	0	NA	NA	NA	NA	Yes	Adult_Cortex:IMR90	2.6e-09	rs2422276	13
ENSG00000143995	MEIS1	2	66660584	66801001	1	protein_coding	4211	MEIS1	0.990885	-1.50087	0	0	0	NA	NA	NA	NA	Yes	Adult_Cortex:IMR90	2.6e-09	rs2422276	13
ENSG00000230749	MEIS1-AS2	2	66666220	66667444	-1	antisense	100873998	MEIS1-AS2	NA	NA	0	0	0	NA	NA	NA	NA	Yes	Adult_Cortex:IMR90	2.6e-09	rs2422276	13
ENSG00000244522	AC092669.1	2	66666575	66668968	-1	antisense	NA	NA	NA	NA	0	0	0	NA	NA	NA	NA	Yes	Adult_Cortex:IMR90	2.6e-09	rs2422276	13
ENSG00000115523	GNLY	2	85912298	85925977	1	protein_coding	10578	GNLY	0.00154996	1.07482	0	0	1	9.6073e-08	0.00108157	eQTLGen_trans_eQTLs	+	No	NA	8e-12	9:139929015_C_G	69
ENSG00000153563	CD8A	2	87011729	87035519	-1	protein_coding	925	CD8A	0.0241811	-0.914487	0	0	1	4.5399e-06	0.0303402	eQTLGen_trans_eQTLs	-	No	NA	8e-12	9:139929015_C_G	69
ENSG00000040933	INPP4A	2	99061317	99210853	1	protein_coding	3631	INPP4A	0.994886	-1.84934	0	0	0	NA	NA	NA	NA	Yes	IMR90	8.9e-10	rs6709656:rs2699616;rs10865035:rs10865035:rs6709656;rs10865035	14
ENSG00000071073	MGAT4A	2	99235569	99347589	-1	protein_coding	11320	MGAT4A	0.0598162	-2.36477	0	0	0	NA	NA	NA	NA	Yes	IMR90:Mesendoderm:Trophoblast-like_Cell	8.9e-10	rs6709656:rs2699616;rs10865035:rs10865035:rs6709656;rs10865035	14
ENSG00000135951	TSGA10	2	99613724	99771427	-1	protein_coding	80705	TSGA10	0.894353	0.321842	0	0	34	1.5399e-33	0	eQTLGen_cis_eQTLs	-	Yes	IMR90:Mesenchymal_Stem_Cell:hESC	7.6e-11	rs6715849;rs7579187;rs112444624;rs6709656:rs2699616;rs10865035:rs10865035:rs6709656;rs10865035	14
ENSG00000241962	C2orf15	2	99757948	99939204	1	protein_coding	150590	C2orf15	0.543252	-0.867773	0	0	17	7.9743e-09	5.15431e-05	eQTLGen_cis_eQTLs:CMC_SVA_cis	+	No	NA	7.6e-11	rs6715849;rs7579187	14
ENSG00000144182	LIPT1	2	99771418	99779620	1	protein_coding	51601	LIPT1	6.17017e-05	0.122693	0	0	23	5.7357e-20	0	eQTLGen_cis_eQTLs	-	Yes	IMR90:Mesenchymal_Stem_Cell:hESC	8.9e-10	rs112444624;rs6715849;rs6709656:rs2699616;rs10865035:rs10865035:rs6709656;rs10865035	14
ENSG00000273155	MRPL30	2	99771461	99811761	1	protein_coding	51263	MRPL30	NA	-0.877134	0	0	0	NA	NA	NA	NA	Yes	IMR90:Mesenchymal_Stem_Cell:hESC	8.9e-10	rs6709656:rs2699616;rs10865035:rs10865035:rs6709656;rs10865035	14
ENSG00000158411	MITD1	2	99777890	99797521	-1	protein_coding	129531	MITD1	0.00170794	-0.172209	0	0	0	NA	NA	NA	NA	Yes	Fetal_Cortex:IMR90:Mesenchymal_Stem_Cell:hESC	8.9e-10	rs6709656:rs10865035:rs2699616;rs10865035:rs6709656;rs10865035	14
ENSG00000185414	MRPL30	2	99797542	99814089	1	protein_coding	51263	MRPL30	0.543252	-0.877134	0	0	0	NA	NA	NA	NA	Yes	Fetal_Cortex:IMR90:Mesenchymal_Stem_Cell:hESC	8.9e-10	rs6709656:rs10865035:rs2699616;rs10865035:rs6709656;rs10865035	14
ENSG00000185674	LYG2	2	99858709	99871745	-1	protein_coding	254773	LYG2	5.77012e-06	-0.0862926	0	0	0	NA	NA	NA	NA	Yes	IMR90:Mesenchymal_Stem_Cell	8.9e-10	rs6709656:rs2699616;rs10865035:rs10865035:rs6709656;rs10865035	14
ENSG00000144214	LYG1	2	99900701	99921205	-1	protein_coding	129530	LYG1	0.000104428	0.013563	0	0	72	6.5787e-19	0	eQTLGen_cis_eQTLs:GTEx/v7/Nerve_Tibial:GTEx/v6/Adipose_Subcutaneous	+	No	NA	1.2e-11	rs6715849;rs7579187;rs2699616;rs6709656;rs10865035	14
ENSG00000135945	REV1	2	100016938	100106497	-1	protein_coding	51455	REV1	0.997024	NA	0	0	0	NA	NA	NA	NA	Yes	IMR90:Mesenchymal_Stem_Cell:Mesendoderm	8.9e-10	rs6709656:rs2699616;rs10865035:rs10865035:rs6709656;rs10865035	14
ENSG00000273306	RP11-527J8.1	2	100021680	100022305	1	antisense	NA	NA	NA	NA	0	0	0	NA	NA	NA	NA	Yes	IMR90:Mesenchymal_Stem_Cell:Mesendoderm:hESC	8.9e-10	rs2699616:rs2699616;rs10865035:rs6709656:rs10865035:rs6709656;rs10865035	14
ENSG00000144218	AFF3	2	100162323	100759201	-1	protein_coding	3899	AFF3	0.998913	-2.07875	84	35	155	2.3126e-302	0	eQTLGen_cis_eQTLs:BIOSQTL/BIOS_eQTL_geneLevel:xQTLServer_eQTLs:CMC_SVA_cis:CMC_NoSVA_cis:GTEx/v7/Whole_Blood:GTEx/v7/Artery_Aorta:GTEx/v7/Artery_Tibial:GTEx/v7/Brain_Anterior_cingulate_cortex_BA24:GTEx/v7/Brain_Cerebellar_Hemisphere:GTEx/v7/Brain_Cerebellum:GTEx/v7/Brain_Frontal_Cortex_BA9:GTEx/v7/Lung:GTEx/v6/Whole_Blood:GTEx/v6/Artery_Aorta:GTEx/v6/Artery_Tibial:GTEx/v6/Lung	-	Yes	Left_Ventricle:IMR90:Mesenchymal_Stem_Cell:Mesendoderm	1.2e-11	rs6715849;rs7579187;rs112444624;rs2699616;rs10865035;rs6709656;rs6715849:rs7579187;rs6715849:rs112444624:rs7579187:rs2699616:rs2699616;rs10865035:rs6709656:rs10865035:rs6709656	14
ENSG00000230393	AC092667.2	2	100721381	100723966	1	antisense	NA	NA	NA	NA	4	13.12	23	7.01404e-06	0.000505914	GTEx/v7/Artery_Aorta:GTEx/v7/Artery_Tibial	-	Yes	Adult_Cortex:Fetal_Cortex:Left_Ventricle:IMR90:Mesenchymal_Stem_Cell:Mesendoderm	1.2e-11	rs2699616;rs10865035;rs6709656;rs112444624:rs6715849:rs6709656:rs2699616;rs10865035:rs10865035:rs6709656;rs10865035:rs2699616:rs7579187;rs6715849:rs7579187	14
ENSG00000232084	LINC01104	2	100824716	100867946	1	lincRNA	150577	LINC01104	NA	NA	67	18.83	0	NA	NA	NA	NA	Yes	Left_Ventricle:Liver:Pancreas:Spleen:IMR90:Mesenchymal_Stem_Cell:Mesendoderm:Trophoblast-like_Cell:hESC	1.2e-11	rs10865035;rs6709656;rs2699616;rs6715849:rs7579187;rs6715849:rs112444624:rs7579187:rs2699616:rs2699616;rs10865035:rs6709656:rs10865035	14
ENSG00000170500	LONRF2	2	100889753	100939195	-1	protein_coding	164832	LONRF2	0.851045	4.70928	0	0	110	6.09709e-37	0	DICE/T_CD4_TFH:DICE/T_CD4_TH1:DICE/T_CD4_TH17:DICE/T_CD4_TH2:eQTLGen_cis_eQTLs:BIOSQTL/BIOS_eQTL_geneLevel:GTEx/v7/Muscle_Skeletal:GTEx/v7/Minor_Salivary_Gland:GTEx/v7/Skin_Not_Sun_Exposed_Suprapubic:GTEx/v7/Skin_Sun_Exposed_Lower_leg:GTEx/v7/Thyroid:GTEx/v6/Artery_Tibial:GTEx/v6/Muscle_Skeletal:GTEx/v6/Thyroid	-	No	NA	8e-10	rs6709656;rs2699616;rs10865035;rs6715849	14
ENSG00000269383	AC012493.2	2	100986705	100987007	-1	protein_coding	NA	NA	NA	NA	0	0	0	NA	NA	NA	NA	Yes	Left_Ventricle:IMR90:Mesenchymal_Stem_Cell:Mesendoderm:hESC	1.2e-11	rs6715849:rs7579187;rs6715849:rs112444624:rs7579187:rs2699616:rs6709656:rs2699616;rs10865035:rs10865035:rs6709656;rs10865035	14
ENSG00000270699	RP11-292K15.1	2	100993883	100993994	1	pseudogene	NA	NA	NA	NA	0	0	0	NA	NA	NA	NA	Yes	Left_Ventricle:IMR90:Mesenchymal_Stem_Cell:Mesendoderm:hESC	1.2e-11	rs6715849:rs7579187;rs6715849:rs112444624:rs7579187:rs2699616:rs6709656:rs2699616;rs10865035:rs10865035:rs6709656;rs10865035	14
ENSG00000115526	CHST10	2	101008327	101034118	-1	protein_coding	9486	CHST10	0.00330306	1.61204	0	0	63	1.0945e-05	6.24135e-09	eQTLGen_cis_eQTLs:CMC_SVA_cis:GTEx/v7/Heart_Left_Ventricle	-	Yes	Fetal_Cortex:IMR90:Mesenchymal_Stem_Cell	1.6e-10	rs2699616;rs10865035;rs6709656;rs112444624:rs6715849:rs7579187;rs6715849	14
ENSG00000238029	AC012493.1	2	101041810	101042569	1	pseudogene	NA	NA	NA	NA	0	0	0	NA	NA	NA	NA	Yes	IMR90:Mesenchymal_Stem_Cell:Mesendoderm	1.6e-10	rs6715849:rs7579187;rs6715849:rs112444624	14
ENSG00000266005	RN7SL611P	2	101172512	101172782	1	misc_RNA	NA	RN7SL611P	NA	NA	0	0	0	NA	NA	NA	NA	Yes	Adult_Cortex:Fetal_Cortex	6.2e-09	rs112444624:rs6715849	14
ENSG00000115539	PDCL3	2	101179152	101193197	1	protein_coding	79031	PDCL3	0.000392971	0.271842	0	0	1	2.5602e-05	1.72117e-13	GTEx/v7/Skin_Sun_Exposed_Lower_leg	+	Yes	Adult_Cortex:Fetal_Cortex	6.2e-09	rs2699616;rs112444624:rs6715849	14
ENSG00000212091	AC013268.1	2	110884309	110884401	-1	miRNA	NA	NA	NA	NA	0	0	0	NA	NA	NA	NA	Yes	IMR90	3.3e-46	rs55937046:rs11683971:rs72823422:rs115845266:rs75698171:rs6731572;rs55937046:rs55913672:rs72823437:rs28377357	15
ENSG00000233370	AC092664.1	2	110941631	110942756	1	pseudogene	NA	NA	NA	NA	0	0	0	NA	NA	NA	NA	Yes	IMR90:Mesenchymal_Stem_Cell	3.3e-46	rs55937046:rs11683971:rs72823422:rs115845266:rs75698171:rs6731572;rs55937046:rs55913672:rs72823437:rs28377357:rs141975392	15
ENSG00000169679	BUB1	2	111395275	111435691	-1	protein_coding	699	BUB1	4.49652e-06	-0.359885	0	0	0	NA	NA	NA	NA	Yes	IMR90:Mesenchymal_Stem_Cell:Mesendoderm:hESC	1.6e-107	rs55937046:rs11683971:rs72823422:rs115845266:rs75698171:rs6731572;rs55937046:rs55913672:rs72823437:rs68012394:rs146880939:2:112495314_TGAG_T:rs6731572:rs141975392:rs28377357	15
ENSG00000235881	AC114776.3	2	111467152	111474172	-1	lincRNA	NA	NA	NA	NA	0	0	0	NA	NA	NA	NA	Yes	IMR90:Mesenchymal_Stem_Cell	1.6e-107	rs55937046:rs11683971:rs72823422:rs115845266:rs75698171:rs6731572;rs55937046:rs55913672:rs72823437:rs28377357:rs4848279:rs146880939:2:112495314_TGAG_T:rs6731572:rs141975392	15
ENSG00000153093	ACOXL	2	111490150	111875799	1	protein_coding	55289	ACOXL	6.28385e-10	NA	0	0	0	NA	NA	NA	NA	Yes	Left_Ventricle:Liver:Spleen:GM12878:IMR90:Mesenchymal_Stem_Cell:Mesendoderm:Trophoblast-like_Cell:hESC	1.6e-107	rs55937046:rs11683971:rs72823422:rs115845266:rs75698171:rs6731572;rs55937046:rs55913672:rs72823437:2:112495314_TGAG_T:rs6731572:rs28578530:rs28377357:rs141975392:rs68012394:rs146880939	15
ENSG00000236330	RPL5P9	2	111725411	111726296	1	pseudogene	100270832	RPL5P9	NA	NA	0	0	0	NA	NA	NA	NA	Yes	Left_Ventricle:GM12878:IMR90:Mesenchymal_Stem_Cell:Mesendoderm:Trophoblast-like_Cell:hESC	3.3e-46	rs55937046:rs11683971:rs72823422:rs115845266:rs75698171:rs6731572;rs55937046:rs55913672:rs72823437:rs68012394:rs28377357	15
ENSG00000204581	AC096670.3	2	111855922	111873165	-1	antisense	400997	ACOXL-AS1	NA	NA	0	0	0	NA	NA	NA	NA	Yes	Left_Ventricle:Pancreas:IMR90:Mesenchymal_Stem_Cell:Mesendoderm:Trophoblast-like_Cell:hESC	3.3e-46	rs55913672:rs68012394:rs55937046:rs72823422:rs11683971:rs115845266:rs75698171:rs6731572;rs55937046:rs72823437:rs28377357	15
ENSG00000153094	BCL2L11	2	111876955	111926024	1	protein_coding	10018	BCL2L11	0.950823	-0.784774	0	0	0	NA	NA	NA	NA	Yes	Left_Ventricle:Pancreas:IMR90:Mesenchymal_Stem_Cell:Mesendoderm:Trophoblast-like_Cell:hESC	3.3e-46	rs55913672:rs68012394:rs55937046:rs72823422:rs11683971:rs115845266:rs75698171:rs6731572;rs55937046:rs72823437:rs28377357	15
ENSG00000230499	AC108463.1	2	111953540	111964071	1	lincRNA	NA	NA	NA	NA	0	0	0	NA	NA	NA	NA	Yes	Left_Ventricle:GM12878:IMR90:Mesenchymal_Stem_Cell:Mesendoderm:Trophoblast-like_Cell:hESC	3.3e-46	rs55937046:rs11683971:rs72823422:rs115845266:rs75698171:rs6731572;rs55937046:rs55913672:rs72823437:rs68012394	15
ENSG00000172965	MIR4435-1HG	2	111953927	112252677	-1	lincRNA	541471	MIR4435-1HG	NA	NA	0	0	1	2.7589e-06	0.00800194	eQTLGen_cis_eQTLs	-	No	NA	0.00021	rs141975392	15
ENSG00000227992	AC108463.2	2	111961541	111963792	-1	pseudogene	NA	NA	NA	NA	0	0	0	NA	NA	NA	NA	Yes	Left_Ventricle:GM12878:IMR90:Mesenchymal_Stem_Cell:Mesendoderm:hESC	3.3e-46	rs55937046:rs11683971:rs72823422:rs115845266:rs75698171:rs6731572;rs55937046:rs55913672:rs72823437:rs68012394	15
ENSG00000271590	RP11-181E10.3	2	111968572	111970053	-1	lincRNA	NA	NA	NA	NA	0	0	0	NA	NA	NA	NA	Yes	Left_Ventricle:GM12878:IMR90:Mesenchymal_Stem_Cell:Mesendoderm:hESC	3.3e-46	rs55937046:rs11683971:rs72823422:rs115845266:rs75698171:rs6731572;rs55937046:rs55913672:rs72823437:rs68012394	15
ENSG00000229118	AC068491.2	2	112022860	112037457	1	lincRNA	NA	NA	NA	NA	0	0	14	1.24357e-05	0.049	DICE/T_CD4_TH1	-	Yes	IMR90:Mesenchymal_Stem_Cell	2.8e-108	2:112495314_TGAG_T;rs55937046:rs11683971:rs72823422:rs115845266:rs75698171:rs6731572;rs55937046:rs55913672:rs72823437:rs68012394	15
ENSG00000270190	RP11-803D5.4	2	112024445	112025050	-1	lincRNA	NA	NA	NA	NA	0	0	0	NA	NA	NA	NA	Yes	IMR90:Mesenchymal_Stem_Cell	3.3e-46	rs55937046:rs11683971:rs72823422:rs115845266:rs75698171:rs6731572;rs55937046:rs55913672:rs72823437:rs68012394	15
ENSG00000225744	AC017002.4	2	112365418	112370095	1	lincRNA	NA	NA	NA	NA	0	0	0	NA	NA	NA	NA	Yes	Liver:Spleen:GM12878:IMR90:Mesenchymal_Stem_Cell:Mesendoderm:Trophoblast-like_Cell:hESC	3.3e-46	rs55937046:rs11683971:rs72823422:rs115845266:rs75698171:rs6731572;rs55937046:rs55913672:rs72823437:rs68012394	15
ENSG00000237583	AC093166.1	2	112432603	112432920	1	pseudogene	NA	NA	NA	NA	24	5.058	0	NA	NA	NA	NA	Yes	IMR90:Mesenchymal_Stem_Cell:Mesendoderm:hESC	3.3e-46	rs55913672;rs68012394;rs55937046;rs72823422;rs11683971;rs55937046:rs11683971:rs72823422:rs115845266:rs75698171:rs6731572;rs55937046:rs55913672:rs72823437	15
ENSG00000227842	AC093166.2	2	112475085	112475414	1	pseudogene	NA	NA	NA	NA	39	16.56	0	NA	NA	NA	NA	Yes	IMR90:Mesenchymal_Stem_Cell:Mesendoderm:hESC	2.3e-106	rs11683971;rs6731572;rs55937046;rs55913672;rs72823437;2:112495314_TGAG_T;rs55913672:rs68012394:rs55937046:rs72823422:rs11683971	15
ENSG00000228615	AC093166.3	2	112500163	112502239	1	pseudogene	NA	NA	NA	NA	19	16.99	0	NA	NA	NA	NA	No	NA	2.8e-108	rs72823437;2:112495314_TGAG_T;rs6731572;rs28578530	15
ENSG00000153107	ANAPC1	2	112523848	112642267	-1	protein_coding	64682	ANAPC1	NA	0.100268	201	12.77	231	3.9306e-25	0	eQTLGen_cis_eQTLs:BIOSQTL/BIOS_eQTL_geneLevel:CMC_SVA_cis:GTEx/v7/Muscle_Skeletal:GTEx/v7/Nerve_Tibial:GTEx/v7/Skin_Not_Sun_Exposed_Suprapubic:GTEx/v7/Skin_Sun_Exposed_Lower_leg:GTEx/v7/Testis:GTEx/v6/Muscle_Skeletal:GTEx/v6/Thyroid	-	Yes	Adult_Cortex:Fetal_Cortex:Left_Ventricle:Liver:GM12878:IMR90:Mesenchymal_Stem_Cell:Mesendoderm:Trophoblast-like_Cell:hESC	3.3e-108	rs72823437;rs6731572;2:112495314_TGAG_T;rs28578530;rs55913672;rs141975392;rs146880939;rs11683971;rs55937046;rs28377357:rs141975392:rs4848279	15
ENSG00000266063	MIR4771-2	2	112528638	112528711	-1	miRNA	100616165	MIR4771-2	NA	NA	14	9.918	0	NA	NA	NA	NA	No	NA	5.4e-108	rs72823437;2:112495314_TGAG_T;rs28578530;rs55913672	15
ENSG00000230958	AC093166.4	2	112623375	112623982	1	pseudogene	NA	NA	NA	NA	55	9.655	0	NA	NA	NA	NA	No	NA	2.1e-107	rs6731572;rs146880939;2:112495314_TGAG_T;rs72823437;rs141975392;rs11683971	15
ENSG00000236307	AC104651.1	2	112645491	112646318	1	pseudogene	NA	NA	NA	NA	17	11.89	98	2.58891e-06	0.0019508	BIOSQTL/BIOS_eQTL_geneLevel:GTEx/v7/Pituitary	+	Yes	Adult_Cortex:Fetal_Cortex:Left_Ventricle:Liver:GM12878:IMR90:Mesenchymal_Stem_Cell:Mesendoderm:Trophoblast-like_Cell:hESC	4.7e-107	rs6731572;2:112495314_TGAG_T;rs28578530;rs28377357;rs55937046;rs146880939;rs28377357:rs141975392:rs4848279	15
ENSG00000153208	MERTK	2	112656056	112787138	1	protein_coding	10461	MERTK	9.66187e-08	NA	94	11.51	363	3.27170000000001e-310	0	DICE/Monocyte_non_classical:eQTLGen_cis_eQTLs:BIOSQTL/BIOS_eQTL_geneLevel:CMC_SVA_cis:GTEx/v7/Pancreas:GTEx/v7/Stomach:GTEx/v7/Testis:GTEx/v7/Thyroid:GTEx/v6/Pancreas:GTEx/v6/Stomach	+	Yes	Adult_Cortex:Fetal_Cortex:Left_Ventricle:Liver:GM12878:IMR90:Mesenchymal_Stem_Cell:Mesendoderm:Trophoblast-like_Cell:hESC	3.3e-108	rs28377357;rs141975392;rs4848279;rs55913672;rs68012394;rs55937046;rs72823422;rs11683971;rs6731572;2:112495314_TGAG_T;rs72823437;rs28578530;rs28377357:rs141975392:rs4848279	15
ENSG00000240183	RN7SL297P	2	112687752	112688041	1	misc_RNA	106479330	RN7SL297P	NA	NA	13	6.677	0	NA	NA	NA	NA	Yes	GM12878:IMR90:Mesenchymal_Stem_Cell:Mesendoderm:Trophoblast-like_Cell:hESC	1.1e-91	rs28377357;rs141975392;rs28377357:2:112495314_TGAG_T:rs6731572:rs28578530:rs141975392	15
ENSG00000225496	AC104651.2	2	112697879	112698613	-1	pseudogene	NA	NA	NA	NA	8	8.09	0	NA	NA	NA	NA	Yes	GM12878:IMR90:Mesenchymal_Stem_Cell:Mesendoderm:Trophoblast-like_Cell:hESC	1.1e-91	rs28377357;rs141975392;rs28377357:2:112495314_TGAG_T:rs6731572:rs28578530:rs141975392	15
ENSG00000232277	AC104651.3	2	112709721	112710248	-1	pseudogene	NA	NA	NA	NA	9	8.09	0	NA	NA	NA	NA	Yes	Adult_Cortex:GM12878:IMR90:Mesenchymal_Stem_Cell:Mesendoderm:Trophoblast-like_Cell:hESC	1.1e-91	rs28377357;rs28377357:2:112495314_TGAG_T:rs6731572:rs28578530:rs141975392	15
ENSG00000153214	TMEM87B	2	112812800	112876895	1	protein_coding	84910	TMEM87B	7.9764e-08	-0.408603	10	9.7	131	3.5646e-17	0	DICE/T_CD4_naive:DICE/T_CD4_naive_activated:DICE/T_CD8_naive_activated:eQTLGen_cis_eQTLs:BIOSQTL/BIOS_eQTL_geneLevel:CMC_SVA_cis:GTEx/v7/Adipose_Subcutaneous:GTEx/v7/Adipose_Visceral_Omentum:GTEx/v7/Whole_Blood:GTEx/v7/Artery_Tibial:GTEx/v7/Heart_Atrial_Appendage:GTEx/v7/Heart_Left_Ventricle:GTEx/v7/Lung:GTEx/v7/Muscle_Skeletal:GTEx/v7/Nerve_Tibial:GTEx/v7/Pancreas:GTEx/v7/Cells_Transformed_fibro…	+	Yes	Left_Ventricle:GM12878:IMR90:Mesenchymal_Stem_Cell:Mesendoderm:hESC	1.1e-91	rs28377357;rs4848279;rs28578530;rs141975392;2:112495314_TGAG_T:rs6731572:rs28578530:rs28377357:rs141975392	15
ENSG00000144152	FBLN7	2	112895962	112945791	1	protein_coding	129804	FBLN7	1.57848e-05	NA	31	10.73	127	7.09057e-18	1.50221e-38	eQTLGen_cis_eQTLs:xQTLServer_eQTLs:CMC_SVA_cis:CMC_NoSVA_cis:GTEx/v7/Adrenal_Gland:GTEx/v7/Artery_Tibial:GTEx/v7/Brain_Cerebellar_Hemisphere:GTEx/v7/Brain_Cerebellum:GTEx/v7/Esophagus_Gastroesophageal_Junction:GTEx/v7/Esophagus_Muscularis:GTEx/v7/Lung:GTEx/v7/Nerve_Tibial:GTEx/v7/Cells_Transformed_fibroblasts:GTEx/v7/Skin_Not_Sun_Exposed_Suprapubic:GTEx/v6/Esophagus_Gastroesophageal_Junction:GTEx…	-	Yes	Adult_Cortex:IMR90	1.1e-91	rs4848279;rs55913672;rs28377357;rs28377357:2:112495314_TGAG_T:rs6731572:rs28578530:rs141975392	15
ENSG00000144161	ZC3H8	2	112969102	113012713	-1	protein_coding	84524	ZC3H8	0.464854	-0.561924	0	0	24	9.6369e-18	0	eQTLGen_cis_eQTLs:CMC_SVA_cis:GTEx/v7/Artery_Tibial:GTEx/v7/Nerve_Tibial:GTEx/v7/Thyroid	+	Yes	Adult_Cortex:Left_Ventricle:IMR90:Mesenchymal_Stem_Cell	1.1e-91	rs4848279;rs55913672;rs28377357:2:112495314_TGAG_T:rs6731572:rs28578530:rs141975392:rs4848279	15
ENSG00000238951	snoU13	2	113028848	113028944	-1	snoRNA	NA	NA	NA	NA	0	0	0	NA	NA	NA	NA	Yes	Left_Ventricle:IMR90:Mesenchymal_Stem_Cell	1.1e-91	rs28377357:2:112495314_TGAG_T:rs6731572:rs28578530:rs141975392:rs4848279	15
ENSG00000188177	ZC3H6	2	113033171	113097640	1	protein_coding	376940	ZC3H6	0.938246	-3.33701	0	0	1	4.2047e-06	0.0120354	eQTLGen_cis_eQTLs	+	Yes	Left_Ventricle:IMR90:Mesenchymal_Stem_Cell	1.1e-91	rs141975392;rs28377357:2:112495314_TGAG_T:rs6731572:rs28578530:rs141975392:rs4848279	15
ENSG00000235258	AC115115.3	2	113043634	113043999	-1	pseudogene	NA	NA	NA	NA	0	0	0	NA	NA	NA	NA	Yes	IMR90:Mesenchymal_Stem_Cell:Mesendoderm:hESC	1.1e-91	2:112495314_TGAG_T:rs6731572:rs28578530:rs28377357:rs141975392:rs4848279	15
ENSG00000248341	AC115115.2	2	113089719	113091836	1	processed_transcript	NA	NA	NA	NA	0	0	0	NA	NA	NA	NA	Yes	IMR90:Mesenchymal_Stem_Cell	1.1e-91	2:112495314_TGAG_T:rs6731572:rs28578530:rs28377357:rs141975392:rs4848279	15
ENSG00000236555	AC115115.4	2	113103588	113103835	1	pseudogene	NA	NA	NA	NA	0	0	0	NA	NA	NA	NA	Yes	IMR90:Mesenchymal_Stem_Cell	1.1e-91	2:112495314_TGAG_T:rs6731572:rs28578530:rs28377357:rs141975392:rs4848279	15
ENSG00000169629	RGPD8	2	113127669	113192065	-1	protein_coding	727851	RGPD8	NA	-0.231625	0	0	77	6.63791e-10	1.82502e-67	eQTLGen_cis_eQTLs:BIOSQTL/BIOS_eQTL_geneLevel:CMC_SVA_cis:CMC_NoSVA_cis:GTEx/v7/Adipose_Subcutaneous:GTEx/v7/Whole_Blood:GTEx/v7/Artery_Tibial:GTEx/v7/Esophagus_Muscularis:GTEx/v7/Heart_Atrial_Appendage:GTEx/v7/Lung:GTEx/v7/Cells_Transformed_fibroblasts:GTEx/v7/Skin_Sun_Exposed_Lower_leg:GTEx/v7/Thyroid:GTEx/v6/Adipose_Subcutaneous:GTEx/v6/Cells_Transformed_fibroblasts	-	No	NA	8.8e-09	rs28377357;rs4848279	15
ENSG00000114999	TTL	2	113239731	113299316	1	protein_coding	150465	TTL	0.984658	-0.00146988	0	0	73	7.6457e-07	0.00243109	eQTLGen_cis_eQTLs:GTEx/v7/Pituitary	-	Yes	Adult_Cortex:Fetal_Cortex:GM12878:IMR90:Mesenchymal_Stem_Cell:Mesendoderm:hESC	1.1e-91	rs55913672;rs141975392;rs28377357;rs28377357:2:112495314_TGAG_T:rs6731572:rs28578530:rs141975392:rs4848279	15
ENSG00000125630	POLR1B	2	113299492	113334635	1	protein_coding	84172	POLR1B	0.912208	-0.971154	0	0	31	2.1504e-10	0	eQTLGen_cis_eQTLs	-	Yes	GM12878:IMR90:Mesenchymal_Stem_Cell:Mesendoderm:Trophoblast-like_Cell:hESC	1.6e-107	rs115845266;rs55913672;rs28377357;rs4848279:2:112495314_TGAG_T:rs6731572:rs28578530:rs28377357:rs141975392:rs146880939:rs72823437:rs11683971	15
ENSG00000207383	Y_RNA	2	113337061	113337161	-1	misc_RNA	NA	NA	NA	NA	0	0	0	NA	NA	NA	NA	Yes	hESC	1.6e-107	rs146880939:rs72823437:2:112495314_TGAG_T:rs6731572:rs141975392:rs11683971	15
ENSG00000125611	CHCHD5	2	113341817	113346852	1	protein_coding	84269	CHCHD5	0.033641	0.167369	0	0	26	2.101e-09	1.95695e-05	eQTLGen_cis_eQTLs:CMC_NoSVA_cis:GTEx/v7/Artery_Tibial	+	Yes	Adult_Cortex:Fetal_Cortex:hESC	1.6e-107	rs55913672;rs141975392;rs146880939;rs4848279;rs28377357;rs28377357:rs146880939:rs72823437:2:112495314_TGAG_T:rs6731572:rs141975392:rs11683971	15
ENSG00000243389	AC012442.5	2	113346617	113372008	1	3prime_overlapping_ncrna	NA	NA	NA	NA	0	0	2	8.28342e-06	0.000527067	GTEx/v7/Heart_Atrial_Appendage	+	Yes	Adult_Cortex:Fetal_Cortex:hESC	1.6e-107	rs72823422;rs28377357:rs146880939:rs72823437:2:112495314_TGAG_T:rs6731572:rs141975392:rs11683971	15
ENSG00000228251	AC012442.6	2	113348373	113349516	1	lincRNA	NA	NA	NA	NA	0	0	4	2.53344e-05	0.000601721	GTEx/v7/Esophagus_Muscularis	-	Yes	Adult_Cortex:Fetal_Cortex:hESC	1.6e-107	rs55913672;rs141975392;rs28377357:rs146880939:rs72823437:2:112495314_TGAG_T:rs6731572:rs141975392:rs11683971	15
ENSG00000237753	AC079922.3	2	113399409	113403267	-1	lincRNA	NA	NA	NA	NA	0	0	315	1.3324e-27	0	eQTLGen_cis_eQTLs	+	Yes	Adult_Cortex:Fetal_Cortex	3.3e-108	rs55913672;rs68012394;rs55937046;rs11683971;rs75698171;rs6731572;2:112495314_TGAG_T;rs72823437;rs141975392;rs146880939;rs28377357;rs4848279	15
ENSG00000144136	SLC20A1	2	113403434	113421404	1	protein_coding	6574	SLC20A1	0.725657	NA	0	0	304	1.5567e-54	0	eQTLGen_cis_eQTLs	+	Yes	Adult_Cortex:Fetal_Cortex	3.3e-108	rs55913672;rs68012394;rs55937046;rs11683971;rs115845266;rs75698171;rs6731572;2:112495314_TGAG_T;rs72823437;rs28578530;rs141975392;rs146880939;rs28377357	15
ENSG00000144130	NT5DC4	2	113479063	113500456	1	protein_coding	284958	NT5DC4	NA	NA	0	0	1	3.4875e-06	0.0100398	eQTLGen_cis_eQTLs	+	No	NA	0.00021	rs141975392	15
ENSG00000125538	IL1B	2	113587328	113594480	-1	protein_coding	3553	IL1B	0.925868	-2.45719e-05	0	0	1	7.367e-06	0.04519	eQTLGen_trans_eQTLs	+	No	NA	1.3e-09	rs12380892	68
ENSG00000125637	PSD4	2	113914902	113966973	1	protein_coding	23550	PSD4	0.805496	-0.981758	0	0	5	7.63358e-06	1.98886e-34	GTEx/v7/Lung:GTEx/v7/Nerve_Tibial:GTEx/v6/Thyroid	-	No	NA	3.8e-06	rs4848279	15
ENSG00000019169	MARCO	2	119699742	119752236	1	protein_coding	8685	MARCO	6.41628e-08	-0.128868	0	0	1	1.3184e-11	0	eQTLGen_trans_eQTLs	-	No	NA	1.8e-24	rs109536	68
ENSG00000075884	ARHGAP15	2	143848931	144525921	1	protein_coding	55843	ARHGAP15	5.25406e-06	0.0915151	3	18.09	0	NA	NA	NA	NA	Yes	IMR90:Mesenchymal_Stem_Cell:Mesendoderm:hESC	1.4e-16	rs34372952;rs2950790;rs726857:rs2077917:rs2250546:rs2950790:rs759222738:rs726857:rs2950790;rs759222738	16:17:00
ENSG00000224288	AC013437.2	2	143850625	143851733	-1	pseudogene	NA	NA	NA	NA	0	0	0	NA	NA	NA	NA	Yes	IMR90:Mesenchymal_Stem_Cell:Mesendoderm:hESC	1.4e-16	rs2950790;rs726857:rs2077917:rs2250546:rs2950790:rs759222738:rs726857:rs2950790;rs759222738	17
ENSG00000226839	MTND6P11	2	143851802	143852284	1	pseudogene	106480727	MTND6P11	NA	NA	0	0	0	NA	NA	NA	NA	Yes	IMR90:Mesenchymal_Stem_Cell:Mesendoderm:hESC	1.4e-16	rs2950790;rs726857:rs2077917:rs2250546:rs2950790:rs759222738:rs726857:rs2950790;rs759222738	17
ENSG00000224852	MTND5P24	2	143852358	143854124	-1	pseudogene	100873262	MTND5P24	NA	NA	0	0	0	NA	NA	NA	NA	Yes	IMR90:Mesenchymal_Stem_Cell:Mesendoderm:hESC	1.4e-16	rs2950790;rs726857:rs2077917:rs2250546:rs2950790:rs759222738:rs726857:rs2950790;rs759222738	17
ENSG00000232772	MTND4P22	2	143854408	143855576	-1	pseudogene	100873244	MTND4P22	NA	NA	0	0	0	NA	NA	NA	NA	Yes	IMR90:Mesenchymal_Stem_Cell:Mesendoderm:hESC	1.4e-16	rs2950790;rs726857:rs2077917:rs2250546:rs2950790:rs759222738:rs726857:rs2950790;rs759222738	17
ENSG00000236300	AC013437.4	2	143855692	143855986	-1	pseudogene	NA	NA	NA	NA	0	0	0	NA	NA	NA	NA	Yes	IMR90:Mesenchymal_Stem_Cell:Mesendoderm:hESC	1.4e-16	rs2950790;rs726857:rs2077917:rs2250546:rs2950790:rs759222738:rs726857:rs2950790;rs759222738	17
ENSG00000227557	MTND3P9	2	143856053	143856398	-1	pseudogene	100873184	MTND3P9	NA	NA	0	0	0	NA	NA	NA	NA	Yes	IMR90:Mesenchymal_Stem_Cell:Mesendoderm:hESC	1.4e-16	rs2950790;rs726857:rs2077917:rs2250546:rs2950790:rs759222738:rs726857:rs2950790;rs759222738	17
ENSG00000225476	AC013437.6	2	143856467	143857502	-1	pseudogene	NA	NA	NA	NA	0	0	0	NA	NA	NA	NA	Yes	IMR90:Mesenchymal_Stem_Cell:Mesendoderm:hESC	1.4e-16	rs2950790;rs726857:rs2077917:rs2250546:rs2950790:rs759222738:rs726857:rs2950790;rs759222738	17
ENSG00000231766	AC013437.7	2	143858499	143858924	-1	pseudogene	NA	NA	NA	NA	0	0	0	NA	NA	NA	NA	Yes	IMR90:Mesenchymal_Stem_Cell:Mesendoderm:hESC	1.4e-16	rs2950790;rs726857:rs2077917:rs2250546:rs2950790:rs759222738:rs726857:rs2950790;rs759222738	17
ENSG00000257284	RP11-190J23.1	2	143919647	143929741	-1	antisense	NA	NA	NA	NA	0	0	0	NA	NA	NA	NA	Yes	Left_Ventricle:Liver:IMR90:Mesenchymal_Stem_Cell:Mesendoderm:Neural_Progenitor_Cell:Trophoblast-like_Cell:hESC	1.4e-16	rs2950790;rs726857:rs2077917:rs2950790:rs726857:rs2250546:rs759222738:rs34372952:rs2950790;rs759222738	16:17:00
ENSG00000228655	AC096558.1	2	144052990	144238358	-1	antisense	NA	NA	NA	NA	0	0	0	NA	NA	NA	NA	Yes	Left_Ventricle:IMR90:Mesenchymal_Stem_Cell:Mesendoderm:hESC	1.4e-16	rs2950790;rs726857:rs2077917:rs2950790:rs726857:rs2250546:rs2950790;rs759222738:rs759222738	17
ENSG00000257640	RP11-570L15.2	2	144053155	144329674	-1	antisense	NA	NA	NA	NA	0	0	0	NA	NA	NA	NA	Yes	Aorta:Left_Ventricle:IMR90:Mesenchymal_Stem_Cell:Mesendoderm:Trophoblast-like_Cell:hESC	1.4e-16	rs2250546:rs2950790:rs726857:rs2950790;rs726857:rs2950790;rs759222738:rs759222738:rs34372952:rs2077917	16:17:00
ENSG00000258268	RP11-570L15.1	2	144276436	144355571	-1	antisense	NA	NA	NA	NA	0	0	0	NA	NA	NA	NA	Yes	Aorta:Left_Ventricle:IMR90:Mesenchymal_Stem_Cell:Mesendoderm:Trophoblast-like_Cell:hESC	1.4e-16	rs2250546:rs2950790:rs726857:rs2950790;rs726857:rs2950790;rs759222738:rs759222738:rs34372952:rs2077917	16:17:00
ENSG00000231758	AC092652.1	2	144398325	144413748	-1	antisense	NA	NA	NA	NA	0	0	0	NA	NA	NA	NA	Yes	Left_Ventricle:IMR90:Mesenchymal_Stem_Cell:Mesendoderm:hESC	1.4e-16	rs2950790;rs726857:rs2077917:rs2950790:rs726857:rs2250546:rs759222738:rs2950790;rs759222738	17
ENSG00000257277	RP11-434H14.1	2	144433734	144498863	-1	antisense	NA	NA	NA	NA	0	0	0	NA	NA	NA	NA	Yes	Aorta:Left_Ventricle:IMR90:Mesenchymal_Stem_Cell:Mesendoderm:Neural_Progenitor_Cell:Trophoblast-like_Cell:hESC	1.4e-16	rs2250546:rs2950790:rs2950790;rs726857:rs2077917:rs726857:rs759222738:rs34372952:rs2950790;rs759222738	16:17:00
ENSG00000257226	CTD-2252P21.1	2	144524189	144533642	-1	antisense	NA	NA	NA	NA	5	18.09	0	NA	NA	NA	NA	Yes	Left_Ventricle:IMR90:Mesenchymal_Stem_Cell:Mesendoderm:hESC	1.4e-16	rs34372952;rs2077917:rs2950790;rs726857:rs2950790:rs726857:rs2250546:rs2950790;rs759222738:rs759222738	16:17:00
ENSG00000236356	AC079584.2	2	144557036	144577168	1	lincRNA	NA	NA	NA	NA	11	20.7	0	NA	NA	NA	NA	Yes	Left_Ventricle:IMR90:Mesenchymal_Stem_Cell:Mesendoderm:hESC	1.4e-16	rs34372952;rs2077917:rs2950790;rs726857:rs2950790:rs726857:rs2250546:rs2950790;rs759222738:rs759222738	16:17:00
ENSG00000200287	Y_RNA	2	144654831	144654929	1	misc_RNA	NA	NA	NA	NA	0	0	0	NA	NA	NA	NA	Yes	Left_Ventricle:IMR90:Mesenchymal_Stem_Cell:Mesendoderm:hESC	1.4e-16	rs2950790;rs726857:rs2077917:rs2950790:rs726857:rs2250546:rs759222738:rs2950790;rs759222738	17
ENSG00000232377	AC016910.1	2	144694640	144721723	1	antisense	101928386	LOC101928386	NA	NA	0	0	0	NA	NA	NA	NA	Yes	Left_Ventricle:IMR90:Mesenchymal_Stem_Cell:Mesendoderm:Neural_Progenitor_Cell:Trophoblast-like_Cell:hESC	1.4e-16	rs2950790;rs726857:rs2077917:rs2950790:rs726857:rs2250546:rs2950790;rs759222738:rs759222738:rs34372952	16:17:00
ENSG00000121964	GTDC1	2	144695635	145090135	-1	protein_coding	79712	GTDC1	2.40903e-10	-0.787953	0	0	0	NA	NA	NA	NA	Yes	Adult_Cortex:Fetal_Cortex:Aorta:Hippocampus:Left_Ventricle:IMR90:Mesenchymal_Stem_Cell:Mesendoderm:Trophoblast-like_Cell:hESC	1.4e-16	rs726857:rs2950790;rs759222738:rs34372952:rs2950790;rs726857:rs2077917:rs2250546:rs2950790:rs759222738	16:17:00
ENSG00000169554	ZEB2	2	145141648	145282147	-1	protein_coding	9839	ZEB2	0.999834	-3.33245	0	0	1	1.24971e-05	0.0206539	GTEx/v7/Artery_Aorta	-	Yes	Aorta:Left_Ventricle:IMR90:Mesenchymal_Stem_Cell:Mesendoderm:Trophoblast-like_Cell:hESC	1.4e-16	rs2950790;rs759222738;rs2250546:rs2950790:rs759222738:rs34372952:rs2950790;rs726857:rs2077917:rs726857:rs2950790	16:17:00
ENSG00000213410	AC009951.2	2	145208235	145208545	1	pseudogene	NA	NA	NA	NA	0	0	0	NA	NA	NA	NA	Yes	Aorta:Hippocampus:Left_Ventricle:IMR90:Mesenchymal_Stem_Cell:Mesendoderm:Neural_Progenitor_Cell:Trophoblast-like_Cell:hESC	1.4e-16	rs2250546:rs2950790:rs759222738:rs2950790;rs759222738:rs2950790;rs726857:rs2077917:rs726857:rs34372952	16:17:00
ENSG00000176824	AC009951.1	2	145218679	145221645	-1	pseudogene	NA	NA	NA	NA	0	0	0	NA	NA	NA	NA	Yes	Aorta:Hippocampus:Left_Ventricle:IMR90:Mesenchymal_Stem_Cell:Mesendoderm:Neural_Progenitor_Cell:Trophoblast-like_Cell:hESC	1.4e-16	rs2250546:rs2950790:rs759222738:rs2950790;rs759222738:rs2950790;rs726857:rs2077917:rs726857:rs34372952	16:17:00
ENSG00000238057	ZEB2-AS1	2	145275664	145279058	1	antisense	100303491	ZEB2-AS1	NA	NA	0	0	0	NA	NA	NA	NA	Yes	Adult_Cortex:Fetal_Cortex:Aorta:Dorsolateral_Prefrontal_Cortex:Hippocampus:Left_Ventricle:Right_Ventricle:GM12878:IMR90:Mesenchymal_Stem_Cell:Mesendoderm:Neural_Progenitor_Cell:Trophoblast-like_Cell:hESC	1.4e-16	rs2950790;rs726857:rs2077917:rs726857:rs2250546:rs2950790:rs2950790;rs759222738:rs34372952:rs759222738	16:17:00
ENSG00000232606	AC010090.1	2	145324002	145337001	1	lincRNA	NA	NA	NA	NA	0	0	0	NA	NA	NA	NA	Yes	Aorta:Left_Ventricle:Liver:Right_Ventricle:GM12878:IMR90:Mesenchymal_Stem_Cell:Mesendoderm:Neural_Progenitor_Cell:Trophoblast-like_Cell:hESC	1.4e-16	rs2950790;rs726857:rs2077917:rs2950790:rs726857:rs2250546:rs759222738:rs34372952:rs2950790;rs759222738	16:17:00
ENSG00000226674	TEX41	2	145425534	145940216	1	lincRNA	401014	TEX41	NA	NA	104	20.6	5	3.37692e-05	0.0326212	GTEx/v7/Cells_Transformed_fibroblasts	-	Yes	Aorta:Hippocampus:Left_Ventricle:Liver:Right_Ventricle:IMR90:Mesenchymal_Stem_Cell:Mesendoderm:Neural_Progenitor_Cell:Trophoblast-like_Cell:hESC	1.4e-16	rs2950790;rs726857;rs2077917;rs2250546;rs759222738;rs2950790:rs2950790;rs726857:rs726857:rs2250546:rs34372952:rs2077917:rs759222738:rs2950790	16:17:00
ENSG00000234940	AC023128.1	2	145445980	145447752	-1	lincRNA	NA	NA	NA	NA	0	0	0	NA	NA	NA	NA	Yes	IMR90:Mesenchymal_Stem_Cell:Mesendoderm:hESC	1.4e-16	rs34372952:rs2950790;rs726857:rs2077917:rs2950790:rs726857:rs2250546:rs759222738:rs2950790;rs759222738	16:17:00
ENSG00000235352	AC023128.2	2	145512343	145513565	-1	pseudogene	NA	NA	NA	NA	0	0	0	NA	NA	NA	NA	Yes	Left_Ventricle:IMR90:Mesenchymal_Stem_Cell:Mesendoderm:hESC	1.8e-16	rs2250546:rs2950790:rs2950790;rs726857:rs2077917:rs726857:rs759222738:rs34372952	16:17:00
ENSG00000268580	RP11-514A9.1	2	145635301	145639600	-1	lincRNA	NA	NA	NA	NA	17	16.69	0	NA	NA	NA	NA	Yes	Left_Ventricle:IMR90:Mesenchymal_Stem_Cell:Mesendoderm:hESC	1.4e-16	rs2950790;rs726857;rs2077917;rs34372952:rs2950790:rs2950790;rs726857:rs726857:rs2250546:rs759222738:rs2077917:rs2950790;rs759222738	16:17:00
ENSG00000235435	AC064865.1	2	146051845	146089415	-1	lincRNA	NA	NA	NA	NA	0	0	0	NA	NA	NA	NA	Yes	Left_Ventricle:Liver:IMR90:Mesenchymal_Stem_Cell:Mesendoderm:hESC	1.4e-16	rs34372952:rs2950790;rs726857:rs2077917:rs2250546:rs2950790:rs759222738:rs726857:rs2950790;rs759222738	16:17:00
ENSG00000253036	snR65	2	146092638	146092740	1	snoRNA	NA	NA	NA	NA	0	0	0	NA	NA	NA	NA	Yes	Left_Ventricle:Liver:IMR90:Mesenchymal_Stem_Cell:Mesendoderm:hESC	1.4e-16	rs34372952:rs2950790;rs726857:rs2077917:rs2250546:rs2950790:rs759222738:rs726857:rs2950790;rs759222738	16:17:00
ENSG00000214064	RPL6P5	2	146094798	146095625	1	pseudogene	100270844	RPL6P5	NA	NA	0	0	0	NA	NA	NA	NA	Yes	Left_Ventricle:Liver:IMR90:Mesenchymal_Stem_Cell:Mesendoderm:hESC	1.4e-16	rs34372952:rs2950790;rs726857:rs2077917:rs2250546:rs2950790:rs759222738:rs726857:rs2950790;rs759222738	16:17:00
ENSG00000225107	AC092484.1	2	146326862	146345592	-1	lincRNA	NA	NA	NA	NA	0	0	0	NA	NA	NA	NA	Yes	Left_Ventricle:Liver:IMR90:Mesenchymal_Stem_Cell:Mesendoderm:hESC	1.4e-16	rs34372952:rs2950790;rs726857:rs2077917:rs2950790:rs726857:rs2250546:rs759222738:rs2950790;rs759222738	16:17:00
ENSG00000226218	AC079163.1	2	146358475	146360991	-1	lincRNA	NA	NA	NA	NA	0	0	0	NA	NA	NA	NA	Yes	Left_Ventricle:IMR90:Mesenchymal_Stem_Cell:Mesendoderm:Trophoblast-like_Cell:hESC	1.4e-16	rs34372952:rs2950790;rs759222738:rs2950790;rs726857:rs2077917:rs2950790:rs726857:rs2250546:rs759222738	16:17:00
ENSG00000234119	AC079248.1	2	146583853	146585398	-1	pseudogene	NA	NA	NA	NA	0	0	0	NA	NA	NA	NA	Yes	Aorta:Left_Ventricle:Liver:IMR90:Mesenchymal_Stem_Cell:Mesendoderm:Neural_Progenitor_Cell:Trophoblast-like_Cell:hESC	1.4e-16	rs34372952:rs2950790:rs2950790;rs726857:rs726857:rs2250546:rs2077917:rs2950790;rs759222738:rs759222738	16:17:00
ENSG00000233842	AC062031.1	2	146672658	146688714	1	lincRNA	NA	NA	NA	NA	0	0	0	NA	NA	NA	NA	Yes	Aorta:Left_Ventricle:IMR90:Mesenchymal_Stem_Cell:Mesendoderm:hESC	1.4e-16	rs34372952:rs2950790:rs2950790;rs726857:rs726857:rs2250546:rs2077917:rs2950790;rs759222738:rs759222738	16:17:00
ENSG00000251905	RNU7-2P	2	146902724	146902785	1	snRNA	100147745	RNU7-2P	NA	NA	0	0	0	NA	NA	NA	NA	Yes	IMR90:Mesenchymal_Stem_Cell:Mesendoderm:hESC	1.4e-16	rs34372952:rs2950790:rs2950790;rs726857:rs726857:rs2250546:rs2077917:rs759222738	16:17:00
ENSG00000230559	RPL17P12	2	146951864	146952389	1	pseudogene	100270938	RPL17P12	NA	NA	0	0	0	NA	NA	NA	NA	Yes	Left_Ventricle:IMR90:Mesenchymal_Stem_Cell:Mesendoderm:hESC	1.4e-16	rs34372952:rs2950790;rs726857:rs2077917:rs2950790:rs726857:rs2250546:rs759222738:rs2950790;rs759222738	16:17:00
ENSG00000227134	AC093084.1	2	147234995	147235681	1	pseudogene	NA	NA	NA	NA	0	0	0	NA	NA	NA	NA	Yes	IMR90:Mesenchymal_Stem_Cell:Mesendoderm:hESC	1.4e-16	rs34372952:rs2950790;rs726857:rs2077917:rs2950790:rs726857:rs2250546:rs759222738:rs2950790;rs759222738	16:17:00
ENSG00000198526	PABPC1P2	2	147345012	147346878	1	pseudogene	728773	PABPC1P2	NA	NA	0	0	0	NA	NA	NA	NA	Yes	Liver:IMR90:Mesenchymal_Stem_Cell:Mesendoderm:Trophoblast-like_Cell:hESC	1.4e-16	rs34372952:rs2250546:rs2950790:rs759222738:rs2950790;rs726857:rs2077917:rs2950790;rs759222738:rs726857	16:17:00
ENSG00000271583	RP11-638D14.1	2	147591069	147591606	-1	pseudogene	NA	NA	NA	NA	0	0	0	NA	NA	NA	NA	Yes	hESC	1.8e-16	rs2250546:rs2950790:rs759222738	17
ENSG00000231040	AC103881.1	2	147595317	147607878	1	lincRNA	NA	NA	NA	NA	0	0	0	NA	NA	NA	NA	Yes	hESC	1.8e-16	rs2250546:rs2950790:rs759222738	17
ENSG00000227902	AC062032.1	2	147637477	147655786	1	lincRNA	NA	NA	NA	NA	0	0	0	NA	NA	NA	NA	Yes	Mesendoderm:hESC	1.4e-16	rs2950790;rs726857:rs2077917:rs2950790:rs726857:rs2250546:rs759222738	17
ENSG00000229143	AC009480.4	2	148567915	148568346	1	pseudogene	NA	NA	NA	NA	0	0	0	NA	NA	NA	NA	Yes	Mesendoderm	1.8e-16	rs2250546:rs2950790	17
ENSG00000136560	TANK	2	161993419	162092732	1	protein_coding	10010	TANK	0.943798	-0.173838	0	0	18	5.11329e-24	3.09132e-16	xQTLServer_eQTLs	NA	No	NA	1.1e-22	9:139836362_G_A;9:139833441_C_T;9:139855868_ACAGGGCTGCGAGGGGACTGCCTG_A;9:139849285_C_T	69
ENSG00000163092	XIRP2	2	167744997	168116263	1	protein_coding	129446	XIRP2	2.85559e-37	NA	0	0	0	NA	NA	NA	NA	Yes	Mesenchymal_Stem_Cell	4.9e-08	rs35565867	18
ENSG00000225182	AC092601.1	2	167746012	167746394	-1	pseudogene	NA	NA	NA	NA	0	0	0	NA	NA	NA	NA	Yes	Mesenchymal_Stem_Cell	4.9e-08	rs35565867	18
ENSG00000254552	XIRP2-AS1	2	167980414	167997465	-1	antisense	100874011	XIRP2-AS1	NA	NA	0	0	0	NA	NA	NA	NA	Yes	Mesenchymal_Stem_Cell	4.9e-08	rs35565867	18
ENSG00000228222	AC074363.1	2	168149681	168414843	1	lincRNA	NA	NA	NA	NA	0	0	0	NA	NA	NA	NA	Yes	Mesenchymal_Stem_Cell:Mesendoderm:hESC	4.9e-08	rs35565867	18
ENSG00000198648	STK39	2	168810530	169104651	-1	protein_coding	27347	STK39	0.999462	-1.27479	0	0	0	NA	NA	NA	NA	Yes	Adult_Cortex:Fetal_Cortex	4.9e-08	rs35565867	18
ENSG00000239230	RN7SL95P	2	169297416	169297715	-1	misc_RNA	NA	RN7SL95P	NA	NA	0	0	0	NA	NA	NA	NA	Yes	Aorta:Left_Ventricle:Right_Ventricle:GM12878:IMR90:Mesenchymal_Stem_Cell:Mesendoderm:Trophoblast-like_Cell:hESC	4.9e-08	rs35565867	18
ENSG00000241074	RN7SL813P	2	169307834	169308136	1	misc_RNA	106480534	RN7SL813P	NA	NA	0	0	0	NA	NA	NA	NA	Yes	Aorta:Left_Ventricle:Right_Ventricle:GM12878:IMR90:Mesenchymal_Stem_Cell:Mesendoderm:Trophoblast-like_Cell:hESC	4.9e-08	rs35565867	18
ENSG00000172292	CERS6	2	169312372	169631644	1	protein_coding	253782	CERS6	0.684541	-0.789778	35	15.72	34	3.08174e-06	3.25921e-11	BIOSQTL/BIOS_eQTL_geneLevel:CMC_SVA_cis:CMC_NoSVA_cis:GTEx/v7/Esophagus_Muscularis	-	Yes	Adult_Cortex:Fetal_Cortex:Aorta:Left_Ventricle:Right_Ventricle:GM12878:IMR90:Mesenchymal_Stem_Cell:Mesendoderm:Trophoblast-like_Cell:hESC	4.9e-08	rs35565867	18
ENSG00000265694	MIR4774	2	169439453	169439528	1	miRNA	100616356	MIR4774	NA	NA	0	0	0	NA	NA	NA	NA	Yes	Left_Ventricle:Mesenchymal_Stem_Cell	4.9e-08	rs35565867	18
ENSG00000227617	CERS6-AS1	2	169628463	169643471	-1	antisense	100861402	CERS6-AS1	NA	NA	0	0	1	1.87735e-05	0.0121919	BIOSQTL/BIOS_eQTL_geneLevel	-	Yes	Mesenchymal_Stem_Cell:Mesendoderm	4.9e-08	rs35565867	18
ENSG00000163072	NOSTRIN	2	169643049	169722024	1	protein_coding	115677	NOSTRIN	3.57973e-10	-0.276311	0	0	0	NA	NA	NA	NA	Yes	Mesenchymal_Stem_Cell:Mesendoderm	4.9e-08	rs35565867	18
ENSG00000152253	SPC25	2	169690642	169769881	-1	protein_coding	57405	SPC25	0.0594295	-0.350387	0	0	0	NA	NA	NA	NA	Yes	Adult_Cortex:Fetal_Cortex:Left_Ventricle:Mesenchymal_Stem_Cell:Mesendoderm:Trophoblast-like_Cell:hESC	4.9e-08	rs35565867	18
ENSG00000073737	DHRS9	2	169921299	169952677	1	protein_coding	10170	DHRS9	2.60804e-07	0.131292	0	0	3	9.0914e-12	0	eQTLGen_trans_eQTLs	+	No	NA	9e-08	rs9532564	96
ENSG00000231898	AC012594.1	2	171190438	171207628	-1	antisense	NA	NA	NA	NA	0	0	0	NA	NA	NA	NA	Yes	Mesendoderm	4.1e-12	2:172407373_AAT_A:2:172407373_AAT_A;rs11674142:rs11674142	19
ENSG00000234350	AC007405.4	2	171579719	171627276	-1	lincRNA	NA	NA	NA	NA	0	0	4	1.46165e-05	0.049	DICE/T_CD4_TH1	-	No	NA	2.9e-10	2:172407373_AAT_A;rs11674142	19
ENSG00000266020	AC010092.1	2	171772719	171772804	1	miRNA	NA	NA	NA	NA	0	0	0	NA	NA	NA	NA	Yes	GM12878:Mesenchymal_Stem_Cell:Mesendoderm:hESC	4.1e-12	rs11680268:2:172407373_AAT_A;rs11680268:2:172407373_AAT_A:rs10171386:2:172407373_AAT_A;rs11674142:rs11674142	19
ENSG00000115806	GORASP2	2	171784974	171823639	1	protein_coding	26003	GORASP2	0.891064	-0.421062	0	0	0	NA	NA	NA	NA	Yes	GM12878:Mesenchymal_Stem_Cell:Mesendoderm:hESC	4.1e-12	rs11680268:2:172407373_AAT_A;rs11680268:2:172407373_AAT_A:rs10171386:2:172407373_AAT_A;rs11674142:rs11674142	19
ENSG00000198586	TLK1	2	171847333	172087824	-1	protein_coding	9874	TLK1	0.999995	0.174563	0	0	0	NA	NA	NA	NA	Yes	GM12878:IMR90:Mesenchymal_Stem_Cell:Mesendoderm:Trophoblast-like_Cell:hESC	4.1e-12	rs11680268:2:172407373_AAT_A;rs11680268:2:172407373_AAT_A:rs10171386:2:172407373_AAT_A;rs11674142:rs11674142	19
ENSG00000238567	snoU13	2	172002840	172002937	1	snoRNA	NA	NA	NA	NA	0	0	0	NA	NA	NA	NA	Yes	GM12878:IMR90:Mesenchymal_Stem_Cell:Mesendoderm:hESC	4.1e-12	rs11680268:2:172407373_AAT_A;rs11680268:2:172407373_AAT_A:rs10171386:2:172407373_AAT_A;rs11674142:rs11674142	19
ENSG00000123600	METTL8	2	172173919	172291312	-1	protein_coding	79828	METTL8	1.43717e-09	NA	0	0	16	2.0238e-30	0	eQTLGen_cis_eQTLs:BIOSQTL/BIOS_eQTL_geneLevel	+	Yes	Aorta:GM12878:IMR90:Mesenchymal_Stem_Cell:Mesendoderm:hESC	4.1e-12	rs11680268;rs10171386;rs11674142;2:172407373_AAT_A;rs11680268:2:172407373_AAT_A;rs11680268:2:172407373_AAT_A:rs10171386:2:172407373_AAT_A;rs11674142:rs11674142	19
ENSG00000115827	DCAF17	2	172290727	172341562	1	protein_coding	80067	DCAF17	0.000284985	-0.0289232	0	0	0	NA	NA	NA	NA	Yes	Aorta:GM12878:IMR90:Mesenchymal_Stem_Cell:Mesendoderm:hESC	4.1e-12	rs11680268:2:172407373_AAT_A;rs11680268:2:172407373_AAT_A:rs10171386:2:172407373_AAT_A;rs11674142:rs11674142	19
ENSG00000228507	DAP3P2	2	172347932	172348441	1	pseudogene	359774	DAP3P2	NA	NA	0	0	0	NA	NA	NA	NA	Yes	GM12878:IMR90:Mesenchymal_Stem_Cell:Mesendoderm:Trophoblast-like_Cell:hESC	4.1e-12	rs11680268:2:172407373_AAT_A;rs11680268:2:172407373_AAT_A:rs10171386:2:172407373_AAT_A;rs11674142:rs11674142	19
ENSG00000234061	AC007969.4	2	172349415	172349605	1	pseudogene	NA	NA	NA	NA	0	0	0	NA	NA	NA	NA	Yes	GM12878:IMR90:Mesenchymal_Stem_Cell:Mesendoderm:Trophoblast-like_Cell:hESC	4.1e-12	rs11680268:2:172407373_AAT_A;rs11680268:2:172407373_AAT_A:rs10171386:2:172407373_AAT_A;rs11674142:rs11674142	19
ENSG00000233762	AC007969.5	2	172373749	172374232	-1	pseudogene	NA	NA	NA	NA	8	7.686	0	NA	NA	NA	NA	Yes	GM12878:IMR90:Mesenchymal_Stem_Cell:Mesendoderm:Trophoblast-like_Cell:hESC	4.1e-12	rs11680268;2:172407373_AAT_A;2:172407373_AAT_A:2:172407373_AAT_A;rs11674142:rs11674142	19
ENSG00000071967	CYBRD1	2	172378757	172414643	1	protein_coding	79901	CYBRD1	0.351788	2.29122	24	11.49	34	3.27170000000001e-310	0	DICE/Monocyte_non_classical:eQTLGen_cis_eQTLs:BIOSQTL/BIOS_eQTL_geneLevel:xQTLServer_eQTLs:CMC_SVA_cis:CMC_NoSVA_cis:BRAINEAC/TCTX:BRAINEAC/WHMT:GTEx/v7/Adipose_Subcutaneous:GTEx/v7/Adipose_Visceral_Omentum:GTEx/v7/Whole_Blood:GTEx/v7/Artery_Aorta:GTEx/v7/Artery_Coronary:GTEx/v7/Artery_Tibial:GTEx/v7/Brain_Amygdala:GTEx/v7/Brain_Anterior_cingulate_cortex_BA24:GTEx/v7/Brain_Caudate_basal_ganglia:G…	-	Yes	GM12878:IMR90:Mesenchymal_Stem_Cell:Mesendoderm:Trophoblast-like_Cell:hESC	3.3e-12	rs11680268;2:172407373_AAT_A;rs10171386;rs11674142;rs9532564;rs4889634;rs375452507;2:172407373_AAT_A:2:172407373_AAT_A;rs11674142:rs11674142	19:96:110
ENSG00000077380	DYNC1I2	2	172543919	172604930	1	protein_coding	1781	DYNC1I2	5.1872e-07	-0.298788	0	0	2	3.97783e-05	1.09171e-19	GTEx/v7/Adipose_Subcutaneous	+	Yes	IMR90:Mesenchymal_Stem_Cell:Mesendoderm:hESC	4.1e-12	rs11680268;rs11680268:2:172407373_AAT_A;rs11680268:2:172407373_AAT_A:rs10171386:2:172407373_AAT_A;rs11674142:rs11674142	19
ENSG00000268821	AC068039.1	2	172560844	172567314	-1	protein_coding	NA	NA	NA	NA	0	0	0	NA	NA	NA	NA	Yes	IMR90:Mesenchymal_Stem_Cell:Mesendoderm:hESC	4.1e-12	2:172407373_AAT_A:2:172407373_AAT_A;rs11674142:rs11674142	19
ENSG00000228389	AC068039.4	2	172629992	172632354	1	antisense	NA	NA	NA	NA	0	0	1	5.6094e-06	0.015995	eQTLGen_cis_eQTLs	+	Yes	IMR90:Mesenchymal_Stem_Cell:Mesendoderm:hESC	4.1e-12	rs10171386;rs11680268:2:172407373_AAT_A;rs11680268:2:172407373_AAT_A:rs10171386:2:172407373_AAT_A;rs11674142:rs11674142	19
ENSG00000252779	RNU6-182P	2	172713076	172713180	-1	snRNA	106479647	RNU6-182P	NA	NA	0	0	0	NA	NA	NA	NA	Yes	IMR90:Mesenchymal_Stem_Cell	4.1e-12	2:172407373_AAT_A:2:172407373_AAT_A;rs11674142:rs11674142	19
ENSG00000144355	DLX1	2	172949468	172954405	1	protein_coding	1745	DLX1	0.926719	-0.868333	0	0	0	NA	NA	NA	NA	Yes	Left_Ventricle:GM12878:IMR90:Mesenchymal_Stem_Cell:Mesendoderm:Trophoblast-like_Cell:hESC	4.1e-12	rs11680268:2:172407373_AAT_A;rs11680268:2:172407373_AAT_A:rs10171386:2:172407373_AAT_A;rs11674142:rs11674142	19
ENSG00000115844	DLX2	2	172964167	172967628	-1	protein_coding	1746	DLX2	0.887611	-0.66458	0	0	0	NA	NA	NA	NA	Yes	IMR90:Mesenchymal_Stem_Cell:Mesendoderm:Trophoblast-like_Cell	4.1e-12	rs11680268:2:172407373_AAT_A;rs11680268:2:172407373_AAT_A:rs10171386:2:172407373_AAT_A;rs11674142:rs11674142	19
ENSG00000236651	AC104801.1	2	172967734	172974710	1	lincRNA	104326193	DLX2-DT	NA	NA	0	0	0	NA	NA	NA	NA	Yes	IMR90:Mesenchymal_Stem_Cell:Mesendoderm:Trophoblast-like_Cell	4.1e-12	rs11680268:2:172407373_AAT_A;rs11680268:2:172407373_AAT_A:rs10171386:2:172407373_AAT_A;rs11674142:rs11674142	19
ENSG00000238572	snoU13	2	173020757	173020848	-1	snoRNA	NA	NA	NA	NA	0	0	0	NA	NA	NA	NA	Yes	Left_Ventricle:IMR90:Mesenchymal_Stem_Cell:Mesendoderm:Trophoblast-like_Cell	4.1e-12	2:172407373_AAT_A:2:172407373_AAT_A;rs11674142:rs11674142:rs11680268:2:172407373_AAT_A;rs11680268:rs10171386	19
ENSG00000091409	ITGA6	2	173292082	173371181	1	protein_coding	3655	ITGA6	0.0099136	-0.644629	0	0	0	NA	NA	NA	NA	Yes	GM12878:IMR90:Mesenchymal_Stem_Cell:Mesendoderm:Neural_Progenitor_Cell:Trophoblast-like_Cell	4.1e-12	rs11680268:2:172407373_AAT_A;rs11680268:2:172407373_AAT_A:rs10171386:2:172407373_AAT_A;rs11674142:rs11674142	19
ENSG00000226963	AC078883.4	2	173292502	173293331	-1	antisense	NA	NA	NA	NA	0	0	0	NA	NA	NA	NA	Yes	GM12878:IMR90:Mesenchymal_Stem_Cell:Mesendoderm:Neural_Progenitor_Cell:Trophoblast-like_Cell	4.1e-12	rs11680268:2:172407373_AAT_A;rs11680268:2:172407373_AAT_A:rs10171386:2:172407373_AAT_A;rs11674142:rs11674142	19
ENSG00000232788	AC078883.3	2	173328990	173330750	-1	antisense	NA	NA	NA	NA	0	0	0	NA	NA	NA	NA	Yes	Liver:IMR90:Mesenchymal_Stem_Cell:Mesendoderm	4.1e-12	2:172407373_AAT_A:2:172407373_AAT_A;rs11674142:rs11674142:rs11680268:2:172407373_AAT_A;rs11680268:rs10171386	19
ENSG00000225205	AC093818.1	2	173345568	173421324	-1	antisense	NA	NA	NA	NA	0	0	0	NA	NA	NA	NA	Yes	IMR90:Mesenchymal_Stem_Cell	4.1e-12	2:172407373_AAT_A:2:172407373_AAT_A;rs11674142:rs11674142	19
ENSG00000152256	PDK1	2	173420101	173489823	1	protein_coding	5163	PDK1	0.00465669	0.308119	0	0	0	NA	NA	NA	NA	Yes	IMR90:Mesenchymal_Stem_Cell	4.1e-12	2:172407373_AAT_A:2:172407373_AAT_A;rs11674142:rs11674142	19
ENSG00000199866	Y_RNA	2	173422879	173422980	-1	misc_RNA	NA	NA	NA	NA	0	0	0	NA	NA	NA	NA	Yes	IMR90:Mesenchymal_Stem_Cell	4.1e-12	2:172407373_AAT_A:2:172407373_AAT_A;rs11674142:rs11674142	19
ENSG00000230104	AC018712.2	2	173538940	173539626	-1	pseudogene	NA	NA	NA	NA	0	0	0	NA	NA	NA	NA	Yes	Mesenchymal_Stem_Cell:Mesendoderm:Trophoblast-like_Cell:hESC	4.1e-12	rs11680268:2:172407373_AAT_A;rs11680268:2:172407373_AAT_A:rs10171386:2:172407373_AAT_A;rs11674142:rs11674142	19
ENSG00000239041	snoU13	2	173556027	173556130	1	snoRNA	NA	NA	NA	NA	0	0	0	NA	NA	NA	NA	Yes	Mesenchymal_Stem_Cell:Mesendoderm:Trophoblast-like_Cell:hESC	4.1e-12	rs11680268:2:172407373_AAT_A;rs11680268:2:172407373_AAT_A:rs10171386:2:172407373_AAT_A;rs11674142:rs11674142	19
ENSG00000236478	AC012513.4	2	217039619	217040755	-1	pseudogene	NA	NA	NA	NA	0	0	0	NA	NA	NA	NA	Yes	Left_Ventricle	2e-10	rs28449400	20
ENSG00000163464	CXCR1	2	219027568	219031718	-1	protein_coding	3577	CXCR1	0.000374556	-0.0322293	0	0	0	NA	NA	NA	NA	Yes	Mesenchymal_Stem_Cell:Trophoblast-like_Cell	2.6e-26	rs28449400:rs121908120	20
ENSG00000238428	snoU13	2	219049702	219049805	-1	snoRNA	NA	NA	NA	NA	0	0	0	NA	NA	NA	NA	Yes	IMR90:Mesenchymal_Stem_Cell	2.6e-26	rs28449400:rs121908120	20
ENSG00000224159	HMGB1P9	2	219065157	219066111	1	pseudogene	654503	HMGB1P9	NA	NA	0	0	0	NA	NA	NA	NA	Yes	IMR90:Mesenchymal_Stem_Cell	2.6e-26	rs28449400:rs121908120	20
ENSG00000163466	ARPC2	2	219081817	219119079	1	protein_coding	10109	ARPC2	NA	NA	0	0	0	NA	NA	NA	NA	Yes	Left_Ventricle:Liver:GM12878:IMR90:Mesenchymal_Stem_Cell:Mesendoderm:Trophoblast-like_Cell:hESC	2.6e-26	rs28449400:rs121908120	20
ENSG00000261338	RP11-378A13.1	2	219120042	219122087	1	sense_overlapping	NA	NA	NA	NA	0	0	0	NA	NA	NA	NA	Yes	Left_Ventricle:Liver:GM12878:IMR90:Mesenchymal_Stem_Cell:Mesendoderm:Trophoblast-like_Cell:hESC	2.6e-26	rs28449400:rs121908120	20
ENSG00000127837	AAMP	2	219128850	219134980	-1	protein_coding	14	AAMP	0.531201	0.028452	0	0	0	NA	NA	NA	NA	Yes	Fetal_Cortex	1.4e-12	rs28449400	20
ENSG00000127838	PNKD	2	219135115	219211516	1	protein_coding	25953	PNKD	1.89916e-08	-0.259913	0	0	0	NA	NA	NA	NA	Yes	Fetal_Cortex	1.4e-12	rs28449400	20
ENSG00000135926	TMBIM1	2	219138915	219157309	-1	protein_coding	64114	TMBIM1	7.40054e-05	-0.0223595	0	0	1	8.4128e-06	0.0237604	eQTLGen_cis_eQTLs	-	No	NA	9.9e-35	rs121908120	20
ENSG00000238736	snoU13	2	219193303	219193403	1	snoRNA	NA	NA	NA	NA	0	0	0	NA	NA	NA	NA	Yes	Left_Ventricle:IMR90:Mesenchymal_Stem_Cell	2e-10	rs28449400	20
ENSG00000018280	SLC11A1	2	219246752	219261617	1	protein_coding	6556	SLC11A1	6.59212e-12	-0.804979	0	0	0	NA	NA	NA	NA	Yes	IMR90	2e-10	rs28449400	20
ENSG00000144579	CTDSP1	2	219262979	219270664	1	protein_coding	58190	CTDSP1	0.902027	-0.253679	0	0	0	NA	NA	NA	NA	Yes	Fetal_Cortex:IMR90	1.4e-12	rs28449400	20
ENSG00000273361	RP11-378A13.2	2	219263466	219263942	-1	antisense	NA	NA	NA	NA	0	0	0	NA	NA	NA	NA	Yes	Fetal_Cortex:IMR90	1.4e-12	rs28449400	20
ENSG00000199121	MIR26B	2	219267369	219267445	1	miRNA	407017	MIR26B	NA	NA	0	0	0	NA	NA	NA	NA	Yes	Fetal_Cortex:IMR90	1.4e-12	rs28449400	20
ENSG00000127831	VIL1	2	219283815	219318018	1	protein_coding	7429	VIL1	1.21278e-05	-1.05449	3	6.67	4	7.9576e-11	0	eQTLGen_trans_eQTLs	-	Yes	Fetal_Cortex:IMR90:Mesenchymal_Stem_Cell:Mesendoderm	8.4e-13	rs28449400;rs1344672	20:30:00
ENSG00000135913	USP37	2	219314974	219433084	-1	protein_coding	57695	USP37	0.998322	-0.484736	4	6.67	0	NA	NA	NA	NA	Yes	Adult_Cortex:Left_Ventricle:Liver:GM12878:IMR90:Mesenchymal_Stem_Cell:Mesendoderm:hESC	2.6e-26	rs28449400;rs28449400:rs121908120	20
ENSG00000144580	RQCD1	2	219433303	219461803	1	protein_coding	9125	RQCD1	0.930278	-0.207001	0	0	6	7.6771e-13	0	eQTLGen_cis_eQTLs	-	Yes	Adult_Cortex:Left_Ventricle:Liver:GM12878:IMR90:Mesenchymal_Stem_Cell:Mesendoderm:hESC	2.6e-26	rs28449400;rs28449400:rs121908120	20
ENSG00000207393	RNU6-136P	2	219453937	219454043	-1	snRNA	106479626	RNU6-136P	NA	NA	0	0	0	NA	NA	NA	NA	Yes	GM12878:IMR90:Mesenchymal_Stem_Cell:Mesendoderm:hESC	8.4e-13	rs28449400	20
ENSG00000115556	PLCD4	2	219472488	219501907	1	protein_coding	84812	PLCD4	8.11639e-09	0.56611	0	0	1	7.13556e-07	5.81303e-10	GTEx/v7/Cells_Transformed_fibroblasts	-	Yes	GM12878:IMR90:Mesenchymal_Stem_Cell:Mesendoderm:hESC	8.4e-13	rs77583146;rs28449400	20
ENSG00000252805	U3	2	219484524	219484660	1	snoRNA	NA	NA	NA	NA	0	0	0	NA	NA	NA	NA	Yes	GM12878:IMR90:Mesenchymal_Stem_Cell:Mesendoderm:hESC	2.6e-26	rs28449400:rs121908120	20
ENSG00000273466	RP11-548H3.1	2	219497979	219498737	-1	antisense	NA	NA	NA	NA	0	0	0	NA	NA	NA	NA	Yes	GM12878:IMR90:Mesenchymal_Stem_Cell:Mesendoderm:hESC	2.6e-26	rs28449400:rs121908120	20
ENSG00000115568	ZNF142	2	219502639	219524378	-1	protein_coding	7701	ZNF142	1.87523e-15	0.233238	1	7.314	0	NA	NA	NA	NA	Yes	Adult_Cortex:Fetal_Cortex:Liver:GM12878:IMR90:Mesenchymal_Stem_Cell:Mesendoderm:Trophoblast-like_Cell:hESC	9.9e-35	rs28449400;rs28449400:rs121908120:rs77583146	20
ENSG00000074582	BCS1L	2	219523487	219528166	1	protein_coding	617	BCS1L	2.27742e-08	-0.272802	1	7.314	0	NA	NA	NA	NA	Yes	Adult_Cortex:Fetal_Cortex:Liver:GM12878:IMR90:Mesenchymal_Stem_Cell:Mesendoderm:Trophoblast-like_Cell:hESC	9.9e-35	rs28449400;rs28449400:rs121908120:rs77583146	20
ENSG00000163481	RNF25	2	219528587	219537134	-1	protein_coding	64320	RNF25	0.829695	0.36618	0	0	0	NA	NA	NA	NA	Yes	Adult_Cortex:Fetal_Cortex:Liver:GM12878:IMR90:Mesenchymal_Stem_Cell:Mesendoderm:Trophoblast-like_Cell:hESC	9.9e-35	rs28449400:rs121908120:rs77583146	20
ENSG00000163482	STK36	2	219536749	219567439	1	protein_coding	27148	STK36	3.75254e-07	-0.311109	1	6.952	0	NA	NA	NA	NA	Yes	Adult_Cortex:Fetal_Cortex:Liver:GM12878:IMR90:Mesenchymal_Stem_Cell:Mesendoderm:Trophoblast-like_Cell:hESC	9.9e-35	rs28449400;rs28449400:rs121908120:rs77583146	20
ENSG00000135912	TTLL4	2	219575568	219620139	1	protein_coding	9654	TTLL4	2.83171e-06	-0.122129	1	0.466	0	NA	NA	NA	NA	Yes	Adult_Cortex:GM12878:IMR90:Mesenchymal_Stem_Cell:Mesendoderm:hESC	9.9e-35	rs28449400;rs28449400:rs121908120:rs77583146	20
ENSG00000135929	CYP27A1	2	219646472	219680016	1	protein_coding	1593	CYP27A1	3.89682e-11	-1.07572	0	0	13	1.0463e-60	0	eQTLGen_cis_eQTLs	+	Yes	IMR90:Mesenchymal_Stem_Cell	9.9e-35	rs28449400;rs121908120	20
ENSG00000272555	RP11-459I19.1	2	219683413	219683867	1	lincRNA	NA	NA	NA	NA	0	0	0	NA	NA	NA	NA	Yes	Spleen:GM12878:IMR90:Mesenchymal_Stem_Cell:Mesendoderm:hESC	1.4e-12	rs28449400	20
ENSG00000115592	PRKAG3	2	219687106	219696809	-1	protein_coding	53632	PRKAG3	9.66993e-05	0.0322201	0	0	0	NA	NA	NA	NA	Yes	Spleen:GM12878:IMR90:Mesenchymal_Stem_Cell:Mesendoderm:hESC	1.4e-12	rs28449400	20
ENSG00000232625	AC009974.11	2	219706322	219706788	1	pseudogene	NA	NA	NA	NA	0	0	0	NA	NA	NA	NA	Yes	Spleen:GM12878:IMR90:Mesenchymal_Stem_Cell:Mesendoderm:hESC	1.4e-12	rs28449400	20
ENSG00000115596	WNT6	2	219724544	219738955	1	protein_coding	7475	WNT6	0.669266	NA	1	17.03	0	NA	NA	NA	NA	Yes	Spleen:GM12878:IMR90:Mesenchymal_Stem_Cell	8.8e-29	rs121908120;rs121908120:rs28449400	20
ENSG00000135925	WNT10A	2	219745085	219764303	1	protein_coding	80326	WNT10A	0.0101693	-0.653429	3	27.6	0	NA	NA	NA	NA	Yes	Spleen:GM12878:IMR90:Mesenchymal_Stem_Cell	9.9e-35	rs121908120;rs77583146;rs121908120:rs28449400	20
ENSG00000228135	AC073128.10	2	219765533	219795358	-1	antisense	101928537	LINC01494	NA	NA	2	1.931	0	NA	NA	NA	NA	Yes	Spleen:GM12878:IMR90:Mesenchymal_Stem_Cell:Mesendoderm:hESC	9.9e-35	rs121908120;rs121908120:rs77583146:rs28449400	20
ENSG00000200029	RNU6-642P	2	219780906	219781009	-1	snRNA	106481384	RNU6-642P	NA	NA	2	1.931	0	NA	NA	NA	NA	Yes	Spleen:GM12878:IMR90:Mesenchymal_Stem_Cell:Mesendoderm:hESC	9.9e-35	rs121908120;rs121908120:rs77583146:rs28449400	20
ENSG00000235024	AC097468.7	2	219809351	219826625	-1	antisense	NA	NA	NA	NA	1	20.1	0	NA	NA	NA	NA	Yes	IMR90:Mesenchymal_Stem_Cell:Mesendoderm:hESC	9.9e-35	rs121908120;rs121908120:rs77583146:rs28449400	20
ENSG00000224928	KRT8P30	2	219818123	219818772	-1	pseudogene	391485	KRT8P30	NA	NA	1	20.1	0	NA	NA	NA	NA	Yes	IMR90:Mesenchymal_Stem_Cell:Mesendoderm:hESC	9.9e-35	rs121908120;rs121908120:rs77583146:rs28449400	20
ENSG00000171450	CDK5R2	2	219824377	219826876	1	protein_coding	8941	CDK5R2	NA	-0.563429	1	20.1	0	NA	NA	NA	NA	Yes	IMR90:Mesenchymal_Stem_Cell:Mesendoderm:hESC	9.9e-35	rs121908120;rs121908120:rs77583146:rs28449400	20
ENSG00000236445	LINC00608	2	219840321	219844382	1	lincRNA	151300	LINC00608	NA	NA	1	4.094	0	NA	NA	NA	NA	No	NA	2.8e-23	rs121908120	20
ENSG00000163497	FEV	2	219845809	219850379	-1	protein_coding	54738	FEV	NA	NA	1	4.094	0	NA	NA	NA	NA	No	NA	2.8e-23	rs121908120	20
ENSG00000163499	CRYBA2	2	219854911	219858143	-1	protein_coding	1412	CRYBA2	0.000626082	NA	1	4.094	0	NA	NA	NA	NA	No	NA	2.8e-23	rs121908120	20
ENSG00000163501	IHH	2	219919142	219925189	-1	protein_coding	3549	IHH	0.349924	-0.391031	0	0	0	NA	NA	NA	NA	Yes	IMR90:Mesenchymal_Stem_Cell:Mesendoderm:Trophoblast-like_Cell	9.9e-35	rs121908120:rs77583146:rs28449400	20
ENSG00000264755	MIR3131	2	219923410	219923472	-1	miRNA	100422957	MIR3131	NA	NA	0	0	0	NA	NA	NA	NA	Yes	IMR90:Mesenchymal_Stem_Cell:Mesendoderm:Trophoblast-like_Cell	9.9e-35	rs121908120:rs77583146:rs28449400	20
ENSG00000272644	RP11-33O4.1	2	219934076	219934531	-1	lincRNA	NA	NA	NA	NA	0	0	0	NA	NA	NA	NA	Yes	IMR90:Mesenchymal_Stem_Cell:Mesendoderm:Trophoblast-like_Cell	9.9e-35	rs121908120:rs77583146:rs28449400	20
ENSG00000187736	NHEJ1	2	219940039	220025587	-1	protein_coding	79840	NHEJ1	0.0271845	-0.493908	0	0	0	NA	NA	NA	NA	Yes	GM12878:IMR90:Mesenchymal_Stem_Cell	2.6e-26	rs121908120:rs28449400	20
ENSG00000213901	SLC23A3	2	219940051	220035549	-1	protein_coding	151295	SLC23A3	0.00231262	-0.265223	0	0	0	NA	NA	NA	NA	Yes	GM12878:IMR90:Mesenchymal_Stem_Cell	2.6e-26	rs121908120:rs28449400	20
ENSG00000240317	RN7SL764P	2	219967156	219967437	1	misc_RNA	106480531	RN7SL764P	NA	NA	0	0	0	NA	NA	NA	NA	Yes	IMR90:Mesenchymal_Stem_Cell:Trophoblast-like_Cell	2.6e-26	rs121908120:rs28449400	20
ENSG00000115649	CNPPD1	2	220036619	220042828	-1	protein_coding	27013	CNPPD1	1.63494e-05	0.366854	0	0	0	NA	NA	NA	NA	Yes	GM12878:IMR90	2.6e-26	rs121908120	20
ENSG00000144567	FAM134A	2	220040947	220050201	1	protein_coding	79137	FAM134A	0.75859	1.49887	0	0	0	NA	NA	NA	NA	Yes	GM12878:IMR90	2.6e-26	rs121908120	20
ENSG00000158552	ZFAND2B	2	220059959	220074373	1	protein_coding	130617	ZFAND2B	0.00495151	NA	0	0	0	NA	NA	NA	NA	Yes	GM12878:IMR90	2.6e-26	rs121908120	20
ENSG00000115657	ABCB6	2	220074490	220083712	-1	protein_coding	10058	ABCB6	2.11132e-17	-0.336963	0	0	0	NA	NA	NA	NA	Yes	Mesenchymal_Stem_Cell	2.8e-10	rs28449400	20
ENSG00000198925	ATG9A	2	220074494	220094439	-1	protein_coding	79065	ATG9A	0.714828	-0.114962	0	0	0	NA	NA	NA	NA	Yes	Mesenchymal_Stem_Cell	2.8e-10	rs28449400	20
ENSG00000221344	AC068946.1	2	220088745	220088827	-1	miRNA	NA	NA	NA	NA	0	0	0	NA	NA	NA	NA	Yes	Mesenchymal_Stem_Cell	2.8e-10	rs28449400	20
ENSG00000163516	ANKZF1	2	220094479	220101391	1	protein_coding	55139	ANKZF1	4.83243e-14	-0.283782	0	0	0	NA	NA	NA	NA	Yes	Mesenchymal_Stem_Cell	2.8e-10	rs28449400	20
ENSG00000163521	GLB1L	2	220101328	220110200	-1	protein_coding	79411	GLB1L	2.51566e-10	0.0203894	0	0	0	NA	NA	NA	NA	Yes	Mesenchymal_Stem_Cell	2.8e-10	rs28449400	20
ENSG00000115661	STK16	2	220110177	220115059	1	protein_coding	8576	STK16	0.000478667	-0.794902	0	0	0	NA	NA	NA	NA	Yes	Mesenchymal_Stem_Cell	2.8e-10	rs28449400	20
ENSG00000243910	TUBA4B	2	220117965	220136910	1	pseudogene	80086	TUBA4B	NA	NA	0	0	0	NA	NA	NA	NA	Yes	Mesenchymal_Stem_Cell	2.8e-10	rs28449400	20
ENSG00000232789	AC053503.2	2	220223592	220223705	-1	pseudogene	NA	NA	NA	NA	0	0	0	NA	NA	NA	NA	Yes	IMR90:Mesenchymal_Stem_Cell	2.6e-26	rs121908120:rs28449400	20
ENSG00000116106	EPHA4	2	222282747	222438922	-1	protein_coding	2043	EPHA4	0.999891	0.650039	0	0	0	NA	NA	NA	NA	Yes	Left_Ventricle	1.4e-12	rs28449400	20
ENSG00000272944	CTD-2308L22.1	2	222437226	222439174	1	antisense	NA	NA	NA	NA	0	0	0	NA	NA	NA	NA	Yes	Left_Ventricle	1.4e-12	rs28449400	20
ENSG00000124019	FAM124B	2	225243415	225266802	-1	protein_coding	79843	FAM124B	0.0022994	0.761955	0	0	0	NA	NA	NA	NA	Yes	IMR90:Mesenchymal_Stem_Cell:Mesendoderm:hESC	5.5e-16	rs10933173:rs62279162:rs12464886;rs55703767	21
ENSG00000036257	CUL3	2	225334867	225450110	-1	protein_coding	8452	CUL3	0.974063	0.0625509	0	0	0	NA	NA	NA	NA	Yes	IMR90:Mesenchymal_Stem_Cell:Mesendoderm:hESC	5.5e-16	rs62279162:rs12464886;rs55703767:rs10933173	21
ENSG00000228446	AC073052.1	2	225364104	225364817	-1	pseudogene	NA	NA	NA	NA	0	0	0	NA	NA	NA	NA	Yes	GM12878:hESC	5.5e-16	rs62279162:rs12464886;rs55703767:rs10933173	21
ENSG00000135905	DOCK10	2	225629807	225907162	-1	protein_coding	55619	DOCK10	0.0291925	NA	0	0	0	NA	NA	NA	NA	Yes	GM12878:IMR90:Mesenchymal_Stem_Cell:Mesendoderm:hESC	5.5e-16	rs62279162:rs12464886;rs55703767:rs10933173:rs55703767:rs12464886	21
ENSG00000263828	MIR4439	2	225875178	225875257	-1	miRNA	100616207	MIR4439	NA	NA	0	0	0	NA	NA	NA	NA	Yes	Left_Ventricle:IMR90:Mesenchymal_Stem_Cell:Mesendoderm:hESC	5.5e-16	rs10933173:rs62279162:rs12464886;rs55703767:rs55703767:rs12464886	21
ENSG00000232784	AC067961.1	2	226264426	226265304	1	lincRNA	NA	NA	NA	NA	0	0	0	NA	NA	NA	NA	Yes	Left_Ventricle:IMR90:Mesenchymal_Stem_Cell:Mesendoderm:Trophoblast-like_Cell:hESC	5.5e-16	rs10933173:rs62279162:rs12464886;rs55703767:rs55703767:rs12464886	21
ENSG00000144460	NYAP2	2	226265364	226518734	1	protein_coding	57624	NYAP2	0.906196	0.188825	0	0	0	NA	NA	NA	NA	Yes	Left_Ventricle:IMR90:Mesenchymal_Stem_Cell:Mesendoderm:Trophoblast-like_Cell:hESC	5.5e-16	rs10933173:rs62279162:rs12464886;rs55703767:rs55703767:rs12464886	21
ENSG00000228206	AC016717.1	2	226562970	226563255	1	pseudogene	NA	NA	NA	NA	0	0	0	NA	NA	NA	NA	Yes	Left_Ventricle:Liver:IMR90:Mesenchymal_Stem_Cell:Mesendoderm:Trophoblast-like_Cell:hESC	5.5e-16	rs10933173:rs62279162:rs12464886;rs55703767:rs55703767:rs12464886	21
ENSG00000273301	RP11-314B1.2	2	226563230	226568370	1	lincRNA	NA	NA	NA	NA	0	0	0	NA	NA	NA	NA	Yes	Left_Ventricle:Liver:IMR90:Mesenchymal_Stem_Cell:Mesendoderm:Trophoblast-like_Cell:hESC	5.5e-16	rs10933173:rs62279162:rs12464886;rs55703767:rs55703767:rs12464886	21
ENSG00000230621	AC080002.1	2	226857697	226857913	-1	pseudogene	NA	NA	NA	NA	0	0	0	NA	NA	NA	NA	Yes	Mesenchymal_Stem_Cell:Mesendoderm:hESC	5.5e-16	rs10933173:rs62279162:rs12464886;rs55703767	21
ENSG00000235070	AC068138.1	2	227044760	227050087	-1	lincRNA	NA	NA	NA	NA	0	0	0	NA	NA	NA	NA	Yes	Left_Ventricle:Mesenchymal_Stem_Cell:Mesendoderm:Trophoblast-like_Cell:hESC	5.5e-16	rs62279162:rs12464886;rs55703767:rs10933173:rs55703767:rs12464886	21
ENSG00000169047	IRS1	2	227596033	227664475	-1	protein_coding	3667	IRS1	0.218507	-1.69763	0	0	0	NA	NA	NA	NA	Yes	GM12878:hESC	5.5e-16	rs62279162:rs12464886;rs55703767:rs10933173	21
ENSG00000272622	RP11-395N3.2	2	227664862	227675745	1	lincRNA	NA	NA	NA	NA	0	0	0	NA	NA	NA	NA	Yes	GM12878:hESC	5.5e-16	rs62279162:rs12464886;rs55703767:rs10933173	21
ENSG00000261379	RP11-395N3.1	2	227668752	227669777	1	sense_intronic	NA	NA	NA	NA	0	0	0	NA	NA	NA	NA	Yes	GM12878:hESC	5.5e-16	rs62279162:rs12464886;rs55703767:rs10933173	21
ENSG00000144468	RHBDD1	2	227700297	227863931	1	protein_coding	84236	RHBDD1	4.74168e-09	-1.63993	0	0	0	NA	NA	NA	NA	Yes	GM12878:Mesenchymal_Stem_Cell:Mesendoderm:hESC	5.5e-16	rs62279162:rs12464886;rs55703767:rs10933173	21
ENSG00000081052	COL4A4	2	227867427	228028829	-1	protein_coding	1286	COL4A4	1.68978e-08	-1.72084	0	0	0	NA	NA	NA	NA	Yes	Left_Ventricle:Liver:Right_Ventricle:GM12878:IMR90:Mesenchymal_Stem_Cell:Mesendoderm:Neural_Progenitor_Cell:Trophoblast-like_Cell:hESC	5.5e-16	rs10933173:rs62279162:rs12464886;rs55703767:rs55703767:rs12464886	21
ENSG00000221608	AC079235.1	2	227988959	227989074	1	miRNA	NA	NA	NA	NA	0	0	0	NA	NA	NA	NA	Yes	Left_Ventricle:Liver:IMR90:Mesenchymal_Stem_Cell:Mesendoderm:Trophoblast-like_Cell:hESC	5.5e-16	rs10933173:rs62279162:rs12464886;rs55703767	21
ENSG00000169031	COL4A3	2	228029281	228179508	1	protein_coding	1285	COL4A3	7.5755e-05	0.806121	23	16.08	0	NA	NA	NA	NA	Yes	Left_Ventricle:Liver:Right_Ventricle:GM12878:IMR90:Mesenchymal_Stem_Cell:Mesendoderm:Neural_Progenitor_Cell:Trophoblast-like_Cell:hESC	5.5e-16	rs10933173;rs55703767;rs62279162;rs12464886;rs10933173:rs62279162:rs12464886;rs55703767:rs55703767:rs12464886	21
ENSG00000236432	AC097662.2	2	228085768	228189917	-1	antisense	654841	LOC654841	NA	NA	29	16.08	3	NA	0.009	CMC_SVA_cis:CMC_NoSVA_cis	+	Yes	Adult_Cortex:Fetal_Cortex:GM12878:IMR90:Mesenchymal_Stem_Cell:Mesendoderm:Trophoblast-like_Cell:hESC	5.5e-16	rs10933173;rs55703767;rs62279162;rs12464886;rs62279162:rs12464886;rs55703767:rs10933173:rs55703767:rs12464886	21
ENSG00000168958	MFF	2	228189867	228222550	1	protein_coding	56947	MFF	0.375813	1.45144	21	8.372	42	3.1357e-180	0	eQTLGen_cis_eQTLs:BIOSQTL/BIOS_eQTL_geneLevel:xQTLServer_eQTLs:CMC_SVA_cis:CMC_NoSVA_cis:GTEx/v7/Adrenal_Gland:GTEx/v7/Artery_Aorta:GTEx/v7/Artery_Tibial:GTEx/v7/Brain_Cerebellum:GTEx/v7/Brain_Cortex:GTEx/v7/Brain_Nucleus_accumbens_basal_ganglia:GTEx/v7/Esophagus_Mucosa:GTEx/v7/Esophagus_Muscularis:GTEx/v7/Heart_Atrial_Appendage:GTEx/v7/Heart_Left_Ventricle:GTEx/v7/Lung:GTEx/v7/Muscle_Skeletal:GT…	-	Yes	Adult_Cortex:Fetal_Cortex:GM12878:IMR90:Mesenchymal_Stem_Cell:Mesendoderm:Trophoblast-like_Cell:hESC	5.5e-16	rs12464886;rs55703767;rs62279162;rs10933173;rs62279162:rs12464886;rs55703767:rs10933173:rs55703767:rs12464886	21
ENSG00000168955	TM4SF20	2	228226872	228246711	-1	protein_coding	79853	TM4SF20	2.18814e-06	0.132896	7	8.372	33	1.09582e-08	1.65037e-11	GTEx/v7/Cells_Transformed_fibroblasts:GTEx/v6/Cells_Transformed_fibroblasts	-	Yes	Fetal_Cortex:Mesenchymal_Stem_Cell:Mesendoderm:hESC	5.5e-16	rs62279162;rs12464886;rs55703767;rs62279162:rs12464886;rs55703767:rs10933173	21
ENSG00000266382	MIR5703	2	228336848	228336903	1	miRNA	100847081	MIR5703	NA	NA	0	0	0	NA	NA	NA	NA	Yes	GM12878:IMR90:Mesendoderm:hESC	5.5e-16	rs62279162:rs12464886;rs55703767	21
ENSG00000173744	AGFG1	2	228336868	228425930	1	protein_coding	3267	AGFG1	0.969266	NA	0	0	4	2.04565e-06	2.72483e-07	GTEx/v7/Cells_Transformed_fibroblasts	-	Yes	GM12878:IMR90:Mesendoderm:hESC	5.5e-16	rs12464886;rs55703767;rs62279162:rs12464886	21
ENSG00000042304	C2orf83	2	228474806	228498036	-1	protein_coding	56918	C2orf83	0.0501106	5.10567	0	0	0	NA	NA	NA	NA	Yes	Left_Ventricle:Liver:GM12878:IMR90:Mesenchymal_Stem_Cell:Mesendoderm:Trophoblast-like_Cell:hESC	5.5e-16	rs62279162:rs12464886;rs55703767:rs10933173:rs55703767:rs12464886	21
ENSG00000236116	AC064853.2	2	228481714	228482506	-1	sense_intronic	NA	NA	NA	NA	0	0	1	4.91504e-07	0.000379395	BIOSQTL/BIOS_eQTL_geneLevel	-	Yes	Left_Ventricle:Liver:GM12878:IMR90:Mesenchymal_Stem_Cell:Mesendoderm:Trophoblast-like_Cell:hESC	5.5e-16	rs12464886;rs55703767;rs62279162:rs12464886;rs55703767:rs10933173:rs55703767:rs12464886	21
ENSG00000250599	AC064853.3	2	228497685	228513322	-1	pseudogene	NA	NA	NA	NA	0	0	0	NA	NA	NA	NA	Yes	Left_Ventricle:Liver:GM12878:IMR90:Mesenchymal_Stem_Cell:Mesendoderm:Trophoblast-like_Cell:hESC	5.5e-16	rs62279162:rs12464886;rs55703767:rs10933173:rs55703767:rs12464886	21
ENSG00000135917	SLC19A3	2	228549926	228582728	-1	protein_coding	80704	SLC19A3	0.00163109	0.173701	0	0	1	2.5182e-05	0.049	DICE/T_CD4_TH1	+	Yes	Fetal_Cortex:IMR90:Mesenchymal_Stem_Cell:Mesendoderm:hESC	5.5e-16	rs62279162;rs62279162:rs10933173:rs12464886;rs55703767	21
ENSG00000226718	SNRPGP8	2	228643226	228643451	-1	pseudogene	100874409	SNRPGP8	NA	NA	0	0	0	NA	NA	NA	NA	Yes	IMR90:Mesenchymal_Stem_Cell:Mesendoderm	5.5e-16	rs10933173:rs62279162:rs12464886;rs55703767	21
ENSG00000229172	AC073065.3	2	228666556	228669421	1	pseudogene	NA	NA	NA	NA	0	0	0	NA	NA	NA	NA	Yes	IMR90:Mesenchymal_Stem_Cell:Mesendoderm	5.5e-16	rs10933173:rs62279162:rs12464886;rs55703767	21
ENSG00000115009	CCL20	2	228678558	228682272	1	protein_coding	6364	CCL20	0.08774	-0.422544	0	0	0	NA	NA	NA	NA	Yes	IMR90:Mesenchymal_Stem_Cell:Mesendoderm	5.5e-16	rs10933173:rs62279162:rs12464886;rs55703767	21
ENSG00000183514	TDGF1P2	2	228734799	228735360	-1	pseudogene	22816	TDGF1P2	NA	NA	0	0	0	NA	NA	NA	NA	Yes	IMR90:Mesenchymal_Stem_Cell:Mesendoderm:Trophoblast-like_Cell:hESC	5.5e-16	rs10933173:rs62279162:rs12464886;rs55703767:rs55703767:rs12464886	21
ENSG00000123977	DAW1	2	228735770	228789060	1	protein_coding	164781	DAW1	0.000785948	0.416092	0	0	0	NA	NA	NA	NA	Yes	IMR90:Mesenchymal_Stem_Cell:Mesendoderm:Trophoblast-like_Cell:hESC	5.5e-16	rs10933173:rs62279162:rs12464886;rs55703767:rs55703767:rs12464886	21
ENSG00000272237	SNORA25	2	228752347	228752460	1	snoRNA	684959	SNORA25	NA	NA	0	0	0	NA	NA	NA	NA	Yes	IMR90:Mesenchymal_Stem_Cell:Mesendoderm:Trophoblast-like_Cell:hESC	5.5e-16	rs10933173:rs62279162:rs12464886;rs55703767:rs55703767:rs12464886	21
ENSG00000203387	AC074019.2	2	229216836	229217931	-1	pseudogene	NA	NA	NA	NA	0	0	0	NA	NA	NA	NA	Yes	IMR90:Mesendoderm	3.9e-13	rs10933173:rs62279162:rs12464886;rs55703767	21
ENSG00000228226	AC074019.1	2	229548253	229549296	-1	lincRNA	NA	NA	NA	NA	0	0	0	NA	NA	NA	NA	Yes	IMR90:Mesenchymal_Stem_Cell:Mesendoderm	5.5e-16	rs55703767:rs10933173:rs62279162:rs12464886;rs55703767:rs12464886	21
ENSG00000237322	RPL7L1P10	2	229618040	229618502	1	pseudogene	106480729	RPL7L1P10	NA	NA	0	0	0	NA	NA	NA	NA	Yes	IMR90:Mesenchymal_Stem_Cell	5.5e-16	rs10933173:rs62279162:rs12464886;rs55703767	21
ENSG00000153823	PID1	2	229715242	230136001	-1	protein_coding	55022	PID1	0.403719	0.742127	0	0	2	3.9397e-10	2.13174e-05	eQTLGen_trans_eQTLs	-	Yes	IMR90:Mesenchymal_Stem_Cell	1.8e-24	rs109536;rs9532564;rs10933173:rs62279162:rs12464886;rs55703767	21:68:96
ENSG00000226297	AC007677.2	2	229868602	229869116	1	pseudogene	NA	NA	NA	NA	0	0	0	NA	NA	NA	NA	Yes	Mesenchymal_Stem_Cell:Mesendoderm	5.5e-16	rs62279162:rs12464886;rs55703767	21
ENSG00000253006	RN7SKP283	2	230101056	230101325	-1	misc_RNA	106479221	RN7SKP283	NA	NA	0	0	0	NA	NA	NA	NA	Yes	IMR90:Mesenchymal_Stem_Cell:Mesendoderm	5.5e-16	rs10933173:rs55703767:rs62279162:rs12464886;rs55703767:rs12464886	21
ENSG00000187957	DNER	2	230222345	230579274	-1	protein_coding	92737	DNER	0.785502	-0.191028	0	0	0	NA	NA	NA	NA	Yes	Left_Ventricle:IMR90:Mesenchymal_Stem_Cell:Mesendoderm:Neural_Progenitor_Cell:hESC	5.5e-16	rs10933173:rs55703767:rs62279162:rs12464886;rs55703767:rs12464886	21
ENSG00000238782	RNU7-9P	2	230470954	230471015	1	snRNA	100147757	RNU7-9P	NA	NA	0	0	0	NA	NA	NA	NA	Yes	IMR90:Mesenchymal_Stem_Cell:Mesendoderm:hESC	5.5e-16	rs10933173:rs62279162:rs12464886;rs55703767	21
ENSG00000235993	AC007559.1	2	230566510	230566864	1	pseudogene	NA	NA	NA	NA	0	0	0	NA	NA	NA	NA	Yes	Left_Ventricle:IMR90:Mesenchymal_Stem_Cell:Mesendoderm:Neural_Progenitor_Cell:hESC	5.5e-16	rs10933173:rs55703767:rs62279162:rs12464886;rs55703767:rs12464886	21
ENSG00000222344	RNU6-613P	2	230759062	230759169	1	snRNA	106479837	RNU6-613P	NA	NA	0	0	0	NA	NA	NA	NA	Yes	IMR90:hESC	3.9e-13	rs62279162:rs12464886;rs55703767	21
ENSG00000228162	AC097713.3	2	235346972	235370771	1	lincRNA	NA	NA	NA	NA	0	0	0	NA	NA	NA	NA	Yes	IMR90	4.5e-31	rs72988103:rs2325812:rs4663748:rs114745614:rs10929234	22
ENSG00000144476	ACKR3	2	237476430	237491001	1	protein_coding	57007	ACKR3	0.419556	-0.749703	0	0	84	2.79456e-05	0.0469816	BRAINEAC/PUTM	NA	Yes	Mesendoderm:Trophoblast-like_Cell	2.7e-31	rs10929234;rs13418586;rs61729843:rs3828135:rs6709577:rs55641746:rs72988103:rs2325812:rs4663748:rs114745614:rs10929234	22
ENSG00000124835	AC105760.3	2	237957242	237964810	-1	antisense	93463	LOC93463	NA	NA	0	0	0	NA	NA	NA	NA	Yes	Left_Ventricle:IMR90:Mesenchymal_Stem_Cell:Mesendoderm:Trophoblast-like_Cell:hESC	2.7e-31	rs72988103:rs2325812:rs4663748:rs114745614:rs10929234:rs10929234;rs13418586:rs11371729:rs61729843:rs3828135:rs6709577:rs55641746:2:238306920_CAG_C:rs13418586:rs11371729;rs13418586:rs10173589:rs11371729;rs2325810:rs75985632:rs72990123:rs2325810:rs7597767	22
ENSG00000227252	AC105760.2	2	237968077	237994460	-1	antisense	NA	NA	NA	NA	0	0	0	NA	NA	NA	NA	Yes	Adult_Cortex:Fetal_Cortex:Left_Ventricle:IMR90:Mesenchymal_Stem_Cell:Mesendoderm:Trophoblast-like_Cell:hESC	2.7e-31	rs61729843:rs10929234:rs10929234;rs13418586:rs11371729:rs75985632:rs72988103:rs2325812:rs4663748:rs114745614:rs3828135:rs6709577:rs55641746:2:238306920_CAG_C:rs13418586:rs11371729;rs13418586:rs10173589:rs11371729;rs2325810:rs72990123:rs2325810:rs7597767	22
ENSG00000198612	COPS8	2	237993955	238009109	1	protein_coding	10920	COPS8	0.138824	-0.44816	0	0	0	NA	NA	NA	NA	Yes	Adult_Cortex:Fetal_Cortex:Left_Ventricle:IMR90:Mesenchymal_Stem_Cell:Mesendoderm:Trophoblast-like_Cell:hESC	2.7e-31	rs61729843:rs10929234:rs10929234;rs13418586:rs11371729:rs75985632:rs72988103:rs2325812:rs4663748:rs114745614:rs3828135:rs6709577:rs55641746:2:238306920_CAG_C:rs13418586:rs11371729;rs13418586:rs10173589:rs11371729;rs2325810:rs72990123:rs2325810:rs7597767	22
ENSG00000224844	AC107079.1	2	238031553	238032740	-1	lincRNA	NA	NA	NA	NA	0	0	0	NA	NA	NA	NA	Yes	Bladder:Left_Ventricle:Liver:Lung:Right_Ventricle:GM12878:IMR90:Mesenchymal_Stem_Cell:Mesendoderm:Trophoblast-like_Cell:hESC	2.7e-31	rs72988103:rs2325812:rs4663748:rs114745614:rs10929234:rs61729843:rs55641746:2:238306920_CAG_C:rs10929234;rs13418586:rs11371729:rs66560819:rs3828135:rs6709577:rs11371729;rs13418586:rs13418586:rs10173589:rs11371729;rs2325810:rs75985632:rs72990123:rs2325810:rs7597767	22
ENSG00000224132	AC112715.2	2	238165734	238166319	1	protein_coding	NA	NA	NA	NA	3	4.858	0	NA	NA	NA	NA	Yes	Left_Ventricle:IMR90:Mesenchymal_Stem_Cell:Mesendoderm:Trophoblast-like_Cell:hESC	2.7e-31	rs66560819;rs61729843:rs66560819:rs3828135:rs6709577:rs55641746:2:238306920_CAG_C:rs72988103:rs2325812:rs4663748:rs114745614:rs10929234:rs10929234;rs13418586:rs11371729:rs11371729;rs13418586	22
ENSG00000163359	COL6A3	2	238232646	238323018	-1	protein_coding	1293	COL6A3	7.79331e-11	-0.109982	57	9.394	121	8.1511e-22	0	eQTLGen_cis_eQTLs:BIOSQTL/BIOS_eQTL_geneLevel	+	Yes	EP_correlation_cell_type_oneway:Left_Ventricle:Spleen:IMR90:Mesenchymal_Stem_Cell:Mesendoderm:Trophoblast-like_Cell:hESC	2.7e-31	rs61729843;rs3828135;rs6709577;rs55641746;2:238306920_CAG_C;rs72988103;rs2325812;rs4663748;rs114745614;rs10929234;rs13418586;rs11371729;rs66560819:rs2325812:rs61729843:rs10929234:rs10929234;rs13418586:rs11371729:rs55641746:2:238306920_CAG_C:rs72988103:rs3828135:rs6709577:rs11371729;rs13418586:rs13418586:rs10173589:rs11371729;rs2325810:rs75985632:rs72990123:rs2325810:rs7597767	22
ENSG00000222022	AC112721.1	2	238330063	238333919	-1	protein_coding	NA	NA	NA	NA	10	4.755	0	NA	NA	NA	NA	Yes	Left_Ventricle:Spleen:IMR90:Mesenchymal_Stem_Cell:Mesendoderm:Trophoblast-like_Cell:hESC	2.7e-31	rs2325812;rs4663748;rs114745614;rs61729843:rs10929234:rs10929234;rs13418586:rs11371729:rs55641746:2:238306920_CAG_C:rs72988103:rs2325812:rs66560819:rs3828135:rs6709577:rs11371729;rs13418586:rs13418586:rs10173589:rs11371729;rs2325810:rs75985632:rs72990123:rs2325810:rs7597767	22
ENSG00000222032	AC112721.2	2	238337563	238343465	-1	lincRNA	NA	NA	NA	NA	10	6.104	0	NA	NA	NA	NA	Yes	Left_Ventricle:Spleen:IMR90:Mesenchymal_Stem_Cell:Mesendoderm:Trophoblast-like_Cell:hESC	2.7e-31	rs4663748;rs2325812;rs10929234;rs61729843:rs10929234:rs10929234;rs13418586:rs11371729:rs55641746:2:238306920_CAG_C:rs72988103:rs2325812:rs66560819:rs3828135:rs6709577:rs11371729;rs13418586:rs13418586:rs10173589:rs11371729;rs2325810:rs75985632:rs72990123:rs2325810:rs7597767	22
ENSG00000115648	MLPH	2	238394071	238463961	1	protein_coding	79083	MLPH	0.00125355	1.79579	203	15.15	285	1.33653e-21	1.54843e-16	DICE/T_CD4_naive_TREG:GTEx/v7/Esophagus_Mucosa:GTEx/v7/Heart_Left_Ventricle:GTEx/v7/Lung:GTEx/v7/Prostate:GTEx/v7/Skin_Sun_Exposed_Lower_leg:GTEx/v7/Testis:GTEx/v7/Thyroid:GTEx/v6/Esophagus_Mucosa:GTEx/v6/Lung:GTEx/v6/Skin_Sun_Exposed_Lower_leg:GTEx/v6/Thyroid	+	Yes	Left_Ventricle:Spleen:IMR90:Mesenchymal_Stem_Cell:Mesendoderm:Trophoblast-like_Cell:hESC	2.7e-31	rs11371729;rs10929234;rs13418586;rs10173589;rs2325810;rs7597767;rs72990123;rs72988103:rs2325812:rs4663748:rs114745614:rs10929234:rs66560819:rs61729843:rs3828135:rs6709577:rs55641746:2:238306920_CAG_C:rs11371729:rs10929234;rs13418586:rs11371729;rs13418586:rs13418586:rs10173589:rs11371729;rs2325810:rs75985632:rs72990123:rs2325810:rs7597767	22
ENSG00000222449	RNU6-1140P	2	238471808	238471913	1	snRNA	106480068	RNU6-1140P	NA	NA	3	5.859	0	NA	NA	NA	NA	Yes	Adult_Cortex:Spleen:IMR90:Mesenchymal_Stem_Cell:Mesendoderm:Trophoblast-like_Cell	2.7e-31	rs10173589;rs75985632;rs61729843:rs10929234:rs10929234;rs13418586:rs11371729:rs72990123:rs2325810:rs7597767:rs3828135:rs6709577:rs55641746:2:238306920_CAG_C:rs72988103:rs2325812:rs4663748:rs114745614:rs11371729;rs13418586	22
ENSG00000071677	PRLH	2	238475217	238475818	1	protein_coding	51052	PRLH	0.0401709	-0.182168	3	5.859	13	2.45925e-06	0.0296024	GTEx/v6/Heart_Atrial_Appendage	+	Yes	Adult_Cortex:Spleen:IMR90:Mesenchymal_Stem_Cell:Mesendoderm:Trophoblast-like_Cell	2.7e-31	rs10173589;rs75985632;rs10929234;rs13418586;rs11371729;rs61729843:rs10929234:rs10929234;rs13418586:rs11371729:rs72990123:rs2325810:rs7597767:rs3828135:rs6709577:rs55641746:2:238306920_CAG_C:rs72988103:rs2325812:rs4663748:rs114745614:rs11371729	22
ENSG00000124839	RAB17	2	238482965	238510257	-1	protein_coding	64284	RAB17	0.00739028	3.19769	22	8.922	241	3.56094e-22	5.75415e-21	BIOSQTL/BIOS_eQTL_geneLevel:GTEx/v7/Brain_Cortex:GTEx/v7/Brain_Frontal_Cortex_BA9:GTEx/v7/Colon_Transverse:GTEx/v7/Esophagus_Mucosa:GTEx/v7/Skin_Sun_Exposed_Lower_leg:GTEx/v7/Testis:GTEx/v6/Brain_Cortex:GTEx/v6/Esophagus_Mucosa:GTEx/v6/Muscle_Skeletal:GTEx/v6/Skin_Sun_Exposed_Lower_leg	+	Yes	Spleen:IMR90:Mesenchymal_Stem_Cell	2.7e-31	rs75985632;rs72990123;rs2325810;rs7597767;rs11371729;rs10929234;rs13418586;rs10173589;rs13418586:rs11371729:rs13418586:rs11371729;rs13418586:rs10173589:rs11371729;rs2325810:rs75985632:rs61729843:rs72988103:rs2325812:rs4663748:rs114745614:rs10929234:rs3828135:rs6709577:rs55641746	22
ENSG00000234949	AC104667.3	2	238499663	238504624	1	protein_coding	105373958	LOC105373958	NA	NA	19	8.922	60	5.46343e-15	4.45869e-10	GTEx/v7/Colon_Transverse:GTEx/v7/Esophagus_Mucosa:GTEx/v7/Pancreas:GTEx/v6/Colon_Transverse:GTEx/v6/Esophagus_Mucosa:GTEx/v6/Lung:GTEx/v6/Pancreas:GTEx/v6/Stomach	+	Yes	Spleen:IMR90:Mesenchymal_Stem_Cell	2.7e-31	rs2325810;rs72990123;rs7597767;rs11371729;rs13418586;rs10929234;rs13418586:rs11371729:rs13418586:rs11371729;rs13418586:rs10173589:rs11371729;rs2325810:rs75985632:rs61729843:rs72988103:rs2325812:rs4663748:rs114745614:rs10929234:rs3828135:rs6709577:rs55641746	22
ENSG00000227107	AC096574.5	2	238521620	238535168	1	lincRNA	NA	NA	NA	NA	0	0	0	NA	NA	NA	NA	Yes	IMR90	4.5e-31	rs72988103:rs2325812:rs4663748:rs114745614:rs10929234:rs72990123:rs2325810:rs7597767	22
ENSG00000124831	LRRFIP1	2	238536219	238722325	1	protein_coding	9208	LRRFIP1	0.365512	NA	0	0	267	1.0599e-32	0	eQTLGen_cis_eQTLs:BIOSQTL/BIOS_eQTL_geneLevel	-	Yes	IMR90	2.7e-31	rs10929234;rs13418586;rs11371729;rs10173589;rs2325810;rs75985632;rs72990123;rs7597767;rs72988103:rs2325812:rs4663748:rs114745614:rs10929234:rs72990123:rs2325810:rs7597767	22
ENSG00000177483	RBM44	2	238707032	238751451	1	protein_coding	375316	RBM44	0.0141499	-0.114464	0	0	17	4.23909e-07	0.049	DICE/T_CD4_naive_activated:DICE/T_CD8_naive_activated:DICE/Monocyte_non_classical:DICE/T_CD4_TH17:DICE/T_CD4_TH1_17:DICE/T_CD4_TH2	+	Yes	EP_correlation_cell_type_oneway	5.5e-31	rs10929234	22
ENSG00000132329	RAMP1	2	238767536	238820756	1	protein_coding	10267	RAMP1	0.0577928	NA	0	0	7	4.94429e-06	0.0140295	GTEx/v7/Adrenal_Gland	-	Yes	EP_correlation_organ_oneway	1.4e-30	rs3828135;rs10929234	22
ENSG00000184182	UBE2F	2	238875469	238951236	1	protein_coding	140739	UBE2F	0.950479	-0.271566	0	0	0	NA	NA	NA	NA	Yes	IMR90:Mesenchymal_Stem_Cell:Mesendoderm	2.7e-31	rs72988103:rs2325812:rs4663748:rs114745614:rs10929234:rs10929234;rs13418586:rs11371729:rs13418586:rs11371729;rs13418586:rs10173589:rs11371729;rs2325810:rs75985632:rs72990123:rs2325810:rs7597767:rs61729843	22
ENSG00000258984	UBE2F-SCLY	2	238875656	239008053	1	protein_coding	100533179	UBE2F-SCLY	NA	NA	0	0	0	NA	NA	NA	NA	Yes	IMR90:Mesenchymal_Stem_Cell:Mesendoderm	2.7e-31	rs72988103:rs2325812:rs4663748:rs114745614:rs10929234:rs10929234;rs13418586:rs11371729:rs13418586:rs11371729;rs13418586:rs10173589:rs11371729;rs2325810:rs75985632:rs72990123:rs2325810:rs7597767:rs61729843	22
ENSG00000178752	FAM132B	2	239067623	239077541	1	protein_coding	151176	FAM132B	NA	NA	0	0	1	2.6976e-06	0.0199561	GTEx/v7/Breast_Mammary_Tissue	+	No	NA	8.9e-09	rs66560819	22
ENSG00000132323	ILKAP	2	239079042	239112370	-1	protein_coding	80895	ILKAP	0.992508	NA	0	0	0	NA	NA	NA	NA	Yes	IMR90:Trophoblast-like_Cell	2.7e-31	rs72988103:rs2325812:rs4663748:rs114745614:rs10929234:rs72990123:rs2325810:rs7597767:rs10929234;rs13418586:rs11371729	22
ENSG00000186235	AC016757.3	2	239133193	239140318	-1	protein_coding	151174	LOC151174	NA	NA	0	0	0	NA	NA	NA	NA	Yes	IMR90	2.7e-31	rs10929234:rs10929234;rs13418586:rs11371729	22
ENSG00000225057	AC096574.4	2	239140325	239164274	1	processed_transcript	NA	NA	NA	NA	0	0	0	NA	NA	NA	NA	Yes	IMR90	2.7e-31	rs10929234:rs10929234;rs13418586:rs11371729	22
ENSG00000144485	HES6	2	239146908	239149303	-1	protein_coding	55502	HES6	0.00886156	NA	0	0	0	NA	NA	NA	NA	Yes	IMR90	2.7e-31	rs10929234:rs10929234;rs13418586:rs11371729	22
ENSG00000232306	AC012485.2	2	239207351	239209261	-1	antisense	NA	NA	NA	NA	0	0	0	NA	NA	NA	NA	Yes	Left_Ventricle	4.5e-31	rs72988103:rs2325812:rs4663748:rs114745614:rs10929234	22
ENSG00000204104	TRAF3IP1	2	239229082	239309541	1	protein_coding	26146	TRAF3IP1	0.000159262	-0.160765	0	0	4	NA	0.049	CMC_SVA_cis	-	Yes	Left_Ventricle	4.5e-31	rs55641746;rs72988103:rs2325812:rs4663748:rs114745614:rs10929234	22
ENSG00000115687	PASK	2	242045514	242089679	-1	protein_coding	23178	PASK	9.06472e-20	0.117249	0	0	4	8.3869e-08	0.00103243	eQTLGen_trans_eQTLs	-	No	NA	1.1e-11	rs1344672	30
ENSG00000132155	RAF1	3	12625100	12705725	-1	protein_coding	5894	RAF1	0.999777	-1.16019	0	0	1	1.00402e-05	0.0462562	GTEx/v6/Artery_Aorta	-	No	NA	2.8e-10	rs2630445	23
ENSG00000132182	NUP210	3	13357737	13461809	-1	protein_coding	23225	NUP210	1.45347e-10	0.0253073	0	0	17	5.9326e-07	0.00192095	eQTLGen_cis_eQTLs	+	No	NA	4e-11	rs2630445	23
ENSG00000163517	HDAC11	3	13521224	13547916	1	protein_coding	79885	HDAC11	0.0447802	-0.304701	6	8.695	23	1.94301e-08	3.464e-05	eQTLGen_cis_eQTLs:BIOSQTL/BIOS_eQTL_geneLevel:CMC_SVA_cis:GTEx/v7/Brain_Cortex	-	No	NA	4e-11	rs2630445	23
ENSG00000163520	FBLN2	3	13573824	13679922	1	protein_coding	2199	FBLN2	0.629825	NA	11	7.654	20	1.07452e-06	0.000331566	GTEx/v7/Adipose_Subcutaneous:GTEx/v7/Nerve_Tibial:GTEx/v7/Stomach	+	No	NA	4e-11	rs2630445	23
ENSG00000170876	TMEM43	3	14166440	14185179	1	protein_coding	79188	TMEM43	9.84763e-08	0.212694	0	0	1	1.4924e-05	0.0413805	eQTLGen_cis_eQTLs	+	No	NA	1.9e-09	rs2630445	23
ENSG00000228214	LINC00693	3	28616282	28799831	1	antisense	645206	LINC00693	NA	NA	0	0	0	NA	NA	NA	NA	Yes	Left_Ventricle:hESC	3.4e-15	rs140521503:rs7641785:rs7630791:rs11129361:rs6549929:rs7610043	24
ENSG00000238470	AC097361.1	3	29052733	29052827	1	miRNA	NA	NA	NA	NA	0	0	0	NA	NA	NA	NA	Yes	hESC	3.4e-15	rs140521503:rs7641785:rs7630791:rs11129361:rs6549929:rs7610043	24
ENSG00000215004	MESTP4	3	29128887	29130090	1	pseudogene	131572	MESTP4	NA	NA	0	0	0	NA	NA	NA	NA	Yes	Left_Ventricle:IMR90:Mesenchymal_Stem_Cell:Mesendoderm:hESC	3.4e-15	rs140521503:rs7641785:rs7630791:rs11129361:rs6549929:rs7610043	24
ENSG00000235904	RBMS3-AS3	3	29305685	29332217	-1	antisense	100873979	RBMS3-AS3	NA	NA	0	0	1	2.58922e-06	3.81617e-16	GTEx/v7/Muscle_Skeletal	-	Yes	Aorta:Left_Ventricle:Liver:GM12878:IMR90:Mesenchymal_Stem_Cell:Mesendoderm:Trophoblast-like_Cell:hESC	3.4e-15	rs7610043;rs140521503:rs7641785:rs7630791:rs11129361:rs6549929:rs7610043	24
ENSG00000144642	RBMS3	3	29322473	30051886	1	protein_coding	27303	RBMS3	0.741403	1.26869	32	17.12	0	NA	NA	NA	NA	Yes	Aorta:Left_Ventricle:Liver:GM12878:IMR90:Mesenchymal_Stem_Cell:Mesendoderm:Trophoblast-like_Cell:hESC	3.4e-15	rs140521503;rs7641785;rs7630791;rs11129361;rs6549929;rs7610043;rs140521503:rs7641785:rs7630791:rs11129361:rs6549929:rs7610043	24
ENSG00000216169	AC098650.1	3	29410828	29410912	-1	miRNA	NA	NA	NA	NA	5	7.009	0	NA	NA	NA	NA	Yes	Aorta:Left_Ventricle:GM12878:IMR90:Mesenchymal_Stem_Cell:Trophoblast-like_Cell:hESC	3.4e-15	rs7630791;rs140521503;rs140521503:rs7641785:rs7630791:rs11129361:rs6549929:rs7610043	24
ENSG00000226216	RPS12P5	3	29432339	29432709	1	pseudogene	100271053	RPS12P5	NA	NA	0	0	0	NA	NA	NA	NA	Yes	Aorta:Left_Ventricle:GM12878:IMR90:Mesenchymal_Stem_Cell:Trophoblast-like_Cell:hESC	3.4e-15	rs140521503:rs7641785:rs7630791:rs11129361:rs6549929:rs7610043	24
ENSG00000203506	RBMS3-AS2	3	29657466	29684300	-1	antisense	100873978	RBMS3-AS2	NA	NA	0	0	0	NA	NA	NA	NA	Yes	IMR90:Mesenchymal_Stem_Cell:hESC	3.4e-15	rs140521503:rs7641785:rs7630791:rs11129361:rs6549929:rs7610043	24
ENSG00000227795	AC092796.1	3	29839143	29839316	-1	pseudogene	NA	NA	NA	NA	0	0	0	NA	NA	NA	NA	Yes	Aorta:Left_Ventricle:Liver:Right_Ventricle:GM12878:IMR90:Mesenchymal_Stem_Cell:Mesendoderm:Trophoblast-like_Cell:hESC	3.4e-15	rs140521503:rs7641785:rs7630791:rs11129361:rs6549929:rs7610043	24
ENSG00000235593	RBMS3-AS1	3	29968302	29975647	-1	antisense	100873977	RBMS3-AS1	NA	NA	0	0	0	NA	NA	NA	NA	Yes	Aorta:Left_Ventricle:IMR90:Mesenchymal_Stem_Cell:Mesendoderm:Trophoblast-like_Cell:hESC	3.4e-15	rs140521503:rs7641785:rs7630791:rs11129361:rs6549929:rs7610043	24
ENSG00000203652	AC099048.1	3	30030355	30031951	1	pseudogene	NA	NA	NA	NA	0	0	0	NA	NA	NA	NA	Yes	Aorta:Left_Ventricle:IMR90:Mesenchymal_Stem_Cell:Mesendoderm:Trophoblast-like_Cell:hESC	3.4e-15	rs140521503:rs7641785:rs7630791:rs11129361:rs6549929:rs7610043	24
ENSG00000264178	AC137674.1	3	30179739	30179806	1	miRNA	NA	NA	NA	NA	0	0	0	NA	NA	NA	NA	Yes	Mesenchymal_Stem_Cell	3.4e-15	rs140521503:rs7641785:rs7630791:rs11129361:rs6549929:rs7610043	24
ENSG00000266546	AC137674.2	3	30180451	30180524	-1	miRNA	NA	NA	NA	NA	0	0	0	NA	NA	NA	NA	Yes	Mesenchymal_Stem_Cell	3.4e-15	rs140521503:rs7641785:rs7630791:rs11129361:rs6549929:rs7610043	24
ENSG00000163513	TGFBR2	3	30647994	30735634	1	protein_coding	7048	TGFBR2	0.0355927	-0.0173794	0	0	0	NA	NA	NA	NA	Yes	Left_Ventricle:IMR90:Mesenchymal_Stem_Cell:Mesendoderm:hESC	3.4e-15	rs140521503:rs7641785:rs7630791:rs11129361:rs6549929:rs7610043	24
ENSG00000224618	AC096921.2	3	30667915	30668289	-1	pseudogene	NA	NA	NA	NA	0	0	0	NA	NA	NA	NA	Yes	Left_Ventricle:IMR90:Mesenchymal_Stem_Cell:Mesendoderm:hESC	3.4e-15	rs140521503:rs7641785:rs7630791:rs11129361:rs6549929:rs7610043	24
ENSG00000261468	RP11-1024P17.1	3	30739153	30741068	1	sense_overlapping	NA	NA	NA	NA	0	0	0	NA	NA	NA	NA	Yes	IMR90:Mesenchymal_Stem_Cell:Mesendoderm:Trophoblast-like_Cell:hESC	3.4e-15	rs140521503:rs7641785:rs7630791:rs11129361:rs6549929:rs7610043	24
ENSG00000265376	hsa-mir-466	3	31203196	31203279	-1	miRNA	100423038	MIR466	NA	NA	0	0	0	NA	NA	NA	NA	Yes	Left_Ventricle	3.4e-15	rs140521503:rs7641785:rs7630791:rs11129361:rs6549929:rs7610043	24
ENSG00000213854	CNN2P6	3	31223243	31224142	-1	pseudogene	339897	CNN2P6	NA	NA	0	0	0	NA	NA	NA	NA	Yes	Left_Ventricle	3.4e-15	rs140521503:rs7641785:rs7630791:rs11129361:rs6549929:rs7610043	24
ENSG00000235670	RPL21P40	3	32071688	32072170	1	pseudogene	100271158	RPL21P40	NA	NA	0	0	0	NA	NA	NA	NA	Yes	Left_Ventricle	3.4e-15	rs140521503:rs7641785:rs7630791:rs11129361:rs6549929:rs7610043	24
ENSG00000201701	SNORA25	3	32079018	32079145	1	snoRNA	684959	SNORA25	NA	NA	0	0	0	NA	NA	NA	NA	Yes	Left_Ventricle	3.4e-15	rs140521503:rs7641785:rs7630791:rs11129361:rs6549929:rs7610043	24
ENSG00000238646	snoU13	3	32214148	32214252	1	snoRNA	NA	NA	NA	NA	0	0	0	NA	NA	NA	NA	Yes	Left_Ventricle:IMR90	3.4e-15	rs140521503:rs7641785:rs7630791:rs11129361:rs6549929:rs7610043	24
ENSG00000237433	AC097639.8	3	32232239	32233119	1	pseudogene	NA	NA	NA	NA	0	0	0	NA	NA	NA	NA	Yes	Left_Ventricle:IMR90	3.4e-15	rs140521503:rs7641785:rs7630791:rs11129361:rs6549929:rs7610043	24
ENSG00000144677	CTDSPL	3	37903451	38025960	1	protein_coding	10217	CTDSPL	0.0888482	-0.619807	0	0	2	3.0455e-08	0.000394852	eQTLGen_trans_eQTLs	+	No	NA	1.3e-24	rs109536;9:136932506_TCCCCAGGCGCGGG_T	68
ENSG00000199075	MIR26A1	3	38010895	38010971	1	miRNA	407015	MIR26A1	NA	NA	0	0	0	NA	NA	NA	NA	Yes	Spleen	3.7e-11	rs79834959	25
ENSG00000136059	VILL	3	38029550	38048679	1	protein_coding	50853	VILL	3.00935e-12	-0.274388	0	0	11	NA	0.049	CMC_SVA_cis	-	Yes	Spleen	3.7e-11	rs146042264;rs79834959	25
ENSG00000008226	DLEC1	3	38080696	38165516	1	protein_coding	9940	DLEC1	6.45016e-18	-0.484476	0	0	0	NA	NA	NA	NA	Yes	IMR90	3.7e-11	rs79834959	25
ENSG00000231668	PPP2R2DP1	3	38093250	38093886	1	pseudogene	100327036	PPP2R2DP1	NA	NA	0	0	0	NA	NA	NA	NA	Yes	IMR90	3.7e-11	rs79834959	25
ENSG00000060971	ACAA1	3	38144620	38178733	-1	protein_coding	30	ACAA1	2.63825e-05	-0.256095	0	0	0	NA	NA	NA	NA	Yes	Left_Ventricle:Spleen:GM12878:IMR90:Mesenchymal_Stem_Cell:Mesendoderm:Trophoblast-like_Cell:hESC	6e-12	rs79834959:rs146042264	25
ENSG00000201965	Y_RNA	3	38166783	38166885	-1	misc_RNA	NA	NA	NA	NA	0	0	0	NA	NA	NA	NA	Yes	Left_Ventricle:Spleen:GM12878:IMR90:Mesenchymal_Stem_Cell:Mesendoderm:Trophoblast-like_Cell:hESC	6e-12	rs79834959:rs146042264	25
ENSG00000172936	MYD88	3	38179969	38184513	1	protein_coding	4615	MYD88	0.711855	-0.978262	0	0	0	NA	NA	NA	NA	Yes	Left_Ventricle:Spleen:GM12878:IMR90:Mesenchymal_Stem_Cell:Mesendoderm:Trophoblast-like_Cell:hESC	6e-12	rs79834959:rs146042264	25
ENSG00000172939	OXSR1	3	38206580	38296979	1	protein_coding	9943	OXSR1	0.989118	-1.29389	0	0	5	7.14912e-06	0.00493463	BIOSQTL/BIOS_eQTL_geneLevel	-	Yes	Left_Ventricle:IMR90:Mesenchymal_Stem_Cell:Mesendoderm:Trophoblast-like_Cell:hESC	6e-12	rs79834959;rs79834959:rs146042264	25
ENSG00000172940	SLC22A13	3	38307303	38319806	1	protein_coding	9390	SLC22A13	2.16076e-15	-0.514491	0	0	0	NA	NA	NA	NA	Yes	EP_correlation_cell_type_oneway:IMR90:Mesendoderm:hESC	6e-12	rs79834959:rs146042264	25
ENSG00000237982	RP11-815I22.1	3	38311774	38312258	-1	pseudogene	NA	NA	NA	NA	0	0	0	NA	NA	NA	NA	Yes	IMR90:Mesendoderm:hESC	6e-12	rs146042264:rs79834959	25
ENSG00000093217	XYLB	3	38388251	38462839	1	protein_coding	9942	XYLB	2.62886e-13	-0.146045	82	11.11	201	1.5715e-136	0	DICE/T_CD4_naive:DICE/T_CD4_naive_activated:DICE/T_CD8_naive:DICE/T_CD4_TFH:DICE/T_CD4_TH1:DICE/T_CD4_TH17:DICE/T_CD4_TH1_17:DICE/T_CD4_TH2:DICE/T_CD4_memory_TREG:DICE/T_CD4_naive_TREG:eQTLGen_cis_eQTLs:BIOSQTL/BIOS_eQTL_geneLevel:GTEx/v7/Adipose_Visceral_Omentum:GTEx/v7/Adrenal_Gland:GTEx/v7/Breast_Mammary_Tissue:GTEx/v7/Colon_Transverse:GTEx/v7/Liver:GTEx/v7/Skin_Sun_Exposed_Lower_leg:GTEx/v7/T…	-	No	NA	6e-12	rs146042264;rs79834959	25
ENSG00000229589	ACVR2B-AS1	3	38492518	38496311	-1	antisense	100128640	ACVR2B-AS1	NA	NA	34	13.75	198	4.3498e-60	0	DICE/T_CD4_naive:DICE/T_CD8_naive:DICE/T_CD4_TFH:DICE/T_CD4_TH1:DICE/T_CD4_TH17:DICE/T_CD4_TH2:DICE/T_CD4_memory_TREG:DICE/T_CD4_naive_TREG:eQTLGen_cis_eQTLs:BIOSQTL/BIOS_eQTL_geneLevel:GTEx/v7/Brain_Cerebellum:GTEx/v7/Pancreas	-	Yes	Trophoblast-like_Cell	6e-12	rs79834959;rs146042264;rs146042264:rs79834959	25
ENSG00000114739	ACVR2B	3	38495342	38534633	1	protein_coding	93	ACVR2B	0.993111	NA	71	16.86	198	1.4463e-248	0	DICE/T_CD4_naive:DICE/T_CD4_naive_activated:DICE/T_CD8_naive:DICE/T_CD8_naive_activated:DICE/T_CD4_TFH:DICE/T_CD4_TH1:DICE/T_CD4_TH17:DICE/T_CD4_TH1_17:DICE/T_CD4_TH2:DICE/T_CD4_memory_TREG:DICE/T_CD4_naive_TREG:eQTLGen_cis_eQTLs:BIOSQTL/BIOS_eQTL_geneLevel:CMC_SVA_cis:GTEx/v7/Whole_Blood:GTEx/v7/Artery_Tibial:GTEx/v7/Thyroid:GTEx/v6/Esophagus_Mucosa	-	Yes	Trophoblast-like_Cell	6e-12	rs79834959;rs146042264;rs146042264:rs79834959	25
ENSG00000157036	EXOG	3	38537618	38583652	1	protein_coding	9941	EXOG	2.86455e-08	0.297109	52	16.86	196	1.13877e-33	0	DICE/T_CD4_naive:DICE/T_CD8_naive:DICE/T_CD4_TFH:DICE/T_CD4_TH1:DICE/T_CD4_TH17:DICE/T_CD4_TH1_17:DICE/T_CD4_TH2:DICE/T_CD4_naive_TREG:eQTLGen_cis_eQTLs:BIOSQTL/BIOS_eQTL_geneLevel:xQTLServer_eQTLs:GTEx/v7/Adipose_Subcutaneous:GTEx/v7/Adipose_Visceral_Omentum:GTEx/v7/Adrenal_Gland:GTEx/v7/Artery_Tibial:GTEx/v7/Brain_Anterior_cingulate_cortex_BA24:GTEx/v7/Brain_Caudate_basal_ganglia:GTEx/v7/Brain_…	-	Yes	IMR90:Mesenchymal_Stem_Cell:Mesendoderm:Trophoblast-like_Cell:hESC	6e-12	rs79834959;rs146042264;rs146042264:rs79834959	25
ENSG00000207512	Y_RNA	3	38546971	38547072	-1	misc_RNA	NA	NA	NA	NA	16	7.869	0	NA	NA	NA	NA	Yes	IMR90:Mesenchymal_Stem_Cell:Mesendoderm:Trophoblast-like_Cell:hESC	6e-12	rs79834959;rs146042264:rs79834959	25
ENSG00000230683	DDTP1	3	38556939	38557321	-1	pseudogene	101060160	DDTP1	NA	NA	24	9.631	0	NA	NA	NA	NA	Yes	IMR90:Mesenchymal_Stem_Cell:Mesendoderm:Trophoblast-like_Cell:hESC	6e-12	rs79834959;rs146042264:rs79834959	25
ENSG00000232439	RPL18AP7	3	38568293	38568816	-1	pseudogene	100133038	RPL18AP7	NA	NA	22	10.74	0	NA	NA	NA	NA	No	NA	3e-11	rs79834959	25
ENSG00000183873	SCN5A	3	38589548	38691164	-1	protein_coding	6331	SCN5A	0.995748	-0.493253	0	0	116	6.89521e-07	0.0040807	GTEx/v7/Adrenal_Gland	+	Yes	Adult_Cortex:Fetal_Cortex:Left_Ventricle:Liver:Lung:Right_Ventricle:IMR90:Mesenchymal_Stem_Cell:Mesendoderm:Neural_Progenitor_Cell:Trophoblast-like_Cell:hESC	6e-12	rs79834959;rs79834959:rs146042264	25
ENSG00000222719	AC116038.2	3	38841787	38841885	-1	miRNA	NA	NA	NA	NA	0	0	0	NA	NA	NA	NA	Yes	IMR90:Mesenchymal_Stem_Cell:Mesendoderm:Trophoblast-like_Cell:hESC	6e-12	rs146042264:rs79834959	25
ENSG00000231243	RP11-134J21.1	3	38865393	38866793	1	antisense	NA	NA	NA	NA	0	0	0	NA	NA	NA	NA	Yes	IMR90:Mesenchymal_Stem_Cell:Mesendoderm:Trophoblast-like_Cell:hESC	6e-12	rs146042264:rs79834959	25
ENSG00000168356	SCN11A	3	38887260	38992052	-1	protein_coding	11280	SCN11A	2.51866e-19	0.2064	0	0	0	NA	NA	NA	NA	Yes	IMR90	3.7e-11	rs79834959	25
ENSG00000215941	AC116038.1	3	38948805	38948880	1	miRNA	NA	NA	NA	NA	0	0	0	NA	NA	NA	NA	Yes	IMR90:Mesenchymal_Stem_Cell	6e-12	rs146042264:rs79834959	25
ENSG00000206708	RNU6-1227P	3	39067478	39067584	1	snRNA	106481567	RNU6-1227P	NA	NA	0	0	0	NA	NA	NA	NA	Yes	IMR90:Mesenchymal_Stem_Cell:Mesendoderm:Trophoblast-like_Cell:hESC	3.7e-11	rs79834959	25
ENSG00000114742	WDR48	3	39093489	39138155	1	protein_coding	57599	WDR48	0.999806	-0.643071	0	0	8	2.0627e-07	0.000667332	eQTLGen_cis_eQTLs	-	Yes	Adult_Cortex:IMR90:Mesenchymal_Stem_Cell	3.7e-11	rs146042264;rs79834959	25
ENSG00000114745	GORASP1	3	39138150	39149854	-1	protein_coding	64689	GORASP1	0.698378	1.0762	0	0	0	NA	NA	NA	NA	Yes	IMR90:Mesenchymal_Stem_Cell	3.7e-11	rs79834959	25
ENSG00000168026	TTC21A	3	39149152	39180394	1	protein_coding	199223	TTC21A	2.12028e-16	NA	0	0	0	NA	NA	NA	NA	Yes	IMR90:Mesenchymal_Stem_Cell	3.7e-11	rs79834959	25
ENSG00000144655	CSRNP1	3	39183346	39196053	-1	protein_coding	64651	CSRNP1	0.599531	0.0302651	0	0	0	NA	NA	NA	NA	Yes	IMR90	3.7e-11	rs79834959	25
ENSG00000168334	XIRP1	3	39224701	39234087	-1	protein_coding	165904	XIRP1	2.18394e-17	-0.144306	0	0	0	NA	NA	NA	NA	Yes	IMR90	3.7e-11	rs79834959	25
ENSG00000183625	CCR3	3	46205096	46308197	1	protein_coding	1232	CCR3	0.0318931	-0.541029	0	0	3	6.0675e-08	0.000805571	eQTLGen_trans_eQTLs	+	No	NA	9e-08	rs9532564	96
ENSG00000121807	CCR2	3	46395225	46402419	1	protein_coding	729230	CCR2	0.0114633	-0.0355042	0	0	1	3.4874e-10	2.15471e-05	eQTLGen_trans_eQTLs	-	No	NA	1.8e-24	rs109536	68
ENSG00000010327	STAB1	3	52529354	52558511	1	protein_coding	23166	STAB1	2.79799e-25	-0.149285	0	0	1	4.4459e-07	0.00400778	eQTLGen_trans_eQTLs	-	No	NA	2.8e-06	rs9532564	96
ENSG00000189283	FHIT	3	59735036	61237133	-1	protein_coding	2272	FHIT	0.00139184	0.884593	0	0	3	3.1682e-06	0.0226495	eQTLGen_trans_eQTLs	-	No	NA	8e-10	rs2699616;rs10865035	14
ENSG00000239263	RBM43P1	3	69520603	69521683	-1	pseudogene	100131568	RBM43P1	NA	NA	0	0	0	NA	NA	NA	NA	Yes	Mesenchymal_Stem_Cell:Mesendoderm	1.6e-12	rs55716899:rs13065564	26
ENSG00000187098	MITF	3	69788586	70017488	1	protein_coding	4286	MITF	0.997811	-0.642528	0	0	0	NA	NA	NA	NA	Yes	Mesenchymal_Stem_Cell:Mesendoderm	7.4e-09	rs55716899	26
ENSG00000241665	RN7SL418P	3	69818640	69818928	-1	misc_RNA	106480508	RN7SL418P	NA	NA	0	0	0	NA	NA	NA	NA	Yes	IMR90	6.2e-12	rs9874089:rs13065564;rs2293171:rs2293171	26
ENSG00000265722	AC099326.1	3	69969276	69969361	1	miRNA	NA	NA	NA	NA	0	0	0	NA	NA	NA	NA	Yes	IMR90:Mesenchymal_Stem_Cell:Mesendoderm:hESC	1.6e-12	rs9874089:rs13065564;rs2293171:rs2293171:rs55716899:rs13065564	26
ENSG00000240405	RP11-460N16.1	3	70048728	70064469	1	lincRNA	101927152	SAMMSON	NA	NA	0	0	0	NA	NA	NA	NA	Yes	Left_Ventricle:Mesenchymal_Stem_Cell:Mesendoderm:hESC	1.9e-15	rs55716899:rs13065564:rs9874089:rs13065564;rs9874089:rs13065564;rs2293171:rs2293171	26
ENSG00000271034	RP11-963H1.1	3	70174221	70175760	-1	pseudogene	NA	NA	NA	NA	0	0	0	NA	NA	NA	NA	Yes	Aorta:Left_Ventricle:IMR90:Mesenchymal_Stem_Cell:Mesendoderm:Trophoblast-like_Cell:hESC	1.3e-15	rs9874089:rs13065564;rs2293171:rs2293171:rs55716899:rs13065564:rs13065564;rs9874089	26
ENSG00000242728	UQCRHP4	3	70189368	70189639	1	pseudogene	100128448	UQCRHP4	NA	NA	0	0	0	NA	NA	NA	NA	Yes	Aorta:Left_Ventricle:IMR90:Mesenchymal_Stem_Cell:Mesendoderm:Trophoblast-like_Cell:hESC	1.3e-15	rs9874089:rs13065564;rs2293171:rs2293171:rs55716899:rs13065564:rs13065564;rs9874089	26
ENSG00000242120	RP11-231I13.2	3	70246045	70361877	-1	antisense	107986096	MDFIC2	NA	NA	0	0	0	NA	NA	NA	NA	Yes	Mesenchymal_Stem_Cell:Mesendoderm:hESC	1.3e-15	rs55716899:rs13065564:rs9874089:rs13065564;rs9874089:rs13065564;rs2293171:rs2293171	26
ENSG00000222615	AC134025.1	3	70300794	70300896	-1	miRNA	NA	NA	NA	NA	0	0	0	NA	NA	NA	NA	Yes	IMR90:Mesenchymal_Stem_Cell:Mesendoderm:hESC	1.3e-15	rs13065564:rs55716899:rs9874089:rs13065564;rs9874089:rs13065564;rs2293171:rs2293171	26
ENSG00000240156	COX6CP6	3	70800274	70800501	1	pseudogene	100289131	COX6CP6	NA	NA	0	0	0	NA	NA	NA	NA	Yes	IMR90:Mesenchymal_Stem_Cell:Mesendoderm:hESC	1.3e-15	rs13065564:rs9874089:rs13065564;rs9874089:rs13065564;rs2293171:rs2293171:rs55716899	26
ENSG00000243873	HMGB1P36	3	70803005	70803724	1	pseudogene	100419968	HMGB1P36	NA	NA	0	0	0	NA	NA	NA	NA	Yes	IMR90:Mesenchymal_Stem_Cell:Mesendoderm:hESC	1.3e-15	rs13065564:rs9874089:rs13065564;rs9874089:rs13065564;rs2293171:rs2293171:rs55716899	26
ENSG00000206939	RNU6-281P	3	70857501	70857603	1	snRNA	106481267	RNU6-281P	NA	NA	0	0	0	NA	NA	NA	NA	Yes	Left_Ventricle:Mesenchymal_Stem_Cell	7.4e-09	rs55716899	26
ENSG00000221382	AC096971.1	3	70927811	70927943	-1	miRNA	NA	NA	NA	NA	21	12.41	0	NA	NA	NA	NA	Yes	Aorta:Left_Ventricle:Liver:Right_Ventricle:IMR90:Mesenchymal_Stem_Cell:Mesendoderm:Trophoblast-like_Cell:hESC	1.3e-15	rs13065564;rs13065564:rs9874089:rs13065564;rs2293171:rs2293171:rs55716899	26
ENSG00000114861	FOXP1	3	71003844	71633140	-1	protein_coding	27086	FOXP1	0.999751	-0.0806505	117	19.47	0	NA	NA	NA	NA	Yes	Adult_Cortex:Fetal_Cortex:Aorta:Left_Ventricle:Liver:Pancreas:Right_Ventricle:Spleen:IMR90:Mesenchymal_Stem_Cell:Mesendoderm:Trophoblast-like_Cell:hESC	1.3e-15	rs9874089;rs13065564;rs2293171;rs55716899;rs2293171:rs2293171:rs55716899:rs9874089:rs13065564:rs13065564	26
ENSG00000244203	FOXP1-AS1	3	71338920	71355004	1	antisense	104502416	FOXP1-AS1	NA	NA	0	0	0	NA	NA	NA	NA	Yes	Aorta:Bladder:Left_Ventricle:Right_Ventricle:Spleen:IMR90:Mesenchymal_Stem_Cell:Mesendoderm:Trophoblast-like_Cell:hESC	1.3e-15	rs13065564:rs9874089:rs13065564;rs2293171:rs2293171:rs55716899:rs13065564;rs9874089	26
ENSG00000221264	MIR1284	3	71591121	71591240	-1	miRNA	100302112	MIR1284	NA	NA	11	15.45	0	NA	NA	NA	NA	Yes	Adult_Cortex:Fetal_Cortex:Aorta:Left_Ventricle:Liver:Lung:Pancreas:Spleen:IMR90:Mesenchymal_Stem_Cell:Mesendoderm:Neural_Progenitor_Cell:Trophoblast-like_Cell:hESC	1.3e-15	rs55716899;rs55716899:rs13065564;rs2293171:rs2293171:rs13065564:rs9874089:rs13065564;rs9874089	26
ENSG00000242094	FOXP1-IT1	3	71619406	71623608	-1	sense_intronic	100506815	FOXP1-IT1	NA	NA	1	7.939	88	1.15282e-09	2.66529e-12	eQTLGen_cis_eQTLs:GTEx/v7/Testis:GTEx/v6/Testis	+	Yes	Aorta:Left_Ventricle:Liver:Pancreas:Right_Ventricle:Spleen:IMR90:Mesenchymal_Stem_Cell:Mesendoderm:Trophoblast-like_Cell:hESC	1.3e-15	rs55716899;rs9874089:rs13065564;rs2293171:rs2293171:rs13065564:rs55716899:rs13065564;rs9874089	26
ENSG00000270562	RP11-154H23.3	3	71634094	71636560	1	lincRNA	NA	NA	NA	NA	0	0	0	NA	NA	NA	NA	Yes	Adult_Cortex:Fetal_Cortex:Aorta:Left_Ventricle:Liver:Pancreas:Right_Ventricle:Spleen:IMR90:Mesenchymal_Stem_Cell:Mesendoderm:Trophoblast-like_Cell:hESC	1.3e-15	rs13065564;rs2293171:rs2293171:rs55716899:rs9874089:rs13065564:rs13065564;rs9874089	26
ENSG00000163412	EIF4E3	3	71724567	71803924	-1	protein_coding	317649	EIF4E3	0.0042325	-2.05486	0	0	48	7.842e-11	0	eQTLGen_cis_eQTLs	-	Yes	Mesenchymal_Stem_Cell	1.6e-12	rs55716899;rs13065564	26
ENSG00000170837	GPR27	3	71803201	71805647	1	protein_coding	2850	GPR27	0.598851	-0.467784	0	0	1	1.15692e-05	1.02386e-09	GTEx/v7/Stomach	+	Yes	Mesenchymal_Stem_Cell	1.6e-12	rs13065564;rs2293171	26
ENSG00000163421	PROK2	3	71820807	71834357	-1	protein_coding	60675	PROK2	0.270454	-0.10809	0	0	0	NA	NA	NA	NA	Yes	Mesenchymal_Stem_Cell	1.6e-12	rs13065564	26
ENSG00000144736	SHQ1	3	72798428	72911065	-1	protein_coding	55164	SHQ1	1.16645e-10	-1.29611	0	0	0	NA	NA	NA	NA	Yes	Mesenchymal_Stem_Cell	6.2e-12	rs9874089:rs13065564;rs2293171:rs2293171	26
ENSG00000241537	RP11-624D20.1	3	72821690	72822622	1	pseudogene	NA	NA	NA	NA	0	0	0	NA	NA	NA	NA	Yes	Left_Ventricle:Mesenchymal_Stem_Cell:hESC	1.6e-12	rs13065564:rs9874089:rs13065564;rs2293171:rs2293171	26
ENSG00000240135	PSMD12P	3	72925888	72927253	-1	pseudogene	317753	PSMD12P	NA	NA	0	0	0	NA	NA	NA	NA	Yes	IMR90:Mesenchymal_Stem_Cell	1.6e-12	rs13065564:rs9874089:rs13065564;rs2293171:rs2293171	26
ENSG00000271266	RP11-728B21.3	3	72933385	72933830	1	pseudogene	NA	NA	NA	NA	0	0	0	NA	NA	NA	NA	Yes	IMR90:Mesenchymal_Stem_Cell	1.6e-12	rs13065564:rs9874089:rs13065564;rs2293171:rs2293171	26
ENSG00000172986	GXYLT2	3	72937224	73047289	1	protein_coding	727936	GXYLT2	1.76182e-06	0.505343	0	0	0	NA	NA	NA	NA	Yes	IMR90:Mesenchymal_Stem_Cell	1.6e-12	rs13065564:rs9874089:rs13065564;rs2293171:rs2293171	26
ENSG00000242960	FTH1P23	3	72978195	72978744	1	pseudogene	100420300	FTH1P23	NA	NA	0	0	0	NA	NA	NA	NA	Yes	Left_Ventricle:IMR90	1.6e-12	rs13065564:rs9874089:rs13065564;rs2293171:rs2293171	26
ENSG00000163605	PPP4R2	3	73045936	73118350	1	protein_coding	151987	PPP4R2	0.988056	-0.0488825	0	0	0	NA	NA	NA	NA	Yes	Left_Ventricle:IMR90	1.6e-12	rs13065564:rs9874089:rs13065564;rs2293171:rs2293171:rs55716899	26
ENSG00000238959	RNU7-19P	3	73076959	73077024	1	snRNA	100147767	RNU7-19P	NA	NA	0	0	0	NA	NA	NA	NA	Yes	Left_Ventricle:IMR90	1.6e-12	rs13065564:rs9874089:rs13065564;rs2293171:rs2293171:rs55716899	26
ENSG00000255423	EBLN2	3	73110810	73112488	1	protein_coding	55096	EBLN2	0.086523	0.193766	0	0	0	NA	NA	NA	NA	Yes	Left_Ventricle:IMR90:Mesenchymal_Stem_Cell	1.6e-12	rs13065564:rs9874089:rs13065564;rs2293171:rs2293171:rs55716899	26
ENSG00000121440	PDZRN3	3	73431584	73674091	-1	protein_coding	23024	PDZRN3	0.908376	0.1653	0	0	0	NA	NA	NA	NA	Yes	IMR90:Mesendoderm	1.6e-12	rs13065564:rs55716899	26
ENSG00000239119	RNU7-119P	3	73643091	73643153	-1	snRNA	106479070	RNU7-119P	NA	NA	0	0	0	NA	NA	NA	NA	Yes	IMR90:Mesendoderm	1.6e-12	rs13065564:rs55716899	26
ENSG00000239677	PDZRN3-AS1	3	73670864	73675149	1	antisense	101927249	PDZRN3-AS1	NA	NA	0	0	0	NA	NA	NA	NA	Yes	IMR90:Mesendoderm	1.6e-12	rs13065564:rs55716899	26
ENSG00000242741	RP11-20B7.1	3	73857752	73952017	1	lincRNA	NA	NA	NA	NA	0	0	0	NA	NA	NA	NA	Yes	IMR90	6.2e-12	rs9874089:rs13065564;rs2293171:rs2293171	26
ENSG00000223738	RP11-781E19.1	3	74150500	74152704	1	pseudogene	NA	NA	NA	NA	0	0	0	NA	NA	NA	NA	Yes	Mesenchymal_Stem_Cell	9.2e-09	rs55716899	26
ENSG00000241754	RP11-280H21.1	3	102382007	102392757	-1	lincRNA	NA	NA	NA	NA	0	0	0	NA	NA	NA	NA	Yes	Left_Ventricle:IMR90:Mesenchymal_Stem_Cell:Mesendoderm:Neural_Progenitor_Cell:Trophoblast-like_Cell:hESC	1.3e-12	rs6437582	27
ENSG00000201065	RNU6-461P	3	102473908	102474014	-1	snRNA	106481897	RNU6-461P	NA	NA	0	0	0	NA	NA	NA	NA	Yes	Trophoblast-like_Cell	2.4e-12	rs6437582	27
ENSG00000236691	NDUFA4P2	3	102959831	102960074	1	pseudogene	100287880	NDUFA4P2	NA	NA	0	0	0	NA	NA	NA	NA	Yes	Left_Ventricle:IMR90:Mesenchymal_Stem_Cell:Mesendoderm	1.3e-12	rs6437582	27
ENSG00000265328	MIR548AB	3	103242877	103242960	-1	miRNA	100616336	MIR548AB	NA	NA	0	0	0	NA	NA	NA	NA	Yes	Mesendoderm	1.3e-12	rs6437582	27
ENSG00000240107	RP11-628J14.1	3	103257479	103259331	-1	pseudogene	NA	NA	NA	NA	0	0	0	NA	NA	NA	NA	Yes	Mesendoderm	1.3e-12	rs6437582	27
ENSG00000243195	TUBBP11	3	103349505	103349756	1	pseudogene	106480745	TUBBP11	NA	NA	0	0	0	NA	NA	NA	NA	Yes	Left_Ventricle:Mesenchymal_Stem_Cell:Mesendoderm:Trophoblast-like_Cell:hESC	1.3e-12	rs6437582	27
ENSG00000265076	AC016970.1	3	103773552	103773640	-1	miRNA	NA	NA	NA	NA	0	0	0	NA	NA	NA	NA	Yes	Mesenchymal_Stem_Cell	1.3e-12	rs6437582	27
ENSG00000214405	RP11-40M23.1	3	103781883	103782426	1	pseudogene	NA	NA	NA	NA	0	0	0	NA	NA	NA	NA	Yes	Mesenchymal_Stem_Cell	1.3e-12	rs6437582	27
ENSG00000243635	RP11-281P11.1	3	104221544	104222110	1	pseudogene	NA	NA	NA	NA	0	0	0	NA	NA	NA	NA	Yes	Aorta:GM12878:IMR90:Mesenchymal_Stem_Cell:Mesendoderm:Trophoblast-like_Cell:hESC	1.3e-12	rs6437582	27
ENSG00000170017	ALCAM	3	105085753	105295744	1	protein_coding	214	ALCAM	0.988336	-1.25505	1	1.991	42	6.4918e-132	0	DICE/T_CD4_TH17:eQTLGen_cis_eQTLs:BIOSQTL/BIOS_eQTL_geneLevel:GTEx/v7/Thyroid	+	Yes	Left_Ventricle:IMR90:hESC	1.3e-12	rs6437582	27
ENSG00000114423	CBLB	3	105374305	105588396	-1	protein_coding	868	CBLB	0.913125	0.205751	0	0	0	NA	NA	NA	NA	Yes	GM12878:IMR90	2.4e-12	rs6437582	27
ENSG00000244652	RP11-93B21.1	3	106044584	106045140	-1	pseudogene	NA	NA	NA	NA	0	0	0	NA	NA	NA	NA	Yes	GM12878:IMR90:Mesenchymal_Stem_Cell:Mesendoderm:hESC	2.4e-12	rs6437582	27
ENSG00000200610	Y_RNA	3	106234744	106234845	1	misc_RNA	NA	NA	NA	NA	0	0	0	NA	NA	NA	NA	Yes	Left_Ventricle:GM12878:IMR90:Mesenchymal_Stem_Cell:Mesendoderm:hESC	1.3e-12	rs6437582	27
ENSG00000200361	Y_RNA	3	106407525	106407626	1	misc_RNA	NA	NA	NA	NA	0	0	0	NA	NA	NA	NA	Yes	IMR90:Mesenchymal_Stem_Cell:Mesendoderm:hESC	1.3e-12	rs6437582	27
ENSG00000242759	LINC00882	3	106555658	106959488	-1	lincRNA	100302640	LINC00882	NA	NA	0	0	0	NA	NA	NA	NA	Yes	IMR90:Mesenchymal_Stem_Cell	2.4e-12	rs6437582	27
ENSG00000239997	FCF1P3	3	106567518	106568107	1	pseudogene	100128733	FCF1P3	NA	NA	0	0	0	NA	NA	NA	NA	Yes	Left_Ventricle:GM12878:IMR90:Mesenchymal_Stem_Cell:Mesendoderm:hESC	1.3e-12	rs6437582	27
ENSG00000241787	MTND4P16	3	106613199	106614565	-1	pseudogene	100873241	MTND4P16	NA	NA	0	0	0	NA	NA	NA	NA	Yes	IMR90:Mesenchymal_Stem_Cell:Mesendoderm:Neural_Progenitor_Cell:hESC	2.4e-12	rs6437582	27
ENSG00000239632	RP11-52L11.9	3	106614576	106615255	-1	pseudogene	NA	NA	NA	NA	0	0	0	NA	NA	NA	NA	Yes	IMR90:Mesenchymal_Stem_Cell:Mesendoderm:Neural_Progenitor_Cell:hESC	2.4e-12	rs6437582	27
ENSG00000242214	MTND3P6	3	106615330	106615668	-1	pseudogene	100873182	MTND3P6	NA	NA	0	0	0	NA	NA	NA	NA	Yes	IMR90:Mesenchymal_Stem_Cell:Mesendoderm:Neural_Progenitor_Cell:hESC	2.4e-12	rs6437582	27
ENSG00000242836	RP11-52L11.7	3	106615738	106616518	-1	pseudogene	NA	NA	NA	NA	0	0	0	NA	NA	NA	NA	Yes	IMR90:Mesenchymal_Stem_Cell:Mesendoderm:Neural_Progenitor_Cell:hESC	2.4e-12	rs6437582	27
ENSG00000249580	RP11-52L11.6	3	106616518	106617115	-1	pseudogene	NA	NA	NA	NA	0	0	0	NA	NA	NA	NA	Yes	IMR90:Mesenchymal_Stem_Cell:Mesendoderm:Neural_Progenitor_Cell:hESC	2.4e-12	rs6437582	27
ENSG00000243658	MTND5P16	3	106617736	106619438	1	pseudogene	100862854	MTND5P16	NA	NA	0	0	0	NA	NA	NA	NA	Yes	IMR90:Mesenchymal_Stem_Cell:Mesendoderm:Neural_Progenitor_Cell:hESC	2.4e-12	rs6437582	27
ENSG00000240034	MTND6P6	3	106619440	106619702	-1	pseudogene	106478944	MTND6P6	NA	NA	0	0	0	NA	NA	NA	NA	Yes	IMR90:Mesenchymal_Stem_Cell:Mesendoderm:Neural_Progenitor_Cell:hESC	2.4e-12	rs6437582	27
ENSG00000250630	RP11-52L11.4	3	106619701	106619928	-1	pseudogene	NA	NA	NA	NA	0	0	0	NA	NA	NA	NA	Yes	IMR90:Mesenchymal_Stem_Cell:Mesendoderm:Neural_Progenitor_Cell:hESC	2.4e-12	rs6437582	27
ENSG00000239586	MTND1P16	3	106619915	106620812	1	pseudogene	100873213	MTND1P16	NA	NA	0	0	0	NA	NA	NA	NA	Yes	IMR90:Mesenchymal_Stem_Cell:Mesendoderm:Neural_Progenitor_Cell:hESC	2.4e-12	rs6437582	27
ENSG00000240796	MTND2P14	3	106621020	106621370	1	pseudogene	100873223	MTND2P14	NA	NA	0	0	0	NA	NA	NA	NA	Yes	IMR90:Mesenchymal_Stem_Cell:Mesendoderm:Neural_Progenitor_Cell:hESC	2.4e-12	rs6437582	27
ENSG00000252626	RNU6-1308P	3	106726415	106726517	1	snRNA	106480137	RNU6-1308P	NA	NA	0	0	0	NA	NA	NA	NA	Yes	Left_Ventricle:IMR90:Mesenchymal_Stem_Cell:hESC	2.4e-12	rs6437582	27
ENSG00000239455	RP11-561O4.1	3	106823758	106825847	-1	pseudogene	NA	NA	NA	NA	0	0	0	NA	NA	NA	NA	Yes	Aorta:Left_Ventricle:IMR90:Mesenchymal_Stem_Cell:Mesendoderm:Neural_Progenitor_Cell:Trophoblast-like_Cell:hESC	1.3e-12	rs6437582	27
ENSG00000243701	LINC00883	3	106959539	107045811	1	lincRNA	344595	LINC00883	NA	NA	0	0	0	NA	NA	NA	NA	Yes	IMR90:Mesenchymal_Stem_Cell:Mesendoderm:hESC	1.3e-12	rs6437582	27
ENSG00000179348	GATA2	3	128198270	128212028	-1	protein_coding	2624	GATA2	0.979762	-0.230415	0	0	1	4.2209e-06	0.0287382	eQTLGen_trans_eQTLs	+	No	NA	1.4e-06	rs9532564	96
ENSG00000196455	PIK3R4	3	130397779	130465673	-1	protein_coding	30849	PIK3R4	0.707146	-0.650829	0	0	0	NA	NA	NA	NA	Yes	Adult_Cortex:Fetal_Cortex:Aorta:IMR90:Mesenchymal_Stem_Cell	7.6e-20	3:132144932_AT_A:rs6439357:rs79328618;3:132144932_AT_A:rs572076167;rs79328618;3:132144932_AT_A:rs10804612:rs79328618:rs79328618;rs546704947:rs546704947:rs572076167	28
ENSG00000222783	RN7SKP212	3	130530612	130530939	-1	misc_RNA	106481750	RN7SKP212	NA	NA	0	0	0	NA	NA	NA	NA	Yes	Left_Ventricle	1.5e-15	3:132144932_AT_A:rs79328618;3:132144932_AT_A:rs7629689:rs6439357:rs572076167;3:132144932_AT_A	28
ENSG00000232829	GSTO3P	3	130546503	130547220	1	pseudogene	344813	GSTO3P	NA	NA	0	0	0	NA	NA	NA	NA	Yes	Left_Ventricle	1.5e-15	3:132144932_AT_A:rs79328618;3:132144932_AT_A:rs7629689:rs6439357:rs572076167;3:132144932_AT_A	28
ENSG00000017260	ATP2C1	3	130569439	130735556	1	protein_coding	27032	ATP2C1	0.999799	-0.169495	0	0	0	NA	NA	NA	NA	Yes	Left_Ventricle	9.9e-16	rs6439357:3:132144932_AT_A:rs79328618;3:132144932_AT_A	28
ENSG00000250592	RP11-39E3.3	3	130618258	130648820	-1	antisense	NA	NA	NA	NA	0	0	0	NA	NA	NA	NA	Yes	IMR90:Mesenchymal_Stem_Cell	7.6e-20	rs6439357:3:132144932_AT_A:rs79328618;3:132144932_AT_A:rs7629689:rs572076167;3:132144932_AT_A:rs10804612:rs572076167;rs79328618;3:132144932_AT_A:rs572076167:rs79328618:rs79328618;rs546704947:rs546704947	28
ENSG00000252894	Y_RNA	3	130633185	130633296	-1	misc_RNA	NA	NA	NA	NA	0	0	0	NA	NA	NA	NA	Yes	Left_Ventricle:IMR90:Mesenchymal_Stem_Cell:hESC	7.6e-20	rs6439357:3:132144932_AT_A:rs79328618;3:132144932_AT_A:rs572076167;rs79328618;3:132144932_AT_A:rs10804612:rs79328618:rs79328618;rs546704947:rs546704947:rs572076167:rs7629689:rs572076167;3:132144932_AT_A	28
ENSG00000249098	RP11-39E3.4	3	130637070	130637964	-1	pseudogene	NA	NA	NA	NA	0	0	0	NA	NA	NA	NA	Yes	Left_Ventricle:IMR90:Mesenchymal_Stem_Cell:hESC	7.6e-20	rs6439357:3:132144932_AT_A:rs79328618;3:132144932_AT_A:rs572076167;rs79328618;3:132144932_AT_A:rs10804612:rs79328618:rs79328618;rs546704947:rs546704947:rs572076167:rs7629689:rs572076167;3:132144932_AT_A	28
ENSG00000251579	RP11-39E3.5	3	130646598	130647120	-1	pseudogene	NA	NA	NA	NA	0	0	0	NA	NA	NA	NA	Yes	IMR90:Mesenchymal_Stem_Cell	7.6e-20	rs6439357:3:132144932_AT_A:rs79328618;3:132144932_AT_A:rs7629689:rs572076167;3:132144932_AT_A:rs10804612:rs572076167;rs79328618;3:132144932_AT_A:rs572076167:rs79328618:rs79328618;rs546704947:rs546704947	28
ENSG00000034533	ASTE1	3	130732719	130746493	-1	protein_coding	28990	ASTE1	3.39139e-12	-0.467121	0	0	0	NA	NA	NA	NA	Yes	Adult_Cortex:Fetal_Cortex:Aorta:Left_Ventricle:IMR90:Mesenchymal_Stem_Cell:Mesendoderm:Trophoblast-like_Cell:hESC	7.6e-20	3:132144932_AT_A:rs6439357:rs10804612:rs572076167;rs79328618;3:132144932_AT_A:rs572076167:rs79328618;3:132144932_AT_A:rs79328618:rs79328618;rs546704947:rs546704947:rs7629689:rs572076167;3:132144932_AT_A	28
ENSG00000114670	NEK11	3	130745694	131069309	1	protein_coding	79858	NEK11	3.82253e-17	-1.03996	0	0	0	NA	NA	NA	NA	Yes	Adult_Cortex:Fetal_Cortex:Aorta:Left_Ventricle:IMR90:Mesenchymal_Stem_Cell:Mesendoderm:Trophoblast-like_Cell:hESC	7.6e-20	3:132144932_AT_A:rs6439357:rs10804612:rs572076167;rs79328618;3:132144932_AT_A:rs572076167:rs79328618;3:132144932_AT_A:rs79328618:rs79328618;rs546704947:rs546704947:rs7629689:rs572076167;3:132144932_AT_A	28
ENSG00000250129	RP11-265F19.1	3	130772161	130791183	-1	antisense	NA	NA	NA	NA	0	0	0	NA	NA	NA	NA	Yes	Left_Ventricle:Mesendoderm:hESC	9.9e-16	3:132144932_AT_A:rs79328618;3:132144932_AT_A:rs7629689:rs6439357:rs572076167;3:132144932_AT_A	28
ENSG00000201550	RNU6-726P	3	130811665	130811771	-1	snRNA	106480604	RNU6-726P	NA	NA	0	0	0	NA	NA	NA	NA	Yes	Mesenchymal_Stem_Cell	9.9e-16	rs6439357:3:132144932_AT_A:rs79328618;3:132144932_AT_A	28
ENSG00000212073	AC121332.1	3	130830514	130830602	-1	miRNA	NA	NA	NA	NA	0	0	0	NA	NA	NA	NA	Yes	Mesenchymal_Stem_Cell	9.9e-16	rs6439357:3:132144932_AT_A:rs79328618;3:132144932_AT_A	28
ENSG00000261167	RP11-517B11.7	3	131173970	131177442	-1	sense_overlapping	NA	NA	NA	NA	0	0	0	NA	NA	NA	NA	Yes	IMR90	9.9e-16	rs6439357:3:132144932_AT_A:rs79328618;3:132144932_AT_A	28
ENSG00000114686	MRPL3	3	131181056	131221827	-1	protein_coding	11222	MRPL3	2.80525e-08	-0.615493	0	0	0	NA	NA	NA	NA	Yes	Adult_Cortex:Fetal_Cortex:IMR90:Mesenchymal_Stem_Cell:Mesendoderm:hESC	9.9e-16	3:132144932_AT_A:rs6439357:rs79328618;3:132144932_AT_A	28
ENSG00000249020	SNORA58	3	131197941	131198077	-1	snoRNA	677836	SNORA58	NA	NA	0	0	0	NA	NA	NA	NA	Yes	IMR90	9.9e-16	rs6439357:3:132144932_AT_A:rs79328618;3:132144932_AT_A	28
ENSG00000248468	RP11-517B11.4	3	131236675	131239724	1	antisense	NA	NA	NA	NA	0	0	0	NA	NA	NA	NA	Yes	IMR90:Mesenchymal_Stem_Cell:Mesendoderm:hESC	9.9e-16	rs6439357:3:132144932_AT_A:rs79328618;3:132144932_AT_A	28
ENSG00000248530	RP11-517B11.2	3	131245291	131246023	1	pseudogene	NA	NA	NA	NA	0	0	0	NA	NA	NA	NA	Yes	Mesendoderm:hESC	9.9e-16	rs6439357:3:132144932_AT_A:rs79328618;3:132144932_AT_A	28
ENSG00000196353	CPNE4	3	131252399	132004254	-1	protein_coding	131034	CPNE4	0.775139	-1.1262	0	0	1	3.8411e-06	0.0266548	eQTLGen_trans_eQTLs	-	Yes	Adult_Cortex:Mesenchymal_Stem_Cell:Mesendoderm:hESC	1.8e-24	rs109536;3:132144932_AT_A:rs6439357:rs79328618;3:132144932_AT_A	28:68
ENSG00000251447	RP11-517B11.6	3	131256415	131256529	-1	pseudogene	NA	NA	NA	NA	0	0	0	NA	NA	NA	NA	Yes	Mesendoderm:hESC	9.9e-16	rs6439357:3:132144932_AT_A:rs79328618;3:132144932_AT_A	28
ENSG00000242899	RPL7P16	3	131962372	131963109	-1	pseudogene	729677	RPL7P16	NA	NA	0	0	0	NA	NA	NA	NA	Yes	IMR90:Mesenchymal_Stem_Cell:Mesendoderm:Trophoblast-like_Cell:hESC	7.6e-20	rs79328618;3:132144932_AT_A:rs6439357:3:132144932_AT_A:rs572076167;3:132144932_AT_A:rs10804612:rs79328618:rs79328618;rs546704947:rs546704947:rs572076167:rs7629689:rs572076167;3:132144932_AT_A	28
ENSG00000238701	snoU13	3	131999462	131999522	1	snoRNA	NA	NA	NA	NA	0	0	0	NA	NA	NA	NA	Yes	IMR90:Mesenchymal_Stem_Cell:Mesendoderm:Trophoblast-like_Cell:hESC	7.6e-20	rs79328618;3:132144932_AT_A:rs6439357:3:132144932_AT_A:rs572076167;3:132144932_AT_A:rs10804612:rs79328618:rs79328618;rs546704947:rs546704947:rs572076167:rs7629689:rs572076167;3:132144932_AT_A	28
ENSG00000014257	ACPP	3	132036211	132087142	1	protein_coding	55	ACPP	1.7575e-07	-0.237749	0	0	224	4.7757e-44	0	eQTLGen_cis_eQTLs:BIOSQTL/BIOS_eQTL_geneLevel	-	Yes	Mesenchymal_Stem_Cell:Mesendoderm:hESC	2.3e-19	rs79328618;3:132144932_AT_A;rs6439357;rs7629689;rs572076167;rs546704947;rs10804612;rs80155922;rs6439357:3:132144932_AT_A:rs79328618	28
ENSG00000213264	NIP7P2	3	132120097	132120640	1	pseudogene	646392	NIP7P2	NA	NA	18	13.72	0	NA	NA	NA	NA	Yes	Aorta:Left_Ventricle:Liver:GM12878:IMR90:Mesenchymal_Stem_Cell:Mesendoderm:Trophoblast-like_Cell:hESC	7.6e-20	rs79328618;3:132144932_AT_A;rs6439357;3:132144932_AT_A:rs79328618;3:132144932_AT_A:rs7629689:rs6439357:rs572076167;3:132144932_AT_A:rs10804612:rs79328618:rs572076167;3:132144932_AT_A:rs572076167:rs79328618;rs546704947:rs546704947	28
ENSG00000138246	DNAJC13	3	132136370	132257876	1	protein_coding	23317	DNAJC13	1	-0.0697541	146	25.3	253	4.7e-77	0	DICE/T_CD4_naive:DICE/T_CD8_naive:DICE/T_CD4_TFH:DICE/T_CD4_TH2:eQTLGen_cis_eQTLs:BIOSQTL/BIOS_eQTL_geneLevel:CMC_SVA_cis:GTEx/v7/Adipose_Subcutaneous:GTEx/v7/Adrenal_Gland:GTEx/v7/Whole_Blood:GTEx/v7/Artery_Aorta:GTEx/v7/Artery_Tibial:GTEx/v7/Brain_Cerebellum:GTEx/v7/Breast_Mammary_Tissue:GTEx/v7/Esophagus_Gastroesophageal_Junction:GTEx/v7/Esophagus_Mucosa:GTEx/v7/Esophagus_Muscularis:GTEx/v7/Ne…	-	Yes	Adult_Cortex:Aorta:Left_Ventricle:Liver:GM12878:IMR90:Mesenchymal_Stem_Cell:Mesendoderm:Trophoblast-like_Cell:hESC	7.6e-20	rs6439357;3:132144932_AT_A;rs79328618;rs7629689;rs572076167;rs546704947;rs10804612;rs80155922;3:132144932_AT_A:rs546704947:rs572076167:3:132144932_AT_A:rs79328618;3:132144932_AT_A:rs7629689:rs6439357:rs572076167;3:132144932_AT_A:rs10804612:rs79328618:rs79328618	28
ENSG00000240303	ACAD11	3	132276982	132379567	-1	protein_coding	84129	ACAD11	1.67704e-07	-0.561314	76	15.4	0	NA	NA	NA	NA	Yes	Adult_Cortex:Fetal_Cortex:Aorta:Left_Ventricle:Liver:Right_Ventricle:GM12878:IMR90:Mesenchymal_Stem_Cell:Mesendoderm:Trophoblast-like_Cell:hESC	7.6e-20	rs572076167;3:132144932_AT_A;rs79328618;rs10804612;rs7629689;3:132144932_AT_A:rs7629689:rs572076167;3:132144932_AT_A:rs572076167;3:132144932_AT_A:rs546704947:rs572076167:rs6439357:3:132144932_AT_A:rs10804612:rs79328618:rs79328618;rs546704947	28
ENSG00000113971	NPHP3	3	132276986	132441303	-1	protein_coding	27031	NPHP3	1.41115e-09	NA	107	15.4	250	1.1451e-238	0	eQTLGen_cis_eQTLs:BIOSQTL/BIOS_eQTL_geneLevel:CMC_SVA_cis:GTEx/v7/Adipose_Subcutaneous:GTEx/v7/Adipose_Visceral_Omentum:GTEx/v7/Whole_Blood:GTEx/v7/Artery_Aorta:GTEx/v7/Artery_Tibial:GTEx/v7/Esophagus_Gastroesophageal_Junction:GTEx/v7/Esophagus_Muscularis:GTEx/v7/Heart_Left_Ventricle:GTEx/v7/Lung:GTEx/v7/Muscle_Skeletal:GTEx/v7/Nerve_Tibial:GTEx/v7/Cells_Transformed_fibroblasts:GTEx/v7/Skin_Not_S…	-	No	NA	7.6e-20	rs572076167;3:132144932_AT_A;rs79328618;rs10804612;rs7629689;rs546704947;rs80155922;rs6439357	28
ENSG00000129048	ACKR4	3	132316081	132337811	1	protein_coding	51554	ACKR4	0.00744511	-0.423236	31	15.4	86	7.14158e-12	1.15057e-07	GTEx/v7/Pancreas:GTEx/v7/Skin_Not_Sun_Exposed_Suprapubic:GTEx/v7/Skin_Sun_Exposed_Lower_leg:GTEx/v6/Skin_Sun_Exposed_Lower_leg	+	Yes	Aorta:Left_Ventricle:Liver:GM12878:IMR90:Mesenchymal_Stem_Cell:Mesendoderm:Trophoblast-like_Cell:hESC	7.6e-20	rs10804612;rs572076167;rs79328618;3:132144932_AT_A;rs7629689;rs6439357;rs10804612:rs79328618:rs572076167;3:132144932_AT_A:rs7629689:rs79328618;rs546704947:rs546704947:rs572076167:rs6439357:3:132144932_AT_A:rs79328618;3:132144932_AT_A:rs572076167	28
ENSG00000251614	HSPA8P19	3	132364675	132369227	1	pseudogene	100420049	HSPA8P19	NA	NA	11	8.68	0	NA	NA	NA	NA	Yes	Aorta:Left_Ventricle:Liver:Right_Ventricle:GM12878:IMR90:Mesenchymal_Stem_Cell:Mesendoderm:Trophoblast-like_Cell:hESC	7.6e-20	rs10804612;rs572076167;rs79328618;3:132144932_AT_A;rs6439357:3:132144932_AT_A:rs79328618;3:132144932_AT_A:rs7629689:rs572076167;3:132144932_AT_A:rs546704947:rs10804612:rs79328618:rs572076167;3:132144932_AT_A:rs79328618;rs546704947:rs572076167	28
ENSG00000081307	UBA5	3	132373290	132396941	1	protein_coding	79876	UBA5	0.745376	-0.427709	18	12.89	73	2.1691e-06	0.00638169	eQTLGen_cis_eQTLs:GTEx/v7/Skin_Sun_Exposed_Lower_leg	+	Yes	Adult_Cortex:Fetal_Cortex:Aorta:Left_Ventricle:Liver:Right_Ventricle:GM12878:IMR90:Mesenchymal_Stem_Cell:Mesendoderm:Trophoblast-like_Cell:hESC	7.6e-20	rs10804612;rs572076167;rs79328618;3:132144932_AT_A;3:132144932_AT_A:rs7629689:rs572076167;3:132144932_AT_A:rs572076167;3:132144932_AT_A:rs546704947:rs572076167:rs6439357:3:132144932_AT_A:rs10804612:rs79328618:rs79328618;rs546704947	28
ENSG00000248724	NPHP3-AS1	3	132440594	132593067	1	antisense	348808	NPHP3-AS1	NA	NA	10	11.79	139	5.97044e-13	0.00020866	BIOSQTL/BIOS_eQTL_geneLevel:GTEx/v6/Artery_Tibial:GTEx/v6/Nerve_Tibial:GTEx/v6/Cells_Transformed_fibroblasts	-	No	NA	7.6e-20	rs572076167;rs79328618;3:132144932_AT_A;rs546704947;rs80155922;rs10804612;rs7629689	28
ENSG00000250355	RP11-79L21.1	3	132575913	132576068	1	pseudogene	NA	NA	NA	NA	0	0	0	NA	NA	NA	NA	Yes	Mesendoderm:hESC	7.6e-20	rs546704947:rs80155922:rs572076167;rs79328618;3:132144932_AT_A:rs10804612:rs79328618:rs79328618;rs546704947:rs572076167	28
ENSG00000249725	RP11-469L4.1	3	132733848	132755896	-1	lincRNA	NA	NA	NA	NA	0	0	0	NA	NA	NA	NA	Yes	Adult_Cortex:Fetal_Cortex:IMR90:Mesendoderm:Trophoblast-like_Cell:hESC	7.6e-20	rs546704947:rs80155922:rs572076167;rs79328618;3:132144932_AT_A:rs572076167:rs10804612:rs79328618:rs79328618;rs546704947	28
ENSG00000144868	TMEM108	3	132757235	133116636	1	protein_coding	66000	TMEM108	0.983719	-0.189147	0	0	0	NA	NA	NA	NA	Yes	Adult_Cortex:Fetal_Cortex:IMR90:Mesendoderm:Trophoblast-like_Cell:hESC	7.6e-20	rs546704947:rs80155922:rs572076167;rs79328618;3:132144932_AT_A:rs572076167:rs10804612:rs79328618:rs79328618;rs546704947	28
ENSG00000251011	RP11-402L6.1	3	132964950	132976032	-1	antisense	101927455	TMEM108-AS1	NA	NA	0	0	0	NA	NA	NA	NA	Yes	Left_Ventricle:IMR90:Mesenchymal_Stem_Cell:Mesendoderm:Trophoblast-like_Cell:hESC	7.6e-20	rs572076167;rs79328618;3:132144932_AT_A:rs10804612:rs79328618:rs79328618;rs546704947:rs546704947:rs572076167:rs80155922	28
ENSG00000170819	BFSP2	3	133118839	133194066	1	protein_coding	8419	BFSP2	6.6621e-05	-0.286588	0	0	0	NA	NA	NA	NA	Yes	Adult_Cortex:Aorta:Left_Ventricle:Liver:Psoas:Right_Ventricle:GM12878:IMR90:Mesenchymal_Stem_Cell:Mesendoderm:Neural_Progenitor_Cell:Trophoblast-like_Cell:hESC	7.6e-20	rs572076167;rs79328618;3:132144932_AT_A:rs546704947:rs572076167:rs80155922:rs10804612:rs79328618:rs79328618;rs546704947:rs6439357:3:132144932_AT_A:rs79328618;3:132144932_AT_A:rs10048942	1 day, 4:29:00
ENSG00000249820	RP11-503I22.2	3	133128799	133129687	1	pseudogene	NA	NA	NA	NA	0	0	0	NA	NA	NA	NA	Yes	Mesendoderm	2.9e-18	rs546704947:rs80155922	28
ENSG00000249993	BFSP2-AS1	3	133148113	133174620	-1	antisense	85003	BFSP2-AS1	NA	NA	0	0	0	NA	NA	NA	NA	Yes	Aorta:Left_Ventricle:Liver:GM12878:IMR90:Mesenchymal_Stem_Cell:Mesendoderm:Neural_Progenitor_Cell:Trophoblast-like_Cell:hESC	7.6e-20	rs572076167;rs79328618;3:132144932_AT_A:rs10804612:rs79328618:rs79328618;rs546704947:rs546704947:rs572076167:rs80155922:rs6439357:3:132144932_AT_A:rs79328618;3:132144932_AT_A:rs7629689:rs572076167;3:132144932_AT_A	28
ENSG00000214301	RP11-91K8.4	3	133209668	133210349	1	pseudogene	NA	NA	NA	NA	0	0	0	NA	NA	NA	NA	Yes	Adult_Cortex:Fetal_Cortex:Aorta:Left_Ventricle:Liver:GM12878:IMR90:Mesenchymal_Stem_Cell:Mesendoderm:Trophoblast-like_Cell:hESC	7.6e-20	rs572076167;rs79328618;3:132144932_AT_A:rs546704947:rs572076167:rs80155922:rs10804612:rs79328618:rs79328618;rs546704947:rs6439357:3:132144932_AT_A:rs79328618;3:132144932_AT_A:rs7629689:rs572076167;3:132144932_AT_A	28
ENSG00000091527	CDV3	3	133292574	133309105	1	protein_coding	55573	CDV3	0.201907	-0.203865	0	0	12	2.0625e-06	0.00600462	eQTLGen_cis_eQTLs	-	Yes	Fetal_Cortex:Left_Ventricle:GM12878:IMR90:Mesenchymal_Stem_Cell:Mesendoderm:Trophoblast-like_Cell:hESC	7.6e-20	rs10804612;rs572076167;rs79328618;3:132144932_AT_A;3:132144932_AT_A:rs546704947:rs572076167:rs80155922:rs10804612:rs6439357:3:132144932_AT_A:rs79328618;3:132144932_AT_A:rs79328618:rs7629689:rs79328618;rs546704947	28
ENSG00000163781	TOPBP1	3	133317019	133380737	-1	protein_coding	11073	TOPBP1	1	-0.824794	0	0	0	NA	NA	NA	NA	Yes	Adult_Cortex:Fetal_Cortex:Aorta:Liver:GM12878:IMR90:Mesenchymal_Stem_Cell:Mesendoderm:Trophoblast-like_Cell:hESC	7.6e-20	rs572076167;rs79328618;3:132144932_AT_A:rs546704947:rs572076167:rs10804612:rs79328618:rs79328618;rs546704947:rs80155922:rs6439357:3:132144932_AT_A:rs79328618;3:132144932_AT_A:rs7629689:rs572076167;3:132144932_AT_A	28
ENSG00000242337	TFP1	3	133380842	133473420	1	pseudogene	100129696	TFP1	NA	NA	0	0	0	NA	NA	NA	NA	Yes	Adult_Cortex:Fetal_Cortex:Aorta:Liver:GM12878:IMR90:Mesenchymal_Stem_Cell:Mesendoderm:Trophoblast-like_Cell:hESC	7.6e-20	rs572076167;rs79328618;3:132144932_AT_A:rs546704947:rs572076167:rs10804612:rs79328618:rs79328618;rs546704947:rs80155922:rs6439357:3:132144932_AT_A:rs79328618;3:132144932_AT_A:rs7629689:rs572076167;3:132144932_AT_A	28
ENSG00000252641	RNU6-678P	3	133383779	133383878	1	snRNA	106479865	RNU6-678P	NA	NA	0	0	0	NA	NA	NA	NA	Yes	Adult_Cortex:Fetal_Cortex:Aorta:Liver:GM12878:IMR90:Mesenchymal_Stem_Cell:Mesendoderm:Trophoblast-like_Cell:hESC	7.6e-20	rs572076167;rs79328618;3:132144932_AT_A:rs546704947:rs572076167:rs10804612:rs79328618:rs79328618;rs546704947:rs80155922:rs6439357:3:132144932_AT_A:rs79328618;3:132144932_AT_A:rs7629689:rs572076167;3:132144932_AT_A	28
ENSG00000201394	RNA5SP140	3	133428920	133429011	-1	rRNA	106478996	RNA5SP140	NA	NA	0	0	0	NA	NA	NA	NA	Yes	Mesenchymal_Stem_Cell:hESC	7.6e-20	rs572076167;rs79328618;3:132144932_AT_A:rs10804612:rs79328618:rs79328618;rs546704947:rs546704947:rs572076167:rs80155922	28
ENSG00000091513	TF	3	133464800	133497850	1	protein_coding	7018	TF	0.00237227	0.29983	0	0	0	NA	NA	NA	NA	Yes	IMR90	2.9e-18	rs546704947:rs80155922	28
ENSG00000244062	RP11-404G16.2	3	133479144	133481207	1	pseudogene	NA	NA	NA	NA	0	0	0	NA	NA	NA	NA	Yes	IMR90	2.9e-18	rs546704947:rs80155922	28
ENSG00000144867	SRPRB	3	133502877	133544616	1	protein_coding	58477	SRPRB	0.0107906	-1.33028	0	0	0	NA	NA	NA	NA	Yes	Adult_Cortex:Left_Ventricle:Liver:GM12878:IMR90:Mesenchymal_Stem_Cell:Mesendoderm:Trophoblast-like_Cell:hESC	7.6e-20	rs572076167;rs79328618;3:132144932_AT_A:rs546704947:rs572076167:rs80155922:rs10804612:rs79328618:rs79328618;rs546704947:rs10048942	1 day, 4:29:00
ENSG00000154917	RAB6B	3	133543083	133614680	-1	protein_coding	51560	RAB6B	0.893311	-0.675105	0	0	0	NA	NA	NA	NA	Yes	Left_Ventricle:IMR90:Mesenchymal_Stem_Cell	7.6e-20	rs572076167;rs79328618;3:132144932_AT_A:rs10804612:rs79328618:rs79328618;rs546704947:rs546704947:rs572076167:rs80155922	28
ENSG00000221972	C3orf36	3	133646992	133648656	-1	protein_coding	80111	C3orf36	0.00367254	-0.823436	0	0	0	NA	NA	NA	NA	Yes	IMR90:Mesenchymal_Stem_Cell:Trophoblast-like_Cell:hESC	7.6e-20	rs572076167;rs79328618;3:132144932_AT_A:rs10804612:rs79328618:rs79328618;rs546704947:rs546704947:rs572076167:rs80155922:rs10048942	1 day, 4:29:00
ENSG00000163785	RYK	3	133784147	133969689	-1	protein_coding	6259	RYK	NA	NA	0	0	0	NA	NA	NA	NA	Yes	Left_Ventricle:GM12878:IMR90:Mesenchymal_Stem_Cell	7.6e-20	3:136170011_TA_T:rs34428695:rs546704947:rs80155922:rs10804612:rs572076167;rs79328618;3:132144932_AT_A:rs572076167:rs79328618:rs79328618;rs546704947:rs10048942:rs6439357:3:132144932_AT_A:rs79328618;3:132144932_AT_A	1 day, 4:29:00
ENSG00000231845	HMGB3P14	3	133889331	133889929	1	pseudogene	100873899	HMGB3P14	NA	NA	0	0	0	NA	NA	NA	NA	Yes	IMR90:Mesenchymal_Stem_Cell:Trophoblast-like_Cell	7.6e-20	rs572076167;rs79328618;3:132144932_AT_A:rs10804612:rs79328618:rs79328618;rs546704947:rs546704947:rs572076167:rs10048942	1 day, 4:29:00
ENSG00000260633	RP11-375I20.6	3	134066130	134068075	-1	lincRNA	NA	NA	NA	NA	0	0	0	NA	NA	NA	NA	Yes	Left_Ventricle:IMR90:Mesenchymal_Stem_Cell	7.6e-20	rs10804612:rs572076167;rs79328618;3:132144932_AT_A:rs572076167:rs79328618:rs79328618;rs546704947:rs546704947:rs10048942:rs6439357:3:132144932_AT_A:rs79328618;3:132144932_AT_A	1 day, 4:29:00
ENSG00000214289	RPL39P5	3	134070694	134075403	-1	pseudogene	553117	RPL39P5	NA	NA	0	0	0	NA	NA	NA	NA	Yes	Left_Ventricle:IMR90:Mesenchymal_Stem_Cell	7.6e-20	rs10804612:rs572076167;rs79328618;3:132144932_AT_A:rs572076167:rs79328618:rs79328618;rs546704947:rs546704947:rs10048942:rs6439357:3:132144932_AT_A:rs79328618;3:132144932_AT_A	1 day, 4:29:00
ENSG00000114019	AMOTL2	3	134074716	134094321	-1	protein_coding	51421	AMOTL2	0.207915	-0.0947526	0	0	0	NA	NA	NA	NA	Yes	IMR90:Mesenchymal_Stem_Cell	7.6e-20	rs10804612:rs79328618:rs572076167;rs79328618;3:132144932_AT_A:rs7629689:rs79328618;rs546704947:rs546704947:rs572076167:rs10048942:3:136170011_TA_T;rs10048942:rs34428695:3:136170011_TA_T	1 day, 4:29:00
ENSG00000248377	HMGN1P9	3	134104039	134104336	1	pseudogene	100874410	HMGN1P9	NA	NA	0	0	0	NA	NA	NA	NA	Yes	IMR90:Mesenchymal_Stem_Cell	7.6e-20	rs10804612:rs79328618:rs572076167;rs79328618;3:132144932_AT_A:rs7629689:rs79328618;rs546704947:rs546704947:rs572076167:rs10048942:3:136170011_TA_T;rs10048942:rs34428695:3:136170011_TA_T	1 day, 4:29:00
ENSG00000221313	AC010207.1	3	134128886	134128982	-1	miRNA	NA	NA	NA	NA	0	0	0	NA	NA	NA	NA	Yes	IMR90:Mesenchymal_Stem_Cell	7.6e-20	rs10804612:rs572076167;rs79328618;3:132144932_AT_A:rs572076167:rs79328618:rs79328618;rs546704947:rs546704947:rs10048942:3:136170011_TA_T	1 day, 4:29:00
ENSG00000214288	HMGB3P13	3	134156447	134157053	1	pseudogene	100289158	HMGB3P13	NA	NA	0	0	0	NA	NA	NA	NA	Yes	IMR90:Mesenchymal_Stem_Cell	7.6e-20	rs10804612:rs572076167;rs79328618;3:132144932_AT_A:rs572076167:rs79328618:rs79328618;rs546704947:rs546704947:rs10048942:3:136170011_TA_T	1 day, 4:29:00
ENSG00000263554	MIR4788	3	134156669	134156748	1	miRNA	100616281	MIR4788	NA	NA	0	0	0	NA	NA	NA	NA	Yes	IMR90:Mesenchymal_Stem_Cell	7.6e-20	rs10804612:rs572076167;rs79328618;3:132144932_AT_A:rs572076167:rs79328618:rs79328618;rs546704947:rs546704947:rs10048942:3:136170011_TA_T	1 day, 4:29:00
ENSG00000129055	ANAPC13	3	134196548	134205558	-1	protein_coding	25847	ANAPC13	0.00134979	-0.594651	0	0	0	NA	NA	NA	NA	Yes	Aorta:IMR90:Mesenchymal_Stem_Cell:Mesendoderm:Trophoblast-like_Cell	7.6e-20	rs572076167;rs79328618;3:132144932_AT_A:rs10804612:rs79328618:rs79328618;rs546704947:rs546704947:rs572076167:rs10048942	1 day, 4:29:00
ENSG00000182923	CEP63	3	134204585	134293859	1	protein_coding	80254	CEP63	8.50277e-21	-0.540276	0	0	0	NA	NA	NA	NA	Yes	Aorta:IMR90:Mesenchymal_Stem_Cell:Mesendoderm:Trophoblast-like_Cell	7.6e-20	rs572076167;rs79328618;3:132144932_AT_A:rs10804612:rs79328618:rs79328618;rs546704947:rs546704947:rs572076167:rs10048942	1 day, 4:29:00
ENSG00000249691	RP11-445J14.1	3	134229373	134230255	-1	pseudogene	NA	NA	NA	NA	0	0	0	NA	NA	NA	NA	Yes	Aorta:IMR90:Mesenchymal_Stem_Cell:Mesendoderm:Trophoblast-like_Cell	7.6e-20	rs572076167;rs79328618;3:132144932_AT_A:rs10804612:rs79328618:rs79328618;rs546704947:rs546704947:rs572076167:rs10048942	1 day, 4:29:00
ENSG00000154928	EPHB1	3	134316643	134979309	1	protein_coding	2047	EPHB1	0.998399	-0.207344	0	0	0	NA	NA	NA	NA	Yes	Fetal_Cortex:Aorta:Left_Ventricle:Liver:Right_Ventricle:IMR90:Mesenchymal_Stem_Cell:Mesendoderm:Trophoblast-like_Cell:hESC	9.7e-13	rs10048942:3:136170011_TA_T;rs10048942:rs34428695	29
ENSG00000174611	KY	3	134321980	134370478	-1	protein_coding	339855	KY	1.06764e-08	-0.349619	0	0	0	NA	NA	NA	NA	Yes	Adult_Cortex:Fetal_Cortex:Left_Ventricle:IMR90:Mesenchymal_Stem_Cell:Mesendoderm:Trophoblast-like_Cell:hESC	1.6e-09	rs10048942	29
ENSG00000253087	RNU6-1174P	3	134499369	134499469	-1	snRNA	106481550	RNU6-1174P	NA	NA	0	0	0	NA	NA	NA	NA	Yes	Liver:IMR90:Mesenchymal_Stem_Cell:Mesendoderm:Neural_Progenitor_Cell:Trophoblast-like_Cell:hESC	2e-09	rs10048942	29
ENSG00000201413	RNA5SP141	3	134502278	134502397	-1	rRNA	100873408	RNA5SP141	NA	NA	0	0	0	NA	NA	NA	NA	Yes	Fetal_Cortex:Liver:IMR90:Mesenchymal_Stem_Cell:Mesendoderm:Neural_Progenitor_Cell:Trophoblast-like_Cell:hESC	2e-09	rs10048942	29
ENSG00000240086	RP11-657O9.1	3	135074909	135158730	-1	processed_transcript	NA	NA	NA	NA	0	0	0	NA	NA	NA	NA	Yes	Mesenchymal_Stem_Cell	5e-09	rs10048942	29
ENSG00000253004	U8	3	135518536	135518622	-1	snoRNA	727676	SNORD118	NA	NA	0	0	0	NA	NA	NA	NA	Yes	IMR90:Mesenchymal_Stem_Cell:Mesendoderm:Trophoblast-like_Cell:hESC	5e-09	rs10048942	29
ENSG00000242222	RP11-237P21.1	3	135644733	135645009	1	pseudogene	NA	NA	NA	NA	39	16.6	0	NA	NA	NA	NA	Yes	IMR90:Mesenchymal_Stem_Cell:Mesendoderm:Trophoblast-like_Cell:hESC	5e-09	rs10048942	29
ENSG00000256425	AC092989.1	3	135656150	135656226	1	pseudogene	NA	NA	NA	NA	33	7.9	0	NA	NA	NA	NA	Yes	IMR90:Mesenchymal_Stem_Cell:Mesendoderm:Trophoblast-like_Cell:hESC	5e-09	rs10048942	29
ENSG00000241905	RP11-305O4.1	3	135678117	135678432	-1	pseudogene	NA	NA	NA	NA	26	18.48	0	NA	NA	NA	NA	Yes	IMR90:Mesenchymal_Stem_Cell:Mesendoderm:Trophoblast-like_Cell:hESC	5e-09	rs10048942	29
ENSG00000073711	PPP2R3A	3	135684515	135866733	1	protein_coding	5523	PPP2R3A	0.920488	-0.863679	116	19.34	392	9.0298e-41	0	DICE/Monocyte_non_classical:eQTLGen_cis_eQTLs:BIOSQTL/BIOS_eQTL_geneLevel:CMC_SVA_cis:GTEx/v7/Adipose_Subcutaneous:GTEx/v7/Adipose_Visceral_Omentum:GTEx/v7/Artery_Tibial:GTEx/v7/Esophagus_Mucosa:GTEx/v7/Nerve_Tibial:GTEx/v7/Stomach:GTEx/v7/Thyroid:GTEx/v6/Adipose_Visceral_Omentum:GTEx/v6/Artery_Tibial:GTEx/v6/Esophagus_Mucosa:GTEx/v6/Stomach:GTEx/v6/Thyroid	-	Yes	IMR90:Mesenchymal_Stem_Cell:Mesendoderm:Trophoblast-like_Cell:hESC	9.7e-13	rs10048942;3:136170011_TA_T;rs34428695;rs10048942:3:136170011_TA_T	29
ENSG00000227267	RP11-305O4.2	3	135774026	135774606	1	pseudogene	NA	NA	NA	NA	13	8.626	0	NA	NA	NA	NA	Yes	Adult_Cortex:Left_Ventricle:GM12878:IMR90:Mesenchymal_Stem_Cell:Mesendoderm:Trophoblast-like_Cell:hESC	8.3e-11	rs10048942;3:136170011_TA_T:rs10048942	29
ENSG00000273455	RP11-305O4.3	3	135806317	135806755	-1	antisense	NA	NA	NA	NA	8	15.19	0	NA	NA	NA	NA	Yes	Aorta:Left_Ventricle:Liver:Spleen:GM12878:IMR90:Mesenchymal_Stem_Cell:Mesendoderm:Trophoblast-like_Cell:hESC	9.3e-13	3:136170011_TA_T;rs10048942;3:136170011_TA_T:3:136170011_TA_T;rs10048942:rs34428695:rs10048942	29
ENSG00000174579	MSL2	3	135867764	135916083	-1	protein_coding	55167	MSL2	0.889664	-1.74205	21	19.3	352	3.5473e-14	0	eQTLGen_cis_eQTLs:BIOSQTL/BIOS_eQTL_geneLevel:xQTLServer_eQTLs	-	Yes	Adult_Cortex:Fetal_Cortex:Aorta:Hippocampus:Left_Ventricle:Liver:Spleen:GM12878:IMR90:Mesenchymal_Stem_Cell:Mesendoderm:Trophoblast-like_Cell:hESC	9.3e-13	3:136170011_TA_T;rs10048942;rs34428695;3:136170011_TA_T:3:136170011_TA_T;rs10048942:rs34428695:rs10048942	29
ENSG00000241438	TDGF1P6	3	135874391	135874838	1	pseudogene	22813	TDGF1P6	NA	NA	10	19.3	0	NA	NA	NA	NA	Yes	Aorta:Left_Ventricle:Liver:Spleen:GM12878:IMR90:Mesenchymal_Stem_Cell:Mesendoderm:Neural_Progenitor_Cell:Trophoblast-like_Cell:hESC	9.3e-13	3:136170011_TA_T;rs10048942;rs34428695;3:136170011_TA_T:rs10048942:3:136170011_TA_T;rs10048942:rs34428695	29
ENSG00000244740	RP11-463H24.1	3	135924382	135924757	-1	pseudogene	NA	NA	NA	NA	6	7.932	0	NA	NA	NA	NA	Yes	Fetal_Cortex:Left_Ventricle:Liver:GM12878:IMR90:Mesenchymal_Stem_Cell:Mesendoderm:Trophoblast-like_Cell:hESC	9.3e-13	3:136170011_TA_T;rs10048942;rs10048942:3:136170011_TA_T:rs34428695:rs10048942	29
ENSG00000114054	PCCB	3	135969148	136056738	1	protein_coding	5096	PCCB	0.000735839	-0.38516	17	8.28	388	2.0367e-194	0	eQTLGen_cis_eQTLs:BIOSQTL/BIOS_eQTL_geneLevel:CMC_SVA_cis:BRAINEAC/HIPP:GTEx/v7/Esophagus_Mucosa:GTEx/v7/Muscle_Skeletal	+	Yes	Adult_Cortex:Fetal_Cortex:Liver:GM12878:IMR90:Mesenchymal_Stem_Cell:Mesendoderm:Trophoblast-like_Cell:hESC	9.7e-13	3:136170011_TA_T;rs34428695;rs10048942;rs10048942:3:136170011_TA_T:rs34428695	29
ENSG00000118007	STAG1	3	136055077	136471220	-1	protein_coding	10274	STAG1	1	-0.647638	131	16.64	163	1.1519e-09	1.31113e-05	eQTLGen_cis_eQTLs:CMC_SVA_cis:GTEx/v7/Cells_Transformed_fibroblasts:GTEx/v7/Skin_Not_Sun_Exposed_Suprapubic	+	Yes	Adult_Cortex:Fetal_Cortex:Aorta:Hippocampus:Left_Ventricle:Liver:Spleen:GM12878:IMR90:Mesenchymal_Stem_Cell:Mesendoderm:Neural_Progenitor_Cell:Trophoblast-like_Cell:hESC	9.3e-13	3:136170011_TA_T;rs34428695;rs10048942;rs10048942:3:136170011_TA_T;rs10048942:3:136170011_TA_T:rs34428695	29
ENSG00000200571	RNU6-1284P	3	136148926	136149025	-1	snRNA	106480126	RNU6-1284P	NA	NA	6	7.949	0	NA	NA	NA	NA	Yes	Left_Ventricle:Liver:GM12878:IMR90:Mesenchymal_Stem_Cell:Mesendoderm:Trophoblast-like_Cell:hESC	9.3e-13	3:136170011_TA_T;rs34428695;rs10048942:rs34428695:3:136170011_TA_T:rs10048942	29
ENSG00000200843	RNY4P4	3	136307051	136307153	1	misc_RNA	100379297	RNY4P4	NA	NA	4	2.662	0	NA	NA	NA	NA	Yes	Liver:GM12878:IMR90:Mesenchymal_Stem_Cell:Mesendoderm:Trophoblast-like_Cell:hESC	9.3e-13	3:136170011_TA_T;3:136170011_TA_T:3:136170011_TA_T;rs10048942:rs34428695	29
ENSG00000244101	HMGN1P10	3	136327892	136328444	1	pseudogene	100874438	HMGN1P10	NA	NA	2	3.856	0	NA	NA	NA	NA	Yes	Left_Ventricle:Liver:GM12878:IMR90:Mesenchymal_Stem_Cell:Mesendoderm:Trophoblast-like_Cell:hESC	9.3e-13	3:136170011_TA_T;rs10048942:rs34428695:3:136170011_TA_T	29
ENSG00000251708	RNU7-198P	3	136351990	136352048	1	snRNA	NA	RNU7-198P	NA	NA	8	8.267	0	NA	NA	NA	NA	Yes	Left_Ventricle:Liver:GM12878:IMR90:Mesenchymal_Stem_Cell:Mesendoderm:Trophoblast-like_Cell:hESC	9.3e-13	rs34428695;3:136170011_TA_T;rs10048942:rs34428695:3:136170011_TA_T	29
ENSG00000252914	RNU6-789P	3	136440236	136440337	-1	snRNA	106479915	RNU6-789P	NA	NA	3	6.37	0	NA	NA	NA	NA	Yes	Aorta:Hippocampus:Left_Ventricle:Liver:Spleen:GM12878:IMR90:Mesenchymal_Stem_Cell:Mesendoderm:Neural_Progenitor_Cell:Trophoblast-like_Cell:hESC	9.3e-13	3:136170011_TA_T;rs10048942:rs34428695:3:136170011_TA_T:rs10048942	29
ENSG00000240695	RP11-102M11.1	3	136455342	136456071	-1	pseudogene	NA	NA	NA	NA	4	10.4	0	NA	NA	NA	NA	Yes	Adult_Cortex:Aorta:Hippocampus:Left_Ventricle:Liver:Spleen:GM12878:IMR90:Mesenchymal_Stem_Cell:Mesendoderm:Neural_Progenitor_Cell:Trophoblast-like_Cell:hESC	9.3e-13	3:136170011_TA_T;3:136170011_TA_T:3:136170011_TA_T;rs10048942:rs34428695:rs10048942	29
ENSG00000261758	RP11-102M11.2	3	136471472	136474622	1	antisense	NA	NA	NA	NA	7	11.56	208	1.19723e-09	3.62588e-23	GTEx/v7/Brain_Cortex:GTEx/v7/Brain_Hippocampus:GTEx/v7/Brain_Putamen_basal_ganglia:GTEx/v7/Testis:GTEx/v6/Brain_Hippocampus:GTEx/v6/Brain_Putamen_basal_ganglia:GTEx/v6/Testis	+	Yes	Adult_Cortex:Fetal_Cortex:Aorta:Hippocampus:Left_Ventricle:Liver:Spleen:GM12878:IMR90:Mesenchymal_Stem_Cell:Mesendoderm:Neural_Progenitor_Cell:Trophoblast-like_Cell:hESC	9.3e-13	3:136170011_TA_T;rs10048942;rs34428695;rs10048942:3:136170011_TA_T;rs10048942:3:136170011_TA_T:rs34428695	29
ENSG00000242968	RP11-731C17.1	3	136527393	136528465	-1	pseudogene	NA	NA	NA	NA	10	10.8	0	NA	NA	NA	NA	Yes	Adult_Cortex:Fetal_Cortex:GM12878:IMR90:Mesenchymal_Stem_Cell	9.7e-13	3:136170011_TA_T;rs34428695;3:136170011_TA_T:3:136170011_TA_T;rs10048942:rs34428695	29
ENSG00000168917	SLC35G2	3	136537489	136574734	1	protein_coding	80723	SLC35G2	0.0663953	-0.300343	11	16.5	215	8.19433e-06	0.00172491	BIOSQTL/BIOS_eQTL_geneLevel:CMC_SVA_cis:BRAINEAC/CRBL	-	Yes	GM12878:IMR90:Mesenchymal_Stem_Cell	9.7e-13	rs34428695;3:136170011_TA_T;rs10048942;rs10048942:rs34428695:3:136170011_TA_T	29
ENSG00000273486	RP11-731C17.2	3	136556180	136557863	-1	antisense	NA	NA	NA	NA	2	4.049	238	2.10645e-12	8.39353e-30	GTEx/v7/Colon_Sigmoid:GTEx/v7/Esophagus_Muscularis:GTEx/v7/Muscle_Skeletal:GTEx/v7/Thyroid:GTEx/v6/Heart_Atrial_Appendage:GTEx/v6/Muscle_Skeletal	-	Yes	GM12878:IMR90:Mesenchymal_Stem_Cell	9.7e-13	3:136170011_TA_T;rs10048942;rs34428695;rs10048942:rs34428695:3:136170011_TA_T	29
ENSG00000239213	RP11-85F14.5	3	136560568	136580896	-1	antisense	NA	NA	NA	NA	3	16.5	235	6.686e-19	0	eQTLGen_cis_eQTLs:BIOSQTL/BIOS_eQTL_geneLevel:GTEx/v7/Adipose_Subcutaneous:GTEx/v7/Heart_Left_Ventricle:GTEx/v7/Muscle_Skeletal:GTEx/v7/Cells_Transformed_fibroblasts:GTEx/v6/Muscle_Skeletal:GTEx/v6/Testis	-	Yes	Left_Ventricle:IMR90:Mesenchymal_Stem_Cell	9.7e-13	3:136170011_TA_T;rs10048942;rs34428695;rs10048942:rs34428695:3:136170011_TA_T	29
ENSG00000158092	NCK1	3	136581050	136668665	1	protein_coding	4690	NCK1	0.00103503	-0.568989	5	16.5	67	1.9307e-12	0	eQTLGen_cis_eQTLs:GTEx/v7/Thyroid	-	Yes	Left_Ventricle:IMR90:Mesenchymal_Stem_Cell	9.7e-13	3:136170011_TA_T;rs10048942;rs10048942:rs34428695:3:136170011_TA_T	29
ENSG00000214283	RP11-85F14.1	3	136617918	136618918	-1	pseudogene	NA	NA	NA	NA	2	4.208	0	NA	NA	NA	NA	Yes	Mesenchymal_Stem_Cell	9.7e-13	3:136170011_TA_T;rs10048942:rs34428695	29
ENSG00000174564	IL20RB	3	136665072	136729927	1	protein_coding	53833	IL20RB	0.000354183	0.165775	1	4.587	163	2.37814e-08	6.38718e-52	GTEx/v7/Adipose_Subcutaneous:GTEx/v7/Esophagus_Mucosa:GTEx/v7/Nerve_Tibial:GTEx/v7/Cells_Transformed_fibroblasts:GTEx/v7/Skin_Not_Sun_Exposed_Suprapubic:GTEx/v7/Skin_Sun_Exposed_Lower_leg:GTEx/v6/Cells_Transformed_fibroblasts:GTEx/v6/Skin_Not_Sun_Exposed_Suprapubic:GTEx/v6/Skin_Sun_Exposed_Lower_leg	-	Yes	Left_Ventricle:Liver:GM12878:IMR90:Mesenchymal_Stem_Cell:Mesendoderm:Trophoblast-like_Cell:hESC	9.3e-13	3:136170011_TA_T;rs34428695;rs10048942;rs10048942:rs34428695:3:136170011_TA_T:rs10048942	29
ENSG00000249407	IL20RB-AS1	3	136677967	136701038	-1	antisense	107986136	IL20RB-AS1	NA	NA	0	0	210	3.70251e-09	1.52602e-28	GTEx/v7/Esophagus_Mucosa:GTEx/v7/Skin_Not_Sun_Exposed_Suprapubic:GTEx/v7/Testis:GTEx/v6/Cells_Transformed_fibroblasts:GTEx/v6/Skin_Sun_Exposed_Lower_leg:GTEx/v6/Testis	-	Yes	Aorta:Left_Ventricle:Liver:GM12878:IMR90:Mesenchymal_Stem_Cell:Mesendoderm:Trophoblast-like_Cell:hESC	9.3e-13	3:136170011_TA_T;rs34428695;rs10048942;rs10048942:rs34428695:rs10048942:3:136170011_TA_T	29
ENSG00000201325	RNA5SP142	3	137236976	137237097	-1	rRNA	100873409	RNA5SP142	NA	NA	0	0	0	NA	NA	NA	NA	Yes	Mesenchymal_Stem_Cell	5e-09	rs10048942	29
ENSG00000243886	RP11-575C1.1	3	137254414	137254984	-1	pseudogene	NA	NA	NA	NA	0	0	0	NA	NA	NA	NA	Yes	Mesenchymal_Stem_Cell:Mesendoderm	5e-09	rs10048942	29
ENSG00000242070	NPM1P17	3	137442616	137443385	1	pseudogene	10830	NPM1P17	NA	NA	0	0	0	NA	NA	NA	NA	Yes	Mesenchymal_Stem_Cell	5e-09	rs10048942	29
ENSG00000168875	SOX14	3	137483579	137484396	1	protein_coding	8403	SOX14	0.72067	-0.196922	0	0	0	NA	NA	NA	NA	Yes	Mesenchymal_Stem_Cell	2e-09	rs10048942	29
ENSG00000239513	RP11-2A4.3	3	137490791	137499720	1	lincRNA	100507274	LINC01210	NA	NA	0	0	0	NA	NA	NA	NA	Yes	Mesenchymal_Stem_Cell	2e-09	rs10048942	29
ENSG00000261146	RP11-2A4.4	3	137510815	137515520	1	lincRNA	NA	NA	NA	NA	0	0	0	NA	NA	NA	NA	Yes	Mesenchymal_Stem_Cell	2e-09	rs10048942	29
ENSG00000241478	HSPA8P9	3	137599137	137601079	1	pseudogene	402143	HSPA8P9	NA	NA	0	0	0	NA	NA	NA	NA	Yes	Left_Ventricle:Mesenchymal_Stem_Cell:Mesendoderm:hESC	9.7e-13	rs10048942:3:136170011_TA_T;rs10048942:rs34428695	29
ENSG00000066405	CLDN18	3	137717577	137752494	1	protein_coding	51208	CLDN18	0.0126449	1.20919	0	0	0	NA	NA	NA	NA	Yes	Mesenchymal_Stem_Cell:Trophoblast-like_Cell	9.7e-13	rs10048942:3:136170011_TA_T;rs10048942:rs34428695	29
ENSG00000272609	RP11-461M2.2	3	137723491	137723964	-1	antisense	NA	NA	NA	NA	0	0	0	NA	NA	NA	NA	Yes	GM12878:IMR90:Mesenchymal_Stem_Cell:Mesendoderm	9.7e-13	3:136170011_TA_T;rs10048942:rs34428695:3:136170011_TA_T:rs10048942	29
ENSG00000240668	KRT8P36	3	137820320	137821759	-1	pseudogene	100418748	KRT8P36	NA	NA	0	0	0	NA	NA	NA	NA	Yes	Fetal_Cortex	8.1e-12	3:136170011_TA_T;rs10048942:3:136170011_TA_T	29
ENSG00000118017	A4GNT	3	137842560	137851229	-1	protein_coding	51146	A4GNT	0.598409	0.526701	0	0	0	NA	NA	NA	NA	Yes	IMR90	9.7e-13	3:136170011_TA_T;rs10048942:rs34428695	29
ENSG00000272656	RP11-219D15.3	3	139067866	139068213	-1	antisense	NA	NA	NA	NA	0	0	0	NA	NA	NA	NA	Yes	IMR90	1.1e-11	rs1344672	30
ENSG00000175093	SPSB4	3	140770244	140867453	1	protein_coding	92369	SPSB4	0.00522864	0.235737	0	0	0	NA	NA	NA	NA	Yes	EP_correlation_organ_oneway	1.2e-11	rs1344672	30
ENSG00000155893	ACPL2	3	140947568	141013748	1	protein_coding	92370	ACPL2	0.215526	0.901371	0	0	3	2.8243e-06	0.00823601	eQTLGen_cis_eQTLs	-	Yes	GM12878:IMR90:Mesenchymal_Stem_Cell	7.2e-12	rs1344672	30
ENSG00000249417	RP11-438D8.2	3	140986195	141085979	-1	antisense	NA	NA	NA	NA	16	16.31	0	NA	NA	NA	NA	Yes	Adult_Cortex:Adrenal:Aorta:Dorsolateral_Prefrontal_Cortex:Hippocampus:Left_Ventricle:Liver:Lung:Psoas:Right_Ventricle:Spleen:GM12878:IMR90:Mesenchymal_Stem_Cell:Mesendoderm:Neural_Progenitor_Cell:Trophoblast-like_Cell:hESC	7.2e-12	rs1344672	30
ENSG00000249540	RP11-789L4.1	3	141026454	141026775	-1	pseudogene	NA	NA	NA	NA	0	0	0	NA	NA	NA	NA	Yes	Adult_Cortex:GM12878:IMR90:Mesenchymal_Stem_Cell:Mesendoderm	7.2e-12	rs1344672	30
ENSG00000177311	ZBTB38	3	141043055	141168634	1	protein_coding	253461	ZBTB38	0.979491	-1.878	51	19.99	51	6.3333e-170	0	DICE/B_cell_naive:DICE/T_CD4_naive_activated:DICE/Monocyte_classical:DICE/Monocyte_non_classical:eQTLGen_cis_eQTLs:BIOSQTL/BIOS_eQTL_geneLevel:CMC_SVA_cis:GTEx/v7/Adipose_Subcutaneous:GTEx/v7/Whole_Blood:GTEx/v7/Esophagus_Mucosa:GTEx/v7/Esophagus_Muscularis:GTEx/v7/Muscle_Skeletal:GTEx/v7/Pituitary:GTEx/v7/Skin_Not_Sun_Exposed_Suprapubic:GTEx/v7/Skin_Sun_Exposed_Lower_leg:GTEx/v7/Testis:GTEx/v7/T…	+	Yes	EP_correlation_organ_oneway:Liver:GM12878:IMR90:Mesenchymal_Stem_Cell:Mesendoderm:Trophoblast-like_Cell:hESC	7.2e-12	rs1344672	30
ENSG00000215606	KRT18P35	3	141189476	141190744	-1	pseudogene	391584	KRT18P35	NA	NA	0	0	0	NA	NA	NA	NA	Yes	Left_Ventricle:Liver:Spleen:GM12878:IMR90:Mesenchymal_Stem_Cell:Mesendoderm:Trophoblast-like_Cell:hESC	7.2e-12	rs1344672	30
ENSG00000155903	RASA2	3	141205889	141334184	1	protein_coding	5922	RASA2	5.31667e-17	-0.07197	0	0	41	9.0519e-09	5.793e-05	eQTLGen_cis_eQTLs:GTEx/v7/Nerve_Tibial	+	Yes	Adult_Cortex:Fetal_Cortex:Left_Ventricle:GM12878:IMR90:Mesenchymal_Stem_Cell:Mesendoderm:hESC	7.2e-12	rs1344672	30
ENSG00000250170	RASA2-IT1	3	141243975	141244963	1	sense_intronic	100874298	RASA2-IT1	NA	NA	0	0	0	NA	NA	NA	NA	Yes	GM12878:IMR90:Mesenchymal_Stem_Cell:Mesendoderm:hESC	7.2e-12	rs1344672	30
ENSG00000249986	YWHAQP6	3	141319118	141319421	-1	pseudogene	101290504	YWHAQP6	NA	NA	0	0	0	NA	NA	NA	NA	Yes	Aorta:Left_Ventricle:GM12878:IMR90:Mesenchymal_Stem_Cell:Mesendoderm:Trophoblast-like_Cell:hESC	7.2e-12	rs1344672	30
ENSG00000241899	TPT1P3	3	141427858	141428674	-1	pseudogene	100421439	TPT1P3	NA	NA	0	0	0	NA	NA	NA	NA	Yes	IMR90:Mesenchymal_Stem_Cell	1.1e-11	rs1344672	30
ENSG00000228398	HMGN2P25	3	141583849	141584121	-1	pseudogene	729687	HMGN2P25	NA	NA	0	0	0	NA	NA	NA	NA	Yes	Left_Ventricle:IMR90:Mesenchymal_Stem_Cell	7.2e-12	rs1344672	30
ENSG00000069849	ATP1B3	3	141594966	141645356	1	protein_coding	483	ATP1B3	0.641392	NA	0	0	0	NA	NA	NA	NA	Yes	Left_Ventricle:IMR90:Mesenchymal_Stem_Cell	7.2e-12	rs1344672	30
ENSG00000200389	RNU6-509P	3	141621766	141621872	-1	snRNA	106479792	RNU6-509P	NA	NA	0	0	0	NA	NA	NA	NA	Yes	Left_Ventricle:Liver:GM12878:IMR90:Mesenchymal_Stem_Cell:Mesendoderm:Trophoblast-like_Cell:hESC	7.2e-12	rs1344672	30
ENSG00000244124	ATP1B3-AS1	3	141637094	141637863	-1	antisense	100874077	ATP1B3-AS1	NA	NA	0	0	0	NA	NA	NA	NA	Yes	Left_Ventricle:Liver:GM12878:IMR90:Mesenchymal_Stem_Cell:Mesendoderm:Trophoblast-like_Cell:hESC	7.2e-12	rs1344672	30
ENSG00000269905	RP11-271K21.11	3	141663270	141666233	-1	lincRNA	NA	NA	NA	NA	0	0	0	NA	NA	NA	NA	Yes	IMR90	1.1e-11	rs1344672	30
ENSG00000114126	TFDP2	3	141663277	141868386	-1	protein_coding	7029	TFDP2	0.975088	-1.29055	0	0	1	NA	0.049	CMC_SVA_cis	+	No	NA	1.4e-09	rs1344672	30
ENSG00000175054	ATR	3	142168077	142297668	-1	protein_coding	545	ATR	0.701298	-0.694679	0	0	0	NA	NA	NA	NA	Yes	Left_Ventricle	2.7e-06	rs1344672	30
ENSG00000242390	RPL6P9	3	142299752	142301241	1	pseudogene	100270847	RPL6P9	NA	NA	0	0	0	NA	NA	NA	NA	Yes	Left_Ventricle	2.7e-06	rs1344672	30
ENSG00000252745	RNA5SP143	3	142310519	142310633	-1	rRNA	100873410	RNA5SP143	NA	NA	0	0	0	NA	NA	NA	NA	Yes	Left_Ventricle	2.7e-06	rs1344672	30
ENSG00000120756	PLS1	3	142315229	142432506	1	protein_coding	5357	PLS1	0.000310388	-0.114067	0	0	0	NA	NA	NA	NA	Yes	Left_Ventricle	2.7e-06	rs1344672	30
ENSG00000268220	RP11-379K17.12	3	169805598	169807378	1	antisense	NA	NA	NA	NA	0	0	0	NA	NA	NA	NA	Yes	Left_Ventricle	9e-49	rs4450850:rs4894525:rs114013538:rs4894526:rs7620401:rs11719016;rs4450850:rs11718927:rs9837802:rs11719016:rs77351096;rs79202503:rs77351096:rs7631064:rs7646440:rs4243400	31
ENSG00000242578	RP11-469J4.3	3	170128300	170136403	1	lincRNA	NA	NA	NA	NA	0	0	0	NA	NA	NA	NA	Yes	IMR90	1.1e-78	rs17480255;rs2422402:rs2422402:rs9870071;rs56096650:rs112157638:rs6769412:rs9870071;rs56096650;rs9878545:rs75140532:rs62281903:rs9870071:rs62281905:rs9878545:rs12491205;rs62281903;rs62281905:rs9870071;rs9878545:rs12491205:rs13064882:rs16845236;3:171960167_GT_G;rs7646440:rs4243400:rs77351096;rs79202503:rs7635832;rs6445046;rs7631064:rs16845236;rs7646440:rs73025487:rs6445046:rs16845236:rs79202503:rs…	31
ENSG00000013297	CLDN11	3	170136653	170578169	1	protein_coding	5010	CLDN11	0.328912	0.013477	0	0	0	NA	NA	NA	NA	Yes	IMR90	1.1e-78	rs17480255;rs2422402:rs2422402:rs9870071;rs56096650:rs112157638:rs6769412:rs9870071;rs56096650;rs9878545:rs75140532:rs62281903:rs9870071:rs62281905:rs9878545:rs12491205;rs62281903;rs62281905:rs9870071;rs9878545:rs12491205:rs13064882:rs16845236;3:171960167_GT_G;rs7646440:rs4243400:rs77351096;rs79202503:rs7635832;rs6445046;rs7631064:rs16845236;rs7646440:rs73025487:rs6445046:rs16845236:rs79202503:rs…	31
ENSG00000239739	RP11-373E16.4	3	170458140	170459154	-1	lincRNA	NA	NA	NA	NA	0	0	0	NA	NA	NA	NA	Yes	IMR90	7.1e-13	rs71308531	31
ENSG00000163577	EIF5A2	3	170606204	170626482	-1	protein_coding	56648	EIF5A2	0.16739	-0.134672	0	0	0	NA	NA	NA	NA	Yes	IMR90	9.2e-10	3:171777053_TA_T	31
ENSG00000240704	KLF7P1	3	170670639	170671686	-1	pseudogene	100128036	KLF7P1	NA	NA	0	0	3	3.63454e-05	0.049	DICE/Monocyte_classical	-	Yes	Fetal_Cortex:Left_Ventricle:IMR90:Mesenchymal_Stem_Cell:Mesendoderm:Trophoblast-like_Cell:hESC	1.1e-78	rs62281905;rs17521583:rs17461804:rs17480255;rs2422402:rs2422402:rs9870071;rs56096650:rs112157638:rs6769412:rs9870071;rs56096650;rs9878545:rs75140532:rs62281903:rs9870071:rs62281905:rs9878545:rs12491205;rs62281903;rs62281905:rs9870071;rs9878545:rs12491205:rs13064882:rs12493242:rs56096650:rs17480255:rs71308531:3:171777053_TA_T:rs16845236;3:171960167_GT_G;rs7646440:rs4243400:rs77351096;rs79202503:rs…	31
ENSG00000199488	RNU1-70P	3	170712659	170712822	-1	snRNA	107105264	RNU1-70P	NA	NA	0	0	0	NA	NA	NA	NA	Yes	Left_Ventricle:IMR90:Mesenchymal_Stem_Cell:hESC	1.1e-78	rs71308531:rs16845236;3:171960167_GT_G;rs7646440:rs4243400:rs77351096;rs79202503:rs7635832;rs6445046;rs7631064:rs16845236;rs7646440:rs73025487:rs6445046:rs16845236:rs79202503:rs74705916;rs4423796:rs74705916;rs4423796:rs11719016:rs77351096:rs4423796:rs9290448:rs12493242:rs56096650:rs17480255:rs9870071;rs56096650:rs17480255;rs2422402:rs2422402:rs112157638:rs6769412:rs9870071;rs56096650;rs9878545:rs…	31
ENSG00000163581	SLC2A2	3	170714137	170744539	-1	protein_coding	6514	SLC2A2	7.53167e-05	-0.212806	0	0	0	NA	NA	NA	NA	Yes	Liver:GM12878:IMR90:Mesenchymal_Stem_Cell:Mesendoderm:Trophoblast-like_Cell:hESC	1.1e-78	rs12493242:rs56096650:rs17480255:rs9870071;rs56096650:3:171777053_TA_T:rs17480255;rs2422402:rs2422402:rs112157638:rs6769412:rs9870071;rs56096650;rs9878545:rs75140532:rs62281903:rs9870071:rs62281905:rs9878545:rs12491205;rs62281903;rs62281905:rs9870071;rs9878545:rs12491205:rs13064882:rs71308531:rs4450850:rs4894525:rs114013538:rs4894526:rs7620401:rs11719016;rs4450850:rs11718927:rs9837802:rs11719016:…	31
ENSG00000154310	TNIK	3	170779128	171178197	-1	protein_coding	23043	TNIK	0.997186	-0.359212	0	0	1	9.34742e-06	0.0450512	GTEx/v7/Prostate	+	Yes	Fetal_Cortex:IMR90:Mesendoderm	1.1e-78	rs75140532;rs17521583:rs17461804:3:171777053_TA_T:rs16845236;3:171960167_GT_G;rs7646440:rs4243400:rs77351096;rs79202503:rs7635832;rs6445046;rs7631064:rs16845236;rs7646440:rs73025487:rs6445046:rs16845236:rs79202503:rs74705916;rs4423796:rs74705916;rs4423796:rs11719016:rs77351096:rs4423796:rs9290448:rs566781152:rs74705916;rs1874257:rs10936719:3:172003831_CT_C	31
ENSG00000207963	MIR569	3	170824453	170824548	-1	miRNA	693154	MIR569	NA	NA	0	0	0	NA	NA	NA	NA	Yes	IMR90:Mesenchymal_Stem_Cell:Mesendoderm:hESC	1.1e-78	rs12493242:rs56096650:rs17480255:rs9870071;rs56096650:rs17480255;rs2422402:rs2422402:rs112157638:rs6769412:rs9870071;rs56096650;rs9878545:rs75140532:rs62281903:rs9870071:rs62281905:rs9878545:rs12491205;rs62281903;rs62281905:rs9870071;rs9878545:rs12491205:rs13064882:rs71308531:3:171777053_TA_T:rs16845236;3:171960167_GT_G;rs7646440:rs4243400:rs77351096;rs79202503:rs7635832;rs6445046;rs7631064:rs168…	31
ENSG00000222506	Y_RNA	3	171157315	171157416	1	misc_RNA	NA	NA	NA	NA	0	0	0	NA	NA	NA	NA	Yes	IMR90	5.5e-33	rs17480255;rs2422402:rs2422402:rs9870071;rs56096650:rs112157638:rs6769412:rs9870071;rs56096650;rs9878545:rs75140532:rs62281903:rs9870071:rs62281905:rs9878545:rs12491205;rs62281903;rs62281905:rs9870071;rs9878545:rs12491205:rs13064882	31
ENSG00000240497	RP11-185E8.1	3	171185873	171187422	1	lincRNA	NA	NA	NA	NA	0	0	0	NA	NA	NA	NA	Yes	IMR90:Mesendoderm	1.1e-78	3:171777053_TA_T:rs16845236;3:171960167_GT_G;rs7646440:rs4243400:rs77351096;rs79202503:rs7635832;rs6445046;rs7631064:rs16845236;rs7646440:rs73025487:rs6445046:rs16845236:rs79202503:rs74705916;rs4423796:rs74705916;rs4423796:rs11719016:rs77351096:rs4423796:rs9290448:rs566781152:rs74705916;rs1874257:rs10936719:3:172003831_CT_C:rs17521583:rs17461804	31
ENSG00000234594	RP11-263C16.2	3	171252212	171252404	1	pseudogene	NA	NA	NA	NA	0	0	0	NA	NA	NA	NA	Yes	IMR90	1.1e-78	3:171777053_TA_T:rs16845236;3:171960167_GT_G;rs7646440:rs4243400:rs77351096;rs79202503:rs7635832;rs6445046;rs7631064:rs16845236;rs7646440:rs73025487:rs6445046:rs16845236:rs79202503:rs74705916;rs4423796:rs74705916;rs4423796:rs11719016:rs77351096:rs4423796:rs9290448	31
ENSG00000075651	PLD1	3	171318195	171528740	-1	protein_coding	5337	PLD1	7.20705e-16	-0.646018	0	0	41	1.9275e-09	1.95835e-05	eQTLGen_cis_eQTLs	-	Yes	EP_correlation_cell_type_oneway:Fetal_Cortex:Aorta:Bladder:Left_Ventricle:Liver:GM12878:IMR90:Mesenchymal_Stem_Cell:Mesendoderm:Trophoblast-like_Cell:hESC	2.8e-89	rs12493242;rs17480255;rs2422402;rs13064882;3:171777053_TA_T:rs17521583:rs17461804:rs4450850:rs4894525:rs114013538:rs4894526:rs7620401:rs11719016;rs4450850:rs11718927:rs9837802:rs11719016:rs77351096;rs79202503:rs77351096:rs7631064:rs7646440:rs4243400:rs16845236;3:171960167_GT_G;rs7646440:rs7635832;rs6445046;rs7631064:rs16845236;rs7646440:rs73025487:rs6445046:rs16845236:rs79202503:rs74705916;rs4423…	31
ENSG00000238359	snoU13	3	171411001	171411104	1	snoRNA	NA	NA	NA	NA	0	0	0	NA	NA	NA	NA	Yes	IMR90:Mesenchymal_Stem_Cell:Mesendoderm	2.8e-89	rs12493242:rs56096650:rs17480255:rs9870071;rs56096650:rs17480255;rs2422402:rs2422402:rs112157638:rs6769412:rs9870071;rs56096650;rs9878545:rs75140532:rs62281903:rs9870071:rs62281905:rs9878545:rs12491205;rs62281903;rs62281905:rs9870071;rs9878545:rs12491205:rs13064882:rs71308531:3:171777053_TA_T:rs16845236;3:171960167_GT_G;rs7646440:rs4243400:rs77351096;rs79202503:rs7635832;rs6445046;rs7631064:rs168…	31
ENSG00000183657	PP13439	3	171509580	171527714	-1	protein_coding	NA	NA	NA	NA	0	0	0	NA	NA	NA	NA	Yes	EP_correlation_organ_oneway:Fetal_Cortex:Aorta:Bladder:Left_Ventricle:Liver:GM12878:IMR90:Mesenchymal_Stem_Cell:Mesendoderm:Trophoblast-like_Cell:hESC	2.8e-89	rs74705916;rs4423796:rs17521583:rs17461804:3:171777053_TA_T:rs4450850:rs4894525:rs114013538:rs4894526:rs7620401:rs11719016;rs4450850:rs11718927:rs9837802:rs11719016:rs77351096;rs79202503:rs77351096:rs7631064:rs7646440:rs4243400:rs16845236;3:171960167_GT_G;rs7646440:rs7635832;rs6445046;rs7631064:rs16845236;rs7646440:rs73025487:rs6445046:rs16845236:rs79202503:rs74705916;rs4423796:rs4423796:rs929044…	31
ENSG00000186329	TMEM212	3	171561139	171656505	1	protein_coding	389177	TMEM212	NA	-0.525922	183	18.18	32	3.15145e-07	0.000157668	GTEx/v7/Testis:GTEx/v6/Testis	-	Yes	Left_Ventricle:Liver:GM12878:IMR90:Mesenchymal_Stem_Cell:Mesendoderm:Trophoblast-like_Cell:hESC	2.8e-89	rs12493242;rs56096650;rs17480255;rs9870071;rs2422402;rs112157638;rs6769412;rs9878545;rs75140532;rs62281903;rs62281905;rs12491205;rs13064882;3:171777053_TA_T:rs4450850:rs4894525:rs114013538:rs4894526:rs7620401:rs11719016;rs4450850:rs11718927:rs9837802:rs11719016:rs77351096;rs79202503:rs77351096:rs7631064:rs7646440:rs4243400:rs17480255;rs2422402:rs2422402:rs9870071;rs56096650:rs112157638:rs6769412:…	31
ENSG00000234717	TMEM212-AS1	3	171594142	171618530	-1	lincRNA	100874219	TMEM212-AS1	NA	NA	86	18.18	0	NA	NA	NA	NA	Yes	Left_Ventricle:Liver:GM12878:IMR90:Mesenchymal_Stem_Cell:Mesendoderm:Trophoblast-like_Cell:hESC	2.8e-89	rs12493242;rs9870071;rs56096650;rs17480255;rs2422402;rs112157638;rs6769412;rs9878545;rs75140532;rs62281903;rs62281905;rs12491205;rs71308531:3:171777053_TA_T:rs16845236;3:171960167_GT_G;rs7646440:rs4243400:rs77351096;rs79202503:rs7635832;rs6445046;rs7631064:rs16845236;rs7646440:rs73025487:rs6445046:rs16845236:rs79202503:rs74705916;rs4423796:rs74705916;rs4423796:rs11719016:rs77351096:rs4423796:rs92…	31
ENSG00000235943	TMEM212-IT1	3	171612226	171613030	1	sense_intronic	100874359	TMEM212-IT1	NA	NA	43	18.18	0	NA	NA	NA	NA	Yes	Left_Ventricle:Liver:GM12878:IMR90:Mesenchymal_Stem_Cell:Mesendoderm:Trophoblast-like_Cell:hESC	2.8e-89	rs17480255;rs2422402;rs9870071;rs56096650;rs112157638;rs6769412;rs9878545;rs75140532;rs62281903;rs62281905;rs12491205;rs71308531:3:171777053_TA_T:rs16845236;3:171960167_GT_G;rs7646440:rs4243400:rs77351096;rs79202503:rs7635832;rs6445046;rs7631064:rs16845236;rs7646440:rs73025487:rs6445046:rs16845236:rs79202503:rs74705916;rs4423796:rs74705916;rs4423796:rs11719016:rs77351096:rs4423796:rs9290448:3:171…	31
ENSG00000075420	FNDC3B	3	171757418	172119455	1	protein_coding	64778	FNDC3B	1	0.614697	363	18.56	107	1.4962e-08	7.04451e-05	eQTLGen_cis_eQTLs:CMC_SVA_cis:GTEx/v7/Nerve_Tibial	-	Yes	EP_correlation_cell_type_oneway:Fetal_Cortex:Left_Ventricle:GM12878:IMR90:Mesenchymal_Stem_Cell:Mesendoderm:Trophoblast-like_Cell	2.8e-89	3:171777053_TA_T;rs4450850;rs4894525;rs114013538;rs4894526;rs7620401;rs11719016;rs11718927;rs9837802;rs77351096;rs79202503;rs7631064;rs7646440;rs4243400;rs16845236;3:171960167_GT_G;rs7635832;rs6445046;rs73025487;rs74705916;rs4423796;rs9290448;rs566781152;rs1874257;rs10936719;3:172003831_CT_C;rs17521583;rs17461804;rs9870071;rs56096650;rs9878545;3:171777053_TA_T:rs566781152:rs74705916;rs1874257:rs1…	31
ENSG00000237483	RP11-423E7.1	3	171943218	171943662	-1	pseudogene	NA	NA	NA	NA	75	17.92	0	NA	NA	NA	NA	Yes	Adrenal:Aorta:Left_Ventricle:Liver:Right_Ventricle:GM12878:IMR90:Mesenchymal_Stem_Cell:Mesendoderm:Neural_Progenitor_Cell:Trophoblast-like_Cell:hESC	2.8e-89	rs6445046;rs16845236;rs7646440;rs77351096;rs79202503;rs7635832;rs7631064;rs74705916;rs4423796;rs11719016;rs4243400;rs9290448;rs4450850:rs4894525:rs114013538:rs4894526:rs7620401:rs11719016;rs4450850:rs11718927:rs9837802:rs11719016:rs77351096;rs79202503:rs77351096:rs7631064:rs7646440:rs4243400:3:171777053_TA_T:rs9290448:3:171960167_GT_G:rs16845236:rs74705916;rs4423796:rs566781152:rs7635832:rs747059…	31
ENSG00000243398	RN7SL141P	3	171955116	171955384	1	misc_RNA	106480959	RN7SL141P	NA	NA	70	14.33	0	NA	NA	NA	NA	Yes	Adrenal:Aorta:Left_Ventricle:Liver:Right_Ventricle:GM12878:IMR90:Mesenchymal_Stem_Cell:Mesendoderm:Neural_Progenitor_Cell:Trophoblast-like_Cell:hESC	2.8e-89	rs16845236;rs4423796;rs77351096;rs79202503;rs74705916;rs11719016;rs4243400;rs6445046;rs9290448;3:171960167_GT_G;rs4450850:rs4894525:rs114013538:rs4894526:rs7620401:rs11719016;rs4450850:rs11718927:rs9837802:rs11719016:rs77351096;rs79202503:rs77351096:rs7631064:rs7646440:rs4243400:3:171777053_TA_T:rs9290448:3:171960167_GT_G:rs16845236:rs74705916;rs4423796:rs566781152:rs7635832:rs74705916:rs74705916…	31
ENSG00000267979	AC092964.2	3	172019438	172019686	-1	protein_coding	NA	NA	NA	NA	11	6.491	9	3.78857e-07	0.00193023	DICE/T_CD4_TH1_17:GTEx/v7/Whole_Blood:GTEx/v7/Lung	-	Yes	Fetal_Cortex:Aorta:Left_Ventricle:Liver:Right_Ventricle:GM12878:IMR90:Mesenchymal_Stem_Cell:Mesendoderm:Neural_Progenitor_Cell:Trophoblast-like_Cell:hESC	2.8e-89	rs17521583;rs17461804;3:171777053_TA_T;3:171777053_TA_T:rs4243400:rs16845236:rs77351096:rs11719016:rs9290448:rs9870071;rs9878545:rs9870071:rs9878545:rs13064882:rs12491205:rs4450850:rs4894525:rs114013538:rs4894526:rs7620401:rs11719016;rs4450850:rs11718927:rs9837802:rs77351096;rs79202503:rs7631064:rs7646440:rs16845236;3:171960167_GT_G;rs7646440:rs7635832;rs6445046;rs7631064:rs16845236;rs7646440:rs7…	31
ENSG00000203443	AC092964.1	3	172034218	172039513	1	protein_coding	NA	NA	NA	NA	1	0.894	0	NA	NA	NA	NA	Yes	Aorta:Left_Ventricle:Liver:Right_Ventricle:GM12878:IMR90:Mesenchymal_Stem_Cell:Mesendoderm:Neural_Progenitor_Cell:Trophoblast-like_Cell:hESC	2.8e-89	rs17461804;3:171777053_TA_T:rs9870071;rs9878545:rs9870071:rs9878545:rs13064882:rs12491205:rs4450850:rs4894525:rs114013538:rs4894526:rs7620401:rs11719016;rs4450850:rs11718927:rs9837802:rs11719016:rs77351096;rs79202503:rs77351096:rs7631064:rs7646440:rs4243400:rs16845236;3:171960167_GT_G;rs7646440:rs7635832;rs6445046;rs7631064:rs16845236;rs7646440:rs73025487:rs6445046:rs16845236:rs79202503:rs7470591…	31
ENSG00000236686	BZW1P1	3	172143640	172144879	-1	pseudogene	391592	BZW1P1	NA	NA	0	0	0	NA	NA	NA	NA	Yes	GM12878:IMR90:Mesenchymal_Stem_Cell:Mesendoderm:hESC	8.6e-46	rs17480255;rs2422402:rs2422402:rs9870071;rs56096650:rs112157638:rs6769412:rs9870071;rs56096650;rs9878545:rs75140532:rs62281903:rs9870071:rs62281905:rs9878545:rs12491205;rs62281903;rs62281905:rs9870071;rs9878545:rs12491205:rs13064882:rs12493242:rs56096650:rs17480255:rs71308531:3:171777053_TA_T	31
ENSG00000121853	GHSR	3	172162923	172166246	-1	protein_coding	2693	GHSR	0.0433453	-0.292435	0	0	0	NA	NA	NA	NA	Yes	Left_Ventricle:IMR90:Mesenchymal_Stem_Cell:Mesendoderm:Trophoblast-like_Cell:hESC	8.6e-46	rs17480255;rs2422402:rs2422402:rs9870071;rs56096650:rs112157638:rs6769412:rs9870071;rs56096650;rs9878545:rs75140532:rs62281903:rs9870071:rs62281905:rs9878545:rs12491205;rs62281903;rs62281905:rs9870071;rs9878545:rs12491205:rs13064882:3:171777053_TA_T:rs12493242:rs56096650:rs17480255:rs71308531	31
ENSG00000223387	RP11-408H1.3	3	172278678	172313397	-1	lincRNA	105374219	LINC02068	NA	NA	0	0	0	NA	NA	NA	NA	Yes	GM12878:IMR90:Mesenchymal_Stem_Cell:Mesendoderm:hESC	8.6e-46	rs17480255;rs2422402:rs2422402:rs9870071;rs56096650:rs112157638:rs6769412:rs9870071;rs56096650;rs9878545:rs75140532:rs62281903:rs9870071:rs62281905:rs9878545:rs12491205;rs62281903;rs62281905:rs9870071;rs9878545:rs12491205:rs13064882:3:171777053_TA_T:rs17461804:rs12493242:rs56096650:rs17480255	31
ENSG00000224426	SLC31A1P1	3	172321230	172321796	-1	pseudogene	117151	SLC31A1P1	NA	NA	0	0	0	NA	NA	NA	NA	Yes	Left_Ventricle:IMR90:Mesenchymal_Stem_Cell:Mesendoderm:hESC	5.5e-33	3:171777053_TA_T:rs17480255;rs2422402:rs2422402:rs9870071;rs56096650:rs112157638:rs6769412:rs9870071;rs56096650;rs9878545:rs75140532:rs62281903:rs9870071:rs62281905:rs9878545:rs12491205;rs62281903;rs62281905:rs9870071;rs9878545:rs12491205:rs13064882:rs17461804:rs71308531	31
ENSG00000144959	NCEH1	3	172348039	172429008	-1	protein_coding	57552	NCEH1	0.00107451	0.0451722	0	0	21	8.53244e-06	0.000557407	BRAINEAC/WHMT:GTEx/v7/Brain_Cerebellum	+	Yes	Fetal_Cortex	3.4e-70	rs62281905;rs4423796;rs74705916;rs6445046;rs17521583:rs17461804	31
ENSG00000269496	AC007919.2	3	172361483	172361740	1	protein_coding	NA	NA	NA	NA	0	0	0	NA	NA	NA	NA	Yes	Left_Ventricle:Liver:GM12878:IMR90:Mesenchymal_Stem_Cell:Mesendoderm:hESC	1.1e-78	rs12493242:rs56096650:rs17480255:rs9870071;rs56096650:3:171777053_TA_T:rs17480255;rs2422402:rs2422402:rs112157638:rs6769412:rs9870071;rs56096650;rs9878545:rs75140532:rs62281903:rs9870071:rs62281905:rs9878545:rs12491205;rs62281903;rs62281905:rs9870071;rs9878545:rs12491205:rs13064882:rs16845236;3:171960167_GT_G;rs7646440:rs4243400:rs77351096;rs79202503:rs7635832;rs6445046;rs7631064:rs16845236;rs764…	31
ENSG00000264711	AC007919.1	3	172389349	172389429	-1	miRNA	NA	NA	NA	NA	0	0	0	NA	NA	NA	NA	Yes	Left_Ventricle:Liver:GM12878:IMR90:Mesenchymal_Stem_Cell:Mesendoderm:hESC	1.1e-78	rs12493242:rs56096650:rs17480255:rs9870071;rs56096650:3:171777053_TA_T:rs17480255;rs2422402:rs2422402:rs112157638:rs6769412:rs9870071;rs56096650;rs9878545:rs75140532:rs62281903:rs9870071:rs62281905:rs9878545:rs12491205;rs62281903;rs62281905:rs9870071;rs9878545:rs12491205:rs13064882:rs16845236;3:171960167_GT_G;rs7646440:rs4243400:rs77351096;rs79202503:rs7635832;rs6445046;rs7631064:rs16845236;rs764…	31
ENSG00000231384	AC007919.19	3	172398504	172399014	1	pseudogene	NA	NA	NA	NA	0	0	0	NA	NA	NA	NA	Yes	Left_Ventricle:Liver:GM12878:IMR90:Mesenchymal_Stem_Cell:Mesendoderm:hESC	1.1e-78	rs12493242:rs56096650:rs17480255:rs9870071;rs56096650:3:171777053_TA_T:rs17480255;rs2422402:rs2422402:rs112157638:rs6769412:rs9870071;rs56096650;rs9878545:rs75140532:rs62281903:rs9870071:rs62281905:rs9878545:rs12491205;rs62281903;rs62281905:rs9870071;rs9878545:rs12491205:rs13064882:rs16845236;3:171960167_GT_G;rs7646440:rs4243400:rs77351096;rs79202503:rs7635832;rs6445046;rs7631064:rs16845236;rs764…	31
ENSG00000252082	RNU6-547P	3	172420914	172421015	1	snRNA	106481902	RNU6-547P	NA	NA	0	0	0	NA	NA	NA	NA	Yes	Fetal_Cortex	4.4e-11	rs17521583:rs17461804	31
ENSG00000114346	ECT2	3	172468472	172539264	1	protein_coding	1894	ECT2	2.55529e-05	0.106986	0	0	1	NA	0.049	CMC_SVA_cis	+	Yes	Left_Ventricle	5.5e-33	rs56096650;rs17480255;rs2422402:rs2422402:rs9870071;rs56096650:rs112157638:rs6769412:rs9870071;rs9878545:rs75140532:rs62281903:rs9870071:rs62281905:rs9878545:rs12491205;rs62281903;rs62281905:rs9870071;rs9878545:rs12491205:rs13064882	31
ENSG00000200355	SNORA72	3	172489067	172489195	-1	snoRNA	26775	SNORA72	NA	NA	0	0	0	NA	NA	NA	NA	Yes	Left_Ventricle	5.5e-33	rs17480255;rs2422402:rs2422402:rs9870071;rs56096650:rs112157638:rs6769412:rs9870071;rs56096650;rs9878545:rs75140532:rs62281903:rs9870071:rs62281905:rs9878545:rs12491205;rs62281903;rs62281905:rs9870071;rs9878545:rs12491205:rs13064882	31
ENSG00000201458	RNU4-4P	3	172514219	172514348	-1	snRNA	26840	RNU4-4P	NA	NA	0	0	0	NA	NA	NA	NA	Yes	Left_Ventricle	5.5e-33	rs17480255;rs2422402:rs2422402:rs9870071;rs56096650:rs112157638:rs6769412:rs9870071;rs56096650;rs9878545:rs75140532:rs62281903:rs9870071:rs62281905:rs9878545:rs12491205;rs62281903;rs62281905:rs9870071;rs9878545:rs12491205:rs13064882	31
ENSG00000090530	LEPREL1	3	189674517	189840226	-1	protein_coding	55214	LEPREL1	6.48634e-10	-0.801422	0	0	1	5.1545e-06	0.0336398	eQTLGen_trans_eQTLs	-	No	NA	3.4e-08	11:47452025_AC_A	80
ENSG00000163993	S100P	4	6694796	6698897	1	protein_coding	6286	S100P	0.0486494	-0.0195945	0	0	4	8.5085e-08	0.00103093	eQTLGen_trans_eQTLs	-	No	NA	1.1e-11	rs1344672	30
ENSG00000109189	USP46	4	53457138	53525502	-1	protein_coding	64854	USP46	0.911054	-0.237168	0	0	0	NA	NA	NA	NA	Yes	IMR90:Mesenchymal_Stem_Cell:Mesendoderm:Trophoblast-like_Cell:hESC	3.6e-08	rs2616418	32
ENSG00000248866	USP46-AS1	4	53525573	53527835	1	lincRNA	643783	USP46-AS1	NA	NA	0	0	0	NA	NA	NA	NA	Yes	IMR90:Mesenchymal_Stem_Cell:Mesendoderm:Trophoblast-like_Cell:hESC	3.6e-08	rs2616418	32
ENSG00000260120	RP11-177B4.2	4	53546776	53558816	1	lincRNA	NA	NA	NA	NA	0	0	0	NA	NA	NA	NA	Yes	IMR90:Mesenchymal_Stem_Cell:Mesendoderm:Trophoblast-like_Cell:hESC	3.6e-08	rs2616418	32
ENSG00000128045	RASL11B	4	53728457	53733000	1	protein_coding	65997	RASL11B	0.290785	0.290613	0	0	0	NA	NA	NA	NA	Yes	Trophoblast-like_Cell	1e-05	rs2616418	32
ENSG00000184178	SCFD2	4	53739149	54232242	-1	protein_coding	152579	SCFD2	1.87393e-06	0.0321403	0	0	0	NA	NA	NA	NA	Yes	Left_Ventricle:IMR90:Mesenchymal_Stem_Cell:Mesendoderm:hESC	7.1e-09	rs2616418	32
ENSG00000207385	RNU6-310P	4	54131628	54131734	-1	snRNA	106481277	RNU6-310P	NA	NA	0	0	0	NA	NA	NA	NA	Yes	IMR90:Mesenchymal_Stem_Cell	3.6e-08	rs2616418	32
ENSG00000145216	FIP1L1	4	54243810	55161439	1	protein_coding	81608	FIP1L1	0.60079	-0.155882	74	19.17	0	NA	NA	NA	NA	Yes	Left_Ventricle:Liver:IMR90:Mesenchymal_Stem_Cell:Mesendoderm:hESC	7.1e-09	rs2616418	32
ENSG00000072201	LNX1	4	54325468	54567572	-1	protein_coding	84708	LNX1	0.00724363	-0.240622	74	19.17	48	7.28715e-07	9.48889e-13	GTEx/v7/Artery_Aorta:GTEx/v7/Lung:GTEx/v7/Thyroid:GTEx/v6/Lung:GTEx/v6/Thyroid	-	Yes	Left_Ventricle:IMR90:Mesenchymal_Stem_Cell:Mesendoderm:Trophoblast-like_Cell:hESC	7.1e-09	rs2616418	32
ENSG00000250930	LNX1-AS1	4	54362567	54415745	1	antisense	100873939	LNX1-AS1	NA	NA	0	0	0	NA	NA	NA	NA	Yes	Left_Ventricle:Liver:GM12878:IMR90:Mesenchymal_Stem_Cell:Mesendoderm:Trophoblast-like_Cell:hESC	7.1e-09	rs2616418	32
ENSG00000173966	RP11-18M17.1	4	54441880	54442554	1	pseudogene	NA	NA	NA	NA	0	0	0	NA	NA	NA	NA	Yes	Left_Ventricle:IMR90:Mesenchymal_Stem_Cell:Mesendoderm:Trophoblast-like_Cell	7.1e-09	rs2616418	32
ENSG00000248494	LNX1-AS2	4	54459123	54470214	1	sense_intronic	100873955	LNX1-AS2	NA	NA	32	15.47	0	NA	NA	NA	NA	Yes	Left_Ventricle:IMR90:Mesenchymal_Stem_Cell:Mesendoderm:Trophoblast-like_Cell	7.1e-09	rs2616418	32
ENSG00000249341	RP11-317M11.1	4	54525375	54603323	1	sense_intronic	100506444	LOC100506444	NA	NA	7	6.353	0	NA	NA	NA	NA	Yes	Left_Ventricle:IMR90:Mesenchymal_Stem_Cell:Mesendoderm:Trophoblast-like_Cell	7.1e-09	rs2616418	32
ENSG00000249706	RP11-89B16.1	4	54766038	54783002	1	sense_intronic	NA	NA	NA	NA	0	0	0	NA	NA	NA	NA	Yes	Left_Ventricle:IMR90:Mesenchymal_Stem_Cell:Mesendoderm:Trophoblast-like_Cell:hESC	7.1e-09	rs2616418	32
ENSG00000250815	RP11-89B16.2	4	54793666	54794305	-1	pseudogene	NA	NA	NA	NA	0	0	0	NA	NA	NA	NA	Yes	Left_Ventricle:IMR90:Mesenchymal_Stem_Cell:Mesendoderm:Trophoblast-like_Cell:hESC	7.1e-09	rs2616418	32
ENSG00000229585	RPL21P44	4	54852754	54853225	-1	pseudogene	402176	RPL21P44	NA	NA	0	0	0	NA	NA	NA	NA	Yes	IMR90:Mesenchymal_Stem_Cell	7.1e-09	rs2616418	32
ENSG00000272650	RP11-571I18.4	4	54863582	54863879	-1	lincRNA	NA	NA	NA	NA	0	0	0	NA	NA	NA	NA	Yes	IMR90:Mesenchymal_Stem_Cell	7.1e-09	rs2616418	32
ENSG00000109220	CHIC2	4	54875956	54930857	-1	protein_coding	26511	CHIC2	0.344124	NA	0	0	0	NA	NA	NA	NA	Yes	IMR90:Mesenchymal_Stem_Cell:Mesendoderm:Trophoblast-like_Cell:hESC	7.1e-09	rs2616418	32
ENSG00000269506	AC110792.1	4	54927213	54927377	1	protein_coding	NA	NA	NA	NA	0	0	0	NA	NA	NA	NA	Yes	IMR90:Mesenchymal_Stem_Cell:Mesendoderm:Trophoblast-like_Cell:hESC	7.1e-09	rs2616418	32
ENSG00000251105	RP11-571I18.2	4	54942792	54943015	1	pseudogene	NA	NA	NA	NA	0	0	0	NA	NA	NA	NA	Yes	IMR90:Mesenchymal_Stem_Cell:Mesendoderm:Trophoblast-like_Cell:hESC	7.1e-09	rs2616418	32
ENSG00000250147	MORF4L2P1	4	54953093	54953950	1	pseudogene	643915	MORF4L2P1	NA	NA	0	0	0	NA	NA	NA	NA	Yes	IMR90:Mesenchymal_Stem_Cell:Mesendoderm:Trophoblast-like_Cell:hESC	7.1e-09	rs2616418	32
ENSG00000180613	GSX2	4	54965690	54968672	1	protein_coding	170825	GSX2	0.148701	-0.521378	0	0	0	NA	NA	NA	NA	Yes	Left_Ventricle:IMR90:Mesenchymal_Stem_Cell:Trophoblast-like_Cell:hESC	7.1e-09	rs2616418	32
ENSG00000221219	AC110298.1	4	54969747	54969823	-1	miRNA	NA	NA	NA	NA	0	0	0	NA	NA	NA	NA	Yes	Left_Ventricle:IMR90:Mesenchymal_Stem_Cell:Trophoblast-like_Cell:hESC	7.1e-09	rs2616418	32
ENSG00000238753	snoU13	4	54989267	54989371	-1	snoRNA	NA	NA	NA	NA	0	0	0	NA	NA	NA	NA	Yes	Left_Ventricle:IMR90:Mesenchymal_Stem_Cell:Trophoblast-like_Cell:hESC	7.1e-09	rs2616418	32
ENSG00000242670	RP11-601I15.1	4	55087293	55087639	1	pseudogene	NA	NA	NA	NA	0	0	0	NA	NA	NA	NA	Yes	IMR90:Mesenchymal_Stem_Cell:Mesendoderm:hESC	3.6e-08	rs2616418	32
ENSG00000134853	PDGFRA	4	55095264	55164414	1	protein_coding	5156	PDGFRA	0.999877	-1.3124	0	0	0	NA	NA	NA	NA	Yes	IMR90:Mesenchymal_Stem_Cell:Mesendoderm:hESC	3.6e-08	rs2616418	32
ENSG00000248184	RP11-231C18.1	4	55199059	55222121	1	lincRNA	NA	NA	NA	NA	0	0	0	NA	NA	NA	NA	Yes	Mesenchymal_Stem_Cell:Mesendoderm	3.6e-08	rs2616418	32
ENSG00000173597	SULT1B1	4	70586880	70653679	-1	protein_coding	27284	SULT1B1	6.23607e-05	0.219436	0	0	1	2.0748e-06	0.015982	eQTLGen_trans_eQTLs	+	No	NA	1.3e-09	rs12380892	68
ENSG00000163735	CXCL5	4	74861359	74864496	-1	protein_coding	6374	CXCL5	0.000222602	0.320595	0	0	3	3.1038e-18	0	eQTLGen_trans_eQTLs	-	No	NA	1.3e-24	rs109536;9:136932506_TCCCCAGGCGCGGG_T;rs12380892	68
ENSG00000258013	RPL3P13	4	85465457	85465672	-1	pseudogene	106480199	RPL3P13	NA	NA	0	0	0	NA	NA	NA	NA	Yes	Left_Ventricle	4.1e-16	4:87369454_TTCTC_T:4:87631029_AGTTT_A:rs34457443:rs10009119	33
ENSG00000251260	WDFY3-AS1	4	85724411	85731544	1	antisense	100874023	WDFY3-AS1	NA	NA	0	0	0	NA	NA	NA	NA	Yes	Left_Ventricle	3.9e-07	rs10084835:rs111606889	33
ENSG00000201901	RN7SKP48	4	86021649	86021976	1	misc_RNA	106479116	RN7SKP48	NA	NA	0	0	0	NA	NA	NA	NA	Yes	Left_Ventricle:IMR90:Mesenchymal_Stem_Cell:Mesendoderm:hESC	2e-17	rs34457443:rs10009119:4:87631029_AGTTT_A:rs2121871:4:87369454_TTCTC_T	33
ENSG00000138639	ARHGAP24	4	86396267	86923823	1	protein_coding	83478	ARHGAP24	0.00469608	-0.109671	0	0	0	NA	NA	NA	NA	Yes	IMR90:Mesenchymal_Stem_Cell:Mesendoderm:hESC	2e-17	rs34457443:rs13108668:rs10084835:rs111606889:rs34665811:rs35946082:4:87369454_TTCTC_T:4:87631029_AGTTT_A:rs10009119:rs2121871	33
ENSG00000266421	MIR4451	4	86643621	86643686	1	miRNA	100616349	MIR4451	NA	NA	0	0	0	NA	NA	NA	NA	Yes	Left_Ventricle:GM12878:IMR90:Mesenchymal_Stem_Cell:Mesendoderm:hESC	2e-17	4:87369454_TTCTC_T:4:87631029_AGTTT_A:rs34457443:rs10009119:rs35946082:rs2121871:rs10026594:rs13106349:4:87839221_CTAA_C	33
ENSG00000273389	RP13-514E23.2	4	86921480	86921919	-1	antisense	NA	NA	NA	NA	0	0	5	3.97879e-06	0.0359296	GTEx/v6/Esophagus_Gastroesophageal_Junction	-	Yes	Mesenchymal_Stem_Cell:Mesendoderm:hESC	2e-17	rs10009119;rs34457443:4:87369454_TTCTC_T:4:87631029_AGTTT_A:rs10009119:rs2121871	33
ENSG00000261496	RP13-514E23.1	4	86933449	86935027	-1	sense_overlapping	NA	NA	NA	NA	0	0	375	4.22202e-07	0.00130705	GTEx/v7/Artery_Aorta:GTEx/v7/Lung:GTEx/v6/Nerve_Tibial	-	Yes	Mesenchymal_Stem_Cell:Mesendoderm:hESC	2e-17	4:87369454_TTCTC_T;4:87631029_AGTTT_A;rs13106349;rs2121871;rs34457443:4:87369454_TTCTC_T:4:87631029_AGTTT_A:rs10009119:rs2121871	33
ENSG00000109339	MAPK10	4	86936276	87515284	-1	protein_coding	5602	MAPK10	0.83415	-0.40748	236	19.17	505	1.32041e-14	2.08473e-08	BRAINEAC/WHMT:GTEx/v7/Adipose_Subcutaneous:GTEx/v7/Artery_Aorta:GTEx/v7/Artery_Tibial:GTEx/v7/Esophagus_Muscularis:GTEx/v7/Lung:GTEx/v7/Muscle_Skeletal:GTEx/v7/Nerve_Tibial:GTEx/v6/Artery_Aorta:GTEx/v6/Artery_Tibial:GTEx/v6/Colon_Sigmoid:GTEx/v6/Lung:GTEx/v6/Nerve_Tibial	-	Yes	Adult_Cortex:Fetal_Cortex:IMR90:Mesenchymal_Stem_Cell:Mesendoderm:hESC	2e-17	rs34457443;4:87369454_TTCTC_T;4:87631029_AGTTT_A;rs10009119;4:87369454_TTCTC_T:rs34457443:4:87839221_CTAA_C:rs2121871:rs10026594:rs2594278:rs3775225:rs35946082:4:87631029_AGTTT_A:rs10009119:rs13106349	33
ENSG00000250062	RP11-778J15.1	4	87039065	87141079	1	antisense	101929064	LOC101929064	NA	NA	0	0	0	NA	NA	NA	NA	Yes	IMR90:Mesenchymal_Stem_Cell:Mesendoderm:hESC	2e-17	4:87369454_TTCTC_T:rs34457443:4:87631029_AGTTT_A:rs10009119:rs2121871	33
ENSG00000266515	MIR4452	4	87463635	87463705	-1	miRNA	100616463	MIR4452	NA	NA	34	9.595	0	NA	NA	NA	NA	Yes	Adult_Cortex:IMR90:Mesenchymal_Stem_Cell:Mesendoderm:Trophoblast-like_Cell:hESC	2e-17	4:87369454_TTCTC_T;rs34457443;4:87369454_TTCTC_T:4:87631029_AGTTT_A:4:87839221_CTAA_C:rs2121871:rs34457443:rs10009119:rs10026594:rs13106349:rs2594278:rs3775225:rs35946082:rs10084835:rs111606889:rs13108668:rs34665811	33
ENSG00000163629	PTPN13	4	87515468	87736324	1	protein_coding	5783	PTPN13	5.05693e-10	-0.878381	498	23.1	820	7.72855e-47	0	eQTLGen_cis_eQTLs:BIOSQTL/BIOS_eQTL_geneLevel:xQTLServer_eQTLs:CMC_SVA_cis:CMC_NoSVA_cis:BRAINEAC/PUTM:BRAINEAC/WHMT:GTEx/v7/Adipose_Visceral_Omentum:GTEx/v7/Artery_Aorta:GTEx/v7/Artery_Coronary:GTEx/v7/Brain_Amygdala:GTEx/v7/Brain_Caudate_basal_ganglia:GTEx/v7/Brain_Cerebellum:GTEx/v7/Brain_Hippocampus:GTEx/v7/Brain_Nucleus_accumbens_basal_ganglia:GTEx/v7/Brain_Putamen_basal_ganglia:GTEx/v7/Colo…	-	Yes	Adult_Cortex:Fetal_Cortex:IMR90:Mesenchymal_Stem_Cell:Mesendoderm:hESC	2e-17	4:87369454_TTCTC_T;4:87631029_AGTTT_A;rs34457443;rs10009119;rs2121871;rs10026594;rs13106349;rs2594278;rs3775225;rs10084835;4:87839221_CTAA_C;rs35946082;4:87369454_TTCTC_T:rs34457443:4:87839221_CTAA_C:rs2121871:rs10026594:rs2594278:rs3775225:rs35946082:4:87631029_AGTTT_A:rs10009119:rs13106349	33
ENSG00000145283	SLC10A6	4	87744621	87770416	-1	protein_coding	345274	SLC10A6	1.84222e-06	0.0645517	49	11.58	258	7.99659e-07	0.00383646	GTEx/v7/Breast_Mammary_Tissue:GTEx/v7/Esophagus_Mucosa:GTEx/v7/Testis:GTEx/v6/Esophagus_Mucosa:GTEx/v6/Skin_Sun_Exposed_Lower_leg:GTEx/v6/Testis	+	Yes	Fetal_Cortex:IMR90:Mesenchymal_Stem_Cell:Mesendoderm:Trophoblast-like_Cell:hESC	2e-17	rs10009119;4:87631029_AGTTT_A;rs34457443;rs10026594;rs13106349;4:87839221_CTAA_C;rs2121871;4:87839221_CTAA_C:rs2121871:4:87369454_TTCTC_T:rs34457443:4:87631029_AGTTT_A:rs10009119:rs10026594:rs13106349	33
ENSG00000243312	RP11-397E7.1	4	87791344	87792557	1	pseudogene	NA	NA	NA	NA	34	10.53	0	NA	NA	NA	NA	Yes	IMR90:Mesenchymal_Stem_Cell:Mesendoderm:Trophoblast-like_Cell:hESC	2e-17	rs2121871;4:87839221_CTAA_C;rs13106349;4:87369454_TTCTC_T:rs34457443:4:87631029_AGTTT_A:rs10009119:rs2121871:rs10026594:rs13106349:4:87839221_CTAA_C	33
ENSG00000163633	C4orf36	4	87797358	87857354	-1	protein_coding	132989	C4orf36	0.00148487	0.129836	101	19.12	141	6.9295e-14	0	eQTLGen_cis_eQTLs:BIOSQTL/BIOS_eQTL_geneLevel:GTEx/v7/Pituitary:GTEx/v7/Skin_Not_Sun_Exposed_Suprapubic:GTEx/v7/Skin_Sun_Exposed_Lower_leg:GTEx/v7/Testis:GTEx/v6/Lung:GTEx/v6/Testis	-	Yes	Adult_Cortex:Fetal_Cortex:Aorta:Left_Ventricle:Liver:Lung:Right_Ventricle:Spleen:GM12878:IMR90:Mesenchymal_Stem_Cell:Mesendoderm:Neural_Progenitor_Cell:Trophoblast-like_Cell:hESC	3.3e-17	4:87839221_CTAA_C;rs2121871;rs13106349;rs10026594;rs2594278;rs34457443;rs10084835;4:87631029_AGTTT_A;4:87369454_TTCTC_T:rs34457443:4:87839221_CTAA_C:rs3775225:rs35946082:rs10084835:rs111606889:rs2594278:rs13108668:rs34665811:4:87631029_AGTTT_A:rs10009119:rs10026594:rs13106349	33
ENSG00000250202	RP11-397E7.2	4	87797491	87797805	1	pseudogene	NA	NA	NA	NA	35	11.78	0	NA	NA	NA	NA	Yes	IMR90:Mesenchymal_Stem_Cell:Mesendoderm:Trophoblast-like_Cell:hESC	2e-17	4:87839221_CTAA_C;rs2121871;rs13106349;4:87369454_TTCTC_T:rs34457443:4:87631029_AGTTT_A:rs10009119:rs2121871:rs10026594:rs13106349:4:87839221_CTAA_C	33
ENSG00000251411	RP11-397E7.4	4	87834419	87835970	-1	pseudogene	NA	NA	NA	NA	18	9.137	108	8.9097e-28	0	eQTLGen_cis_eQTLs:BIOSQTL/BIOS_eQTL_geneLevel:GTEx/v7/Adipose_Subcutaneous:GTEx/v7/Colon_Sigmoid:GTEx/v7/Esophagus_Gastroesophageal_Junction:GTEx/v7/Esophagus_Mucosa:GTEx/v7/Esophagus_Muscularis:GTEx/v7/Heart_Atrial_Appendage:GTEx/v7/Lung:GTEx/v7/Muscle_Skeletal:GTEx/v7/Skin_Not_Sun_Exposed_Suprapubic:GTEx/v7/Skin_Sun_Exposed_Lower_leg:GTEx/v7/Thyroid:GTEx/v6/Adipose_Subcutaneous:GTEx/v6/Colon_Si…	-	Yes	Adult_Cortex:GM12878:IMR90:Mesenchymal_Stem_Cell:Mesendoderm:Trophoblast-like_Cell:hESC	2e-17	rs2121871;4:87839221_CTAA_C;rs10026594;rs2594278;4:87631029_AGTTT_A;4:87369454_TTCTC_T:4:87631029_AGTTT_A:4:87839221_CTAA_C:rs34457443:rs10009119:rs2121871:rs10026594:rs13106349:rs3775225:rs35946082	33
ENSG00000172493	AFF1	4	87856154	88062206	1	protein_coding	4299	AFF1	0.476647	0.856505	64	14.99	515	1.78e-14	0	DICE/Monocyte_classical:DICE/Monocyte_non_classical:eQTLGen_cis_eQTLs:CMC_NoSVA_cis:BRAINEAC/CRBL:BRAINEAC/OCTX:GTEx/v7/Artery_Tibial:GTEx/v7/Brain_Cerebellar_Hemisphere:GTEx/v7/Brain_Cerebellum:GTEx/v7/Esophagus_Muscularis:GTEx/v7/Pancreas:GTEx/v7/Cells_Transformed_fibroblasts:GTEx/v7/Testis:GTEx/v6/Brain_Cerebellar_Hemisphere:GTEx/v6/Brain_Cerebellum:GTEx/v6/Esophagus_Muscularis:GTEx/v6/Cells_T…	-	Yes	Adult_Cortex:Fetal_Cortex:Aorta:Left_Ventricle:Liver:Lung:Right_Ventricle:Spleen:GM12878:IMR90:Mesenchymal_Stem_Cell:Mesendoderm:Neural_Progenitor_Cell:Trophoblast-like_Cell:hESC	3.3e-17	4:87839221_CTAA_C;rs10026594;rs2594278;rs3775225;rs35946082;rs2121871;4:87631029_AGTTT_A;rs13106349;rs34665811;rs10009119;4:87369454_TTCTC_T;4:87369454_TTCTC_T:rs34457443:4:87839221_CTAA_C:rs3775225:rs35946082:rs10084835:rs111606889:rs2594278:rs13108668:rs34665811:4:87631029_AGTTT_A:rs10009119:rs10026594:rs13106349	33
ENSG00000235043	TECRP1	4	87870818	87871276	-1	pseudogene	442777	TECRP1	NA	NA	8	13.35	0	NA	NA	NA	NA	Yes	Aorta:Left_Ventricle:Liver:Lung:Right_Ventricle:Spleen:GM12878:IMR90:Mesenchymal_Stem_Cell:Mesendoderm:Neural_Progenitor_Cell:Trophoblast-like_Cell:hESC	3.3e-17	rs2594278;4:87839221_CTAA_C;rs3775225:rs35946082:4:87839221_CTAA_C:rs10084835:rs111606889:4:87369454_TTCTC_T:rs34457443:rs2594278:rs13108668:rs34665811:4:87631029_AGTTT_A:rs10009119:rs10026594:rs13106349	33
ENSG00000145332	KLHL8	4	88081255	88161466	-1	protein_coding	57563	KLHL8	0.00120835	1.2094	16	13.89	236	1.4623e-50	0	eQTLGen_cis_eQTLs:BIOSQTL/BIOS_eQTL_geneLevel:GTEx/v7/Brain_Cerebellum	+	Yes	Left_Ventricle:Liver:GM12878:IMR90:Mesenchymal_Stem_Cell:Mesendoderm:Trophoblast-like_Cell:hESC	2e-17	rs35946082;rs10084835;rs111606889;rs13108668;rs34665811;rs34457443;4:87631029_AGTTT_A;rs10009119;rs2121871;rs10026594;rs13106349;4:87839221_CTAA_C;rs2594278;rs3775225;4:87369454_TTCTC_T:rs34457443:rs111606889:rs35946082:4:87839221_CTAA_C:rs10026594:rs2594278:rs3775225:4:87631029_AGTTT_A:rs10009119:rs13106349:rs34665811:rs10084835:rs4568205:rs2121871	33
ENSG00000248196	RP11-476C8.2	4	88087996	88088886	1	pseudogene	NA	NA	NA	NA	1	7.548	6	4.11724e-05	0.0245988	BIOSQTL/BIOS_eQTL_geneLevel	+	Yes	Left_Ventricle:Liver:GM12878:IMR90:Mesenchymal_Stem_Cell:Mesendoderm:Trophoblast-like_Cell:hESC	2e-17	rs35946082;4:87839221_CTAA_C;rs2594278:4:87839221_CTAA_C:rs10084835:rs111606889:4:87369454_TTCTC_T:rs34457443:rs10026594:rs3775225:4:87631029_AGTTT_A:rs10009119:rs2121871:rs13106349:rs35946082:rs13108668:rs34665811:rs4568205	33
ENSG00000248180	GAPDHP60	4	88128244	88129238	1	pseudogene	2601	GAPDHP60	NA	NA	0	0	0	NA	NA	NA	NA	Yes	Left_Ventricle:Liver:GM12878:IMR90:Mesenchymal_Stem_Cell:Mesendoderm:Trophoblast-like_Cell:hESC	2e-17	4:87369454_TTCTC_T:rs34457443:rs3775225:rs35946082:4:87839221_CTAA_C:rs10026594:rs2594278:4:87631029_AGTTT_A:rs10009119:rs2121871:rs13106349:rs13108668:rs10084835:rs111606889:rs34665811	33
ENSG00000250572	RP11-529H2.1	4	88183083	88187974	-1	lincRNA	NA	NA	NA	NA	22	11.97	28	3.11669e-11	0.000270753	GTEx/v6/Adipose_Subcutaneous:GTEx/v6/Adipose_Visceral_Omentum	-	Yes	Left_Ventricle:Liver:GM12878:IMR90:Mesenchymal_Stem_Cell:Mesendoderm:Trophoblast-like_Cell:hESC	2e-17	rs10084835;rs35946082;rs111606889;rs13108668;rs34665811;rs3775225;4:87369454_TTCTC_T:rs34457443:rs111606889:rs35946082:4:87839221_CTAA_C:rs10026594:rs2594278:rs3775225:4:87631029_AGTTT_A:rs10009119:rs13106349:rs34665811:rs10084835:rs4568205:rs2121871	33
ENSG00000263981	MIR5705	4	88221647	88221735	-1	miRNA	100847027	MIR5705	NA	NA	35	9.454	0	NA	NA	NA	NA	Yes	IMR90:Mesenchymal_Stem_Cell:Mesendoderm:Trophoblast-like_Cell:hESC	5.9e-17	rs111606889;rs10084835;rs35946082;rs34665811;rs35946082:rs13108668:rs10084835:rs111606889:rs34665811:4:87369454_TTCTC_T:rs34457443	33
ENSG00000170509	HSD17B13	4	88224941	88244058	-1	protein_coding	345275	HSD17B13	0.00195743	1.70296	36	8.581	839	2.9212e-212	0	eQTLGen_cis_eQTLs:BIOSQTL/BIOS_eQTL_geneLevel:CMC_SVA_cis:CMC_NoSVA_cis:BRAINEAC/CRBL:BRAINEAC/FCTX:BRAINEAC/MEDU:BRAINEAC/OCTX:BRAINEAC/SNIG:BRAINEAC/TCTX:BRAINEAC/THAL:BRAINEAC/WHMT:BRAINEAC/aveALL:GTEx/v7/Adipose_Subcutaneous:GTEx/v7/Adipose_Visceral_Omentum:GTEx/v7/Whole_Blood:GTEx/v7/Brain_Cerebellar_Hemisphere:GTEx/v7/Brain_Cerebellum:GTEx/v7/Brain_Cortex:GTEx/v7/Breast_Mammary_Tissue:GTEx/…	+	Yes	IMR90:Mesenchymal_Stem_Cell:Mesendoderm:hESC	2e-17	rs111606889;rs10084835;rs34665811;rs35946082;rs34457443;4:87369454_TTCTC_T;4:87631029_AGTTT_A;rs10009119;rs2121871;rs10026594;4:87839221_CTAA_C;rs13106349;rs2594278;rs3775225;rs13108668;rs4568205;rs111606889:rs34665811:rs10084835:rs4568205:rs35946082:rs13108668	33
ENSG00000255723	RP11-529H2.2	4	88238322	88266362	-1	processed_transcript	NA	NA	NA	NA	17	5.297	81	7.36462e-38	0	BIOSQTL/BIOS_eQTL_geneLevel:GTEx/v6/Adipose_Visceral_Omentum:GTEx/v6/Artery_Tibial:GTEx/v6/Breast_Mammary_Tissue:GTEx/v6/Nerve_Tibial:GTEx/v6/Thyroid	+	Yes	IMR90:Mesenchymal_Stem_Cell:Mesendoderm:hESC	5.9e-17	rs34665811;rs111606889;rs35946082;rs3775225;rs10084835;rs13108668;rs111606889:rs34665811:rs10084835:rs4568205:rs35946082:rs13108668	33
ENSG00000198189	HSD17B11	4	88257762	88312538	-1	protein_coding	51170	HSD17B11	0.000142446	-0.0850295	6	7.31	760	3.1563e-226	0	eQTLGen_cis_eQTLs:BIOSQTL/BIOS_eQTL_geneLevel:CMC_SVA_cis:GTEx/v7/Adipose_Visceral_Omentum:GTEx/v7/Artery_Aorta:GTEx/v7/Artery_Tibial:GTEx/v7/Breast_Mammary_Tissue:GTEx/v7/Esophagus_Mucosa:GTEx/v7/Esophagus_Muscularis:GTEx/v7/Muscle_Skeletal:GTEx/v7/Nerve_Tibial:GTEx/v7/Pancreas:GTEx/v7/Cells_Transformed_fibroblasts:GTEx/v7/Skin_Sun_Exposed_Lower_leg:GTEx/v7/Thyroid:GTEx/v6/Adipose_Subcutaneous:G…	+	Yes	Adult_Cortex:Fetal_Cortex:Liver:IMR90:Mesenchymal_Stem_Cell:hESC	2e-17	rs111606889;rs35946082;rs34457443;4:87369454_TTCTC_T;4:87631029_AGTTT_A;rs10009119;rs10026594;rs13106349;4:87839221_CTAA_C;rs2121871;rs3775225;rs10084835;rs13108668;rs34665811;rs4568205;4:87369454_TTCTC_T:rs34457443:4:87839221_CTAA_C:rs2594278:rs10026594:rs3775225:rs35946082:rs10084835:rs111606889:rs13108668:rs34665811:4:87631029_AGTTT_A	33
ENSG00000240966	RN7SL681P	4	88308038	88308326	-1	misc_RNA	106479471	RN7SL681P	NA	NA	0	0	0	NA	NA	NA	NA	Yes	Liver:IMR90:Mesenchymal_Stem_Cell:hESC	5.9e-17	rs13108668:rs10084835:rs111606889:rs34665811:rs35946082	33
ENSG00000249262	RP11-710E1.1	4	88331796	88332540	1	pseudogene	NA	NA	NA	NA	0	0	0	NA	NA	NA	NA	Yes	IMR90:Mesenchymal_Stem_Cell	5.9e-17	rs35946082:rs13108668:rs10084835:rs111606889:rs34665811	33
ENSG00000251716	Y_RNA	4	88333380	88333498	1	misc_RNA	NA	NA	NA	NA	0	0	0	NA	NA	NA	NA	Yes	IMR90:Mesenchymal_Stem_Cell	5.9e-17	rs35946082:rs13108668:rs10084835:rs111606889:rs34665811	33
ENSG00000170502	NUDT9	4	88343734	88380606	1	protein_coding	53343	NUDT9	1.27257e-05	-0.0190109	0	0	109	9.5319e-12	0	eQTLGen_cis_eQTLs:BIOSQTL/BIOS_eQTL_geneLevel:GTEx/v7/Testis	+	Yes	Fetal_Cortex:IMR90:Mesenchymal_Stem_Cell	5.9e-17	4:87631029_AGTTT_A;rs10026594;rs2121871;rs2594278;rs3775225;rs10084835;rs111606889;rs35946082;rs34665811;rs3775225:rs35946082:rs13108668:rs10084835:rs111606889:rs34665811	33
ENSG00000272856	RP11-710E1.2	4	88381959	88383432	-1	lincRNA	NA	NA	NA	NA	0	0	0	NA	NA	NA	NA	Yes	Mesenchymal_Stem_Cell:Mesendoderm	5.9e-17	rs3775225:rs35946082:rs13108668:rs10084835:rs111606889:rs34665811	33
ENSG00000152583	SPARCL1	4	88394487	88452213	-1	protein_coding	8404	SPARCL1	1.07143e-06	-0.292787	0	0	17	2.15461e-05	0.009	CMC_SVA_cis:GTEx/v7/Whole_Blood	-	Yes	Fetal_Cortex:IMR90:Mesenchymal_Stem_Cell:Mesendoderm:Trophoblast-like_Cell:hESC	5.9e-17	rs10084835;rs35946082;rs111606889;rs2121871:rs13106349:rs13108668:rs10084835:rs111606889:rs34665811:rs35946082:rs4568205	33
ENSG00000152591	DSPP	4	88529681	88538062	1	protein_coding	1834	DSPP	0.000618023	-0.17177	0	0	0	NA	NA	NA	NA	Yes	Mesendoderm:hESC	5.9e-17	rs13108668:rs10084835:rs111606889:rs34665811:rs35946082	33
ENSG00000152592	DMP1	4	88571459	88585513	1	protein_coding	1758	DMP1	0.000223014	0.671718	0	0	0	NA	NA	NA	NA	Yes	Mesenchymal_Stem_Cell:Mesendoderm:hESC	5.9e-17	rs35946082:rs13108668:rs10084835:rs111606889:rs34665811:rs4568205	33
ENSG00000238652	snoU13	4	88689637	88689733	-1	snoRNA	NA	NA	NA	NA	0	0	0	NA	NA	NA	NA	Yes	Mesendoderm	5.9e-17	rs13108668:rs10084835:rs111606889:rs34665811:rs35946082	33
ENSG00000249973	CHCHD2P7	4	88707072	88707523	-1	pseudogene	100874509	CHCHD2P7	NA	NA	0	0	0	NA	NA	NA	NA	Yes	Mesendoderm	5.9e-17	rs13108668:rs10084835:rs111606889:rs34665811:rs35946082	33
ENSG00000029559	IBSP	4	88720733	88733074	1	protein_coding	3381	IBSP	7.12927e-08	0.0449882	0	0	0	NA	NA	NA	NA	Yes	Left_Ventricle:Mesenchymal_Stem_Cell:Mesendoderm:Trophoblast-like_Cell:hESC	5.9e-17	rs13108668:rs10084835:rs111606889:rs34665811:rs35946082:rs3775225:rs4568205:4:87369454_TTCTC_T:4:87631029_AGTTT_A:rs34457443:rs10009119	33
ENSG00000152595	MEPE	4	88742563	88767969	1	protein_coding	56955	MEPE	0.362908	0.246298	0	0	5	NA	0.049	CMC_SVA_cis	-	Yes	Left_Ventricle:Mesenchymal_Stem_Cell:Mesendoderm:Trophoblast-like_Cell:hESC	5.9e-17	rs13106349;rs13108668:rs10084835:rs111606889:rs34665811:rs35946082:rs3775225:rs4568205:4:87369454_TTCTC_T:4:87631029_AGTTT_A:rs34457443:rs10009119	33
ENSG00000183199	HSP90AB3P	4	88812995	88815167	1	pseudogene	3327	HSP90AB3P	NA	NA	0	0	0	NA	NA	NA	NA	Yes	Mesenchymal_Stem_Cell	5.9e-17	rs13108668:rs10084835:rs111606889:rs34665811:rs35946082	33
ENSG00000118785	SPP1	4	88896819	88904562	1	protein_coding	6696	SPP1	1.51212e-06	0.395109	0	0	29	5.1159e-17	0	eQTLGen_cis_eQTLs	+	Yes	Left_Ventricle:Mesenchymal_Stem_Cell	5.9e-17	rs111606889;rs34665811;rs4568205;rs35946082;4:87369454_TTCTC_T:4:87631029_AGTTT_A:rs34457443:rs10009119:rs35946082:rs111606889:rs34665811:rs10084835:rs4568205:rs13108668	33
ENSG00000202000	RNU1-36P	4	88921389	88921553	1	snRNA	106481783	RNU1-36P	NA	NA	0	0	1	1.3436e-05	0.00193145	GTEx/v7/Artery_Aorta	+	Yes	Left_Ventricle	9.2e-10	rs13108668;rs35946082	33
ENSG00000118762	PKD2	4	88928820	88998929	1	protein_coding	5311	PKD2	0.995278	-0.64153	0	0	0	NA	NA	NA	NA	Yes	Left_Ventricle	9.2e-10	rs35946082	33
ENSG00000118777	ABCG2	4	89011416	89152474	-1	protein_coding	9429	ABCG2	1.37099e-18	-1.12173	0	0	6	4.72207e-05	0.049	DICE/T_CD4_TH2:CMC_NoSVA_cis	-	Yes	Left_Ventricle	5.6e-09	rs34665811;4:87369454_TTCTC_T:rs34457443:rs111606889:rs35946082	33
ENSG00000201707	RNU6-818P	4	89122855	89122962	1	snRNA	106481439	RNU6-818P	NA	NA	0	0	0	NA	NA	NA	NA	Yes	Left_Ventricle	5.6e-09	4:87369454_TTCTC_T:rs34457443:rs111606889:rs35946082	33
ENSG00000221440	RNU6ATAC31P	4	89127579	89127704	-1	snRNA	106481169	RNU6ATAC31P	NA	NA	0	0	0	NA	NA	NA	NA	Yes	Left_Ventricle	5.6e-09	4:87369454_TTCTC_T:rs34457443:rs111606889:rs35946082	33
ENSG00000251285	RP11-147K6.2	4	89141721	89144989	-1	pseudogene	NA	NA	NA	NA	0	0	0	NA	NA	NA	NA	Yes	Left_Ventricle	5.6e-09	4:87369454_TTCTC_T:rs34457443:rs111606889:rs35946082	33
ENSG00000199326	RNU6-1298P	4	89147881	89147981	1	snRNA	106481590	RNU6-1298P	NA	NA	0	0	0	NA	NA	NA	NA	Yes	Left_Ventricle	5.6e-09	4:87369454_TTCTC_T:rs34457443:rs111606889:rs35946082	33
ENSG00000163644	PPM1K	4	89178772	89205921	-1	protein_coding	152926	PPM1K	0.0454661	-0.457499	0	0	0	NA	NA	NA	NA	Yes	Fetal_Cortex	4.2e-12	4:87839221_CTAA_C	33
ENSG00000246375	RP11-10L7.1	4	89206094	89252573	1	lincRNA	105369192	LOC105369192	NA	NA	0	0	0	NA	NA	NA	NA	Yes	Fetal_Cortex	4.2e-12	4:87839221_CTAA_C	33
ENSG00000207480	Y_RNA	4	89251328	89251430	-1	misc_RNA	NA	NA	NA	NA	0	0	0	NA	NA	NA	NA	Yes	Left_Ventricle:Mesenchymal_Stem_Cell	5.9e-17	rs3775225:rs35946082:rs13108668:rs10084835:rs111606889:rs34665811	33
ENSG00000138642	HERC6	4	89299891	89364263	1	protein_coding	55008	HERC6	3.19039e-09	-0.273064	0	0	0	NA	NA	NA	NA	Yes	Mesenchymal_Stem_Cell	5.9e-17	rs13108668:rs10084835:rs111606889:rs34665811:rs35946082	33
ENSG00000221079	AC083829.1	4	89415084	89415168	1	miRNA	NA	NA	NA	NA	0	0	0	NA	NA	NA	NA	Yes	Left_Ventricle:IMR90:Mesenchymal_Stem_Cell	5.9e-17	rs10009119:4:87369454_TTCTC_T:4:87631029_AGTTT_A:rs35946082:rs111606889:rs34665811:rs10084835:rs4568205:rs13108668	33
ENSG00000249934	RP11-466G12.3	4	89429742	89431554	-1	pseudogene	NA	NA	NA	NA	0	0	0	NA	NA	NA	NA	Yes	Left_Ventricle:IMR90:Mesenchymal_Stem_Cell	5.9e-17	rs10009119:4:87369454_TTCTC_T:4:87631029_AGTTT_A:rs35946082:rs111606889:rs34665811:rs10084835:rs4568205:rs13108668	33
ENSG00000164100	NDST3	4	118954773	119179803	1	protein_coding	9348	NDST3	0.0201167	-0.709266	0	0	28	NA	0.009	CMC_SVA_cis	+	No	NA	2.4e-08	rs4834704	34
ENSG00000164099	PRSS12	4	119201193	119274158	-1	protein_coding	8492	PRSS12	4.55001e-18	-0.220607	0	0	28	NA	0.009	CMC_SVA_cis	+	Yes	IMR90	2.4e-08	rs4834704	34
ENSG00000230671	NDUFS5P5	4	119321669	119321989	-1	pseudogene	100128177	NDUFS5P5	NA	NA	0	0	0	NA	NA	NA	NA	Yes	IMR90	2.4e-08	rs4834704	34
ENSG00000260404	RP11-384K6.6	4	119512928	119554884	1	lincRNA	NA	NA	NA	NA	0	0	28	3.6453e-57	0	eQTLGen_cis_eQTLs:BIOSQTL/BIOS_eQTL_geneLevel:GTEx/v7/Adipose_Subcutaneous:GTEx/v7/Whole_Blood:GTEx/v7/Colon_Transverse:GTEx/v7/Esophagus_Muscularis:GTEx/v7/Lung:GTEx/v7/Pancreas:GTEx/v7/Testis:GTEx/v6/Esophagus_Mucosa	+	No	NA	2.4e-08	rs4834704	34
[truncated: 3,841 more rows]

## Sheet: Supplementary Data5
Supplementary Data 5. Regions used for conditional and fine-mapping analyses. Regions defined in FUMA using linkage disequilibrium measure r2 threshold of 0.1 in both clumping steps (defining lead and independent SNPs)-start and end indicates locus coordinates under default FUMA setting (LD clumping threshold of 0.6 in second step). CRF GWAS results are those from the analysing the subset of unre…
[truncated: 116 more rows]

[truncated: 10 more sheets: Supplementary Data6, Supplementary Data7, Supplementary Data8, Supplementary Data9, Supplementary Data10, Supplementary Data11, Supplementary Data12, Supplementary Data13, Supplementary Data14, Supplementary Data15]
